# Supplementary material for: Proximity Labeling and SILAC-Based Proteomic Approach Identifies Proteins at the Interface of Homotypic and Heterotypic Cancer Cell Interactions
Source: Mol Cell Proteomics. 2025 May 5;24(6):100986. doi: 10.1016/j.mcpro.2025.100986 (PMC12289527; doi:10.1016/j.mcpro.2025.100986)
Supplement: Supplemental Table S1 [file mmc8.xlsx]

## Sheet: Legend
Supplemantal Table S1. The list of all peptides identified in mono- culture, homotyic and heterotypic co-cultures.
Sample 1	Mono-cultures of MCF7 HRP-TM - BP and H2O2 treated
Sample 2	Mono-cultures of MCF7 HRP-TM - only H2O2 treated
Sample 3	Mono-cultures of MDA-MB-231 HRP-TM - BP and H2O2 treated
Sample 4	Mono-cultures of MDA-MB-231 HRP-TM - only H2O2 treated
Sample 5	Homotypic co-cultures of MCF7 HRP-TM and MCF7 - BP and H2O2 treated
Sample 6	Homotypic co-cultures of MCF7 HRP-TM and MCF7 - only H2O2 treated
Sample 7	Homotypic co-cultures of MDA-MB-231 HRP-TM and MDA-MB-231 - BP and H2O2 treated
Sample 8	Homotypic co-cultures of MDA-MB-231 HRP-TM and MDA-MB-231- only H2O2 treated
Sample 9	Heterotypic co-cultures of MCF7 HRP-TM and MDA-MB-231 - BP and H2O2 treated
Sample 10	Heterotypic co-cultures of MCF7 HRP-TM and MDA-MB-231 - only H2O2 treated
Sample 11	Heterotypic co-cultures of MDA-MB-231 HRP-TM and MCF7 - BP and H2O2 treated
Sample 12	Heterotypic co-cultures of MDA-MB-231 HRP-TM and MCF7 - only H2O2 treated

## Sheet: Sample 1
Biological Replicate 1												Biological Replicate 2												Biological Replicate 3
Confidence	Sequence	Modifications	# Protein Groups	# PSMs	Master Protein Accessions	Protein Accessions	# Missed Cleavages	Theo. MH+ [Da]	Charge (by Search Engine): Sequest HT	m/z [Da] (by Search Engine): Sequest HT	XCorr (by Search Engine): Sequest HT	Confidence	Sequence	Modifications	# Protein Groups	# PSMs	Master Protein Accessions	Protein Accessions	# Missed Cleavages	Theo. MH+ [Da]	Charge (by Search Engine): Sequest HT	m/z [Da] (by Search Engine): Sequest HT	XCorr (by Search Engine): Sequest HT	Confidence	Sequence	Modifications	# Protein Groups	# PSMs	Master Protein Accessions	Protein Accessions	# Missed Cleavages	Theo. MH+ [Da]	Charge (by Search Engine): Sequest HT	m/z [Da] (by Search Engine): Sequest HT	XCorr (by Search Engine): Sequest HT
High	YYVTIIDAPGHR		1	14	P68104	P68104; Q5VTE0	0	1404.73	3	468.917	3.38	High	LLVILATEQPLTAK		1	1	Q9H173	Q9H173	0	1509.93	2	755.464	2.5	High	LITGLGVGR		1	3	Q9BQG0	Q9BQG0	0	885.552	2	443.281	1.8
High	ITLAEALLHPFFAGLTPEER		1	3	P49761	P49761	0	2225.2	3	742.404	5.7	High	NEKAPVDFGYVGIDSILEQMR		1	2	Q9UHD8	Q9UHD8	1	2381.18	3	794.401	5.08	High	MSLLQLVEILQSK		1	9	O00159	O00159	0	1501.87	2	751.436	4.03
High	ITKPPQDQSVIK		1	13	Q58EX2	Q58EX2	0	1353.77	2	677.395	2.66	High	NEFIGLQLLDVLAR		1	18	Q27J81	Q27J81	0	1600.91	2	800.956	3.89	High	MSEDKPQDYKK		1	3	P35222	P35222	1	1368.65	2	684.83	3.65
High	LTHYDHVLIELTQAGLK		1	13	Q14566	Q14566	0	1951.06	3	651.026	6.18	High	NEEPSEEEIDAPKPK		1	4	Q9NR30	Q9NR30	0	1711.8	3	571.272	5.1	High	MSEDKPQDYK		1	4	P35222	P35222	0	1240.55	2	620.782	4.12
High	LTHVDSPLEAPAGPLGQVK		1	2	Q9BSJ8	Q9BSJ8	0	1929.04	3	643.691	4.11	High	NEDIPNVAVYPHNGMIDLK		1	11	P54709	P54709	0	2139.05	3	713.692	5.31	High	MRYEGVVDMFQTVK		1	1	P10586	P10586	1	1702.83	2	851.92	4.75
High	ITHQIVDRPGQQTSVIGR		1	4	O00541	O00541	0	2005.09	4	502.033	2.99	High	NDPGHHIIEDMWLGVTVASQGPAGR	1xOxidation [M11]	1	2	P26006	P26006	0	2673.28	4	669.077	7.45	High	MRPTFLEIVNLLK	1xOxidation [M1]	1	9	P06213	P06213	0	1589.91	3	530.642	4.62
High	LTHQIQELTLDTPYYFK		1	5	Q92859	Q92859	0	2110.09	3	704.035	5.17	High	NDPGHHIIEDMWLGVTVASQGPAGR		1	28	P26006	P26006	0	2657.29	3	886.434	5.33	High	MRPTFLEIVNLLK		1	5	P06213	P06213	0	1573.91	3	525.309	4.77
High	LTHLLGPDWLLDVSHLVAPHAR		1	6	Q24JP5	Q24JP5	0	2460.35	5	492.876	5.15	High	NDIVNMLVGNK		1	5	Q9NP72	Q9NP72	0	1216.64	2	608.821	3.29	High	MRPSFLEIISSIKEEMEPGFR	2xOxidation [M1; M16]	1	20	P08069	P08069	1	2528.25	3	843.422	6.28
High	LTHDVELNLDYER		1	27	P02786	P02786	0	1616.79	2	808.904	3.25	High	NDAPLHEINGDHLK		1	6	O75487	O75487	0	1572.78	3	524.935	4.53	High	MRPSFLEIISSIKEEMEPGFR	1xOxidation [M]	1	10	P08069	P08069	1	2512.26	4	628.822	2.28
High	LTGVPAALDLITSGR		1	2	Q08426	Q08426	0	1483.85	2	742.428	2.72	High	NCQTVLAPCSPNPCENAAVCK	4xCarbamidomethyl [C2; C9; C14; C20]	1	24	Q04721	Q04721	0	2390.04	2	1195.52	4.5	High	MRPSFLEIISSIK	1xOxidation [M1]	1	4	P08069	P08069	0	1536.85	3	512.955	3.97
High	LTGEDVFGITVPLITSTTGAK		1	13	Q9Y2Z4	Q9Y2Z4	0	2120.15	2	1060.58	3.15	High	NCQTLVNLCSR	2xCarbamidomethyl [C2; C9]	1	9	Q04721	Q04721	0	1364.64	2	682.824	2.88	High	MQVDPQKYK		1	3	Q00325	Q00325	1	1136.58	2	568.794	2.45
High	ITGEAFVQFASQELAEK		1	1	P52597	P52597	0	1867.94	2	934.474	5.15	High	NCPHVVVGTPGR	1xCarbamidomethyl [C2]	1	3	O00148	O00148	0	1292.65	3	431.559	3.13	High	MQQYTEHFMAAGYTAIEK		1	1	P29317	P29317	0	2118.96	3	706.99	5.4
High	LTGDVEELEIQEKPALK		1	1	Q9UKF6	Q9UKF6	0	1912.03	3	638.018	4.94	High	NCMVAHDFTVK	1xCarbamidomethyl [C2]	1	7	P06213	P06213	0	1321.6	2	661.308	3.92	High	MQNHGYENPTYK		1	3	Q06481	Q06481	0	1481.65	3	494.555	3.92
High	ITGAQTLPK		1	6	Q7L1W4	Q7L1W4	0	928.546	2	464.781	3.47	High	NCMVAEDFTVK	1xCarbamidomethyl [C2]	1	12	P08069	P08069	0	1313.59	2	657.296	3.06	High	MQNDVKLPQGQR		1	1	Q9UBX3	B4DLN1; Q9UBX3	1	1413.73	3	471.916	4.24
High	LTGADGTPPGFLLK		1	4	Q02978	Q02978	0	1386.76	2	693.886	3.71	High	NCIVLIDSTPYR	1xCarbamidomethyl [C2]	1	12	P62241	P62241	0	1450.74	2	725.872	4.27	High	MQMLEDEDDLAYAETEKK		1	2	Q14204	Q14204	1	2158.95	3	720.323	5.27
High	ITFLIAQEKEFPK		1	1	O00763	O00763	1	1563.88	3	521.965	4.78	High	NCLVGENFTIK	1xCarbamidomethyl [C2]	1	1	Q08345	Q08345	0	1294.65	2	647.831	2.87	High	MQLDNPSKVQQAELHTGSLPR		1	9	Q13085	Q13085	1	2349.2	3	783.739	7.43
High	ITFHGEGDQEPGLEPGDIIIVLDQK		1	8	P31689	P31689	0	2720.38	3	907.466	5.56	High	NCLTNFHGMDLTR	1xCarbamidomethyl [C2]; 1xOxidation [M9]	1	3	P61247	P61247	0	1594.71	3	532.243	3.18	High	MQEHSDQVPVGNIPR	1xOxidation [M1]	1	2	P33993	P33993	0	1722.82	3	574.948	3.62
High	LTFDTTFSPNTGKK		1	3	P45880	P45880	1	1556.8	2	778.905	3.26	High	NCLTNFHGMDLTR	1xCarbamidomethyl [C2]	1	20	P61247	P61247	0	1578.72	2	789.864	4.16	High	MQEHSDQVPVGNIPR		1	2	P33993	P33993	0	1706.83	3	569.619	2.76
High	LTFDTTFSPNTGK		1	1	P45880	P45880	0	1428.7	2	714.858	2.64	High	NCISTVVHQGLIR	1xCarbamidomethyl [C2]	1	8	P78527	P78527	0	1496.8	3	499.606	3.78	High	MPVIKPDIANWELSVK	1xOxidation [M1]	1	12	P05165	P05165	0	1856	3	619.336	5.84
High	ITFDAFPGEPDKELNPK		1	5	Q12904	Q12904	1	1917.96	3	639.996	3.81	High	NAVVQGLEQPHGLVVHPLR		1	3	Q07954	Q07954	0	2063.15	4	516.546	5.43	High	MPVIKPDIANWELSVK		1	15	P05165	P05165	0	1840	2	920.505	4.43
High	LTEVQDDKEEEEEENPLLVPLEEK		1	1	Q8IY81	Q8IY81	1	2854.37	3	952.133	4.71	High	NAVQADEGEYECR	1xCarbamidomethyl [C12]	1	8	Q96NY8	Q96NY8	0	1540.63	2	770.822	3.99	High	MPTGEIEIK		1	3	Q6PI48	Q6PI48	0	1017.53	2	509.27	2.58
High	LTEVLTDSHVK		1	5	Q92616	Q92616	0	1241.67	2	621.345	2.95	High	NATNVEQSFMTMAAEIK	1xOxidation [M10]	1	1	P62820	P62820	0	1900.88	2	950.94	4.4	High	MPMNAALGEPSK		1	5	Q5SZK8	Q5SZK8	0	1245.6	2	623.302	4.11
High	LTENENKLEMK		1	1	Q14517	Q14517	1	1348.68	3	450.234	3.93	High	NATNVEQSFMTMAAEIK		1	11	P62820	P62820	0	1884.88	2	942.941	5.45	High	MPIEGSENPERPFLEK		1	1	O60563	O60563	0	1872.92	3	624.978	5.1
High	ITEIIPVTGPR		1	3	Q9HCM2	Q9HCM2	0	1195.7	2	598.356	2.91	High	NATNVEQAFMTMAAEIK	1xOxidation [M10]	1	4	Q9H0U4	Q92928; Q9H0U4	0	1884.88	3	628.966	5.32	High	MPGGPKPGGGPGLSTPGGHPKPPHR		1	7	P23246	P23246	0	2370.22	5	474.855	5.02
High	ITLDNAYMEK		1	8	P14618	P14618	0	1197.58	2	599.298	2.72	High	NATNVEQAFMTMAAEIK		1	10	Q9H0U4	Q92928; Q9H0U4	0	1868.89	2	934.949	4.81	High	MNVLADALK	1xOxidation [M1]	1	5	P62244	H3BN98; P62244	0	990.529	2	495.77	2.98
High	ITLDNAYMEKCDENILWLDYK	1xCarbamidomethyl [C11]	1	1	P14618	P14618	1	2647.24	3	883.082	5.89	High	NASDMPETITSR		1	6	Q8TCT9	Q8TCT9	0	1321.61	2	661.307	3.51	High	MNVGVAHSEVNPNTR	1xAcetyl [N-Term]	1	3	Q9P0S3	Q9P0S3; Q53FV1	0	1666.8	2	833.904	4.83
High	ITLDNAYMEKCDENILWLDYK	1xCarbamidomethyl [C11]; 1xOxidation [M8]	1	7	P14618	P14618	1	2663.24	3	888.414	5.91	High	NESCSENYTTDFIYQLYSEEGK	1xCarbamidomethyl [C4]	1	7	Q01813	Q01813	0	2677.12	3	893.047	5.39	High	MNVFDTDLQALSR		1	6	Q93084	Q93084	0	1509.74	2	755.373	3.55
High	LTLDTIFVPNTGK		1	4	Q9Y277	Q9Y277	0	1418.79	2	709.898	2.98	High	NAQMAQSPILLLGGAASTLLQNR	1xOxidation [M4]	1	3	A1L0T0	A1L0T0	0	2383.28	3	795.095	6.54	High	MNPEYDYLFK	1xAcetyl [N-Term]	1	11	Q9H0U4	Q9H0U4	0	1361.61	2	681.312	1.75
High	LTQTSGETTHTDKVPGGEDK		1	16	P46013	P46013	1	2101	3	701.009	5.11	High	NEVHLEIKDPTWIVK		1	19	Q92823	Q92823	1	1820.99	3	607.669	7.35	High	MSINAEEVVVGDLVEVK		1	9	P05023	P05023	0	1830.95	2	915.979	5.42
High	LTQTSGETTHTDKEPVGEGK		1	17	P46013	P46013	1	2115.02	4	529.513	4.55	High	NFDLTAVPCANHK	1xCarbamidomethyl [C9]	1	24	O00763	O00763	0	1486.71	2	743.859	3.95	High	MSINAEEVVVGDLVEVK	1xOxidation [M1]	1	16	P05023	P05023	0	1846.95	2	923.976	5.71
High	LTQTDELGALLAVLK		1	7	Q6AI08	Q6AI08	0	1584.92	2	792.964	3.14	High	NGLVNSEVHNEDGR		1	3	Q9NUM4	Q9NUM4	0	1539.71	3	513.913	4.96	High	MSSPTDASVICR	1xCarbamidomethyl [C11]	1	3	Q9UGT4	Q9UGT4	0	1323.6	2	662.307	3.17
High	ITQIHPLVGPK		1	1	P51805	P51805	0	1202.73	3	401.582	2.9	High	NGLIYFVDGTMIR		1	7	Q9P273	Q9P273	0	1498.77	2	749.889	3.64	High	MTAIIFSDYR		1	4	Q92896	Q92896	0	1216.6	2	608.806	2.94
High	LTQLGTFEDHFLSLQR		1	2	P00533	P00533	0	1904.99	3	635.665	5.76	High	NGIDILVGTPGR		2	3	Q9NR30; Q9BQ39	Q9NR30; Q9BQ39	0	1211.67	2	606.346	3	High	MVVPLACLLTPLK	1xCarbamidomethyl [C7]	1	5	Q15437	Q15437	0	1454.85	2	727.93	1.8
High	ITQDIFQQLLK		1	7	P56192	P56192	0	1346.77	2	673.887	3.36	High	NGHVGISFVPK		1	2	P21333	P21333	0	1154.63	2	577.82	3.97	High	MVVPGLDGAQIPRDPSQQELPR	1xOxidation [M1]	1	6	P49327	P49327	1	2419.24	3	807.087	3.24
High	LTPVSPESSSTEEK		1	6	Q13501	Q13501	0	1490.72	2	745.87	2.63	High	NGHLAVVAPR		1	1	O00159	O00159	0	1033.59	2	517.3	2.91	High	MVVPGLDGAQIPRDPSQQELPR		1	12	P49327	P49327	1	2403.24	3	801.75	3.88
High	LTPVPDSFFAK		1	7	O94906	O94906	0	1221.65	2	611.33	2.46	High	NGHDPGRGHQDLDPDNEGELR		1	11	Q9ULF5	Q9ULF5	1	2328.03	3	776.686	5.55	High	MVVPGLDGAQIPR	1xOxidation [M1]	1	1	P49327	P49327	0	1368.73	2	684.872	2.72
High	LTPRPTAAELEEVLQVNSLIQTQK		1	12	Q9BSJ8	Q9BSJ8	0	2678.47	3	893.495	7.34	High	NGEVQNLAVK		1	2	Q86VP6	Q86VP6; O75155	0	1071.58	2	536.292	3.42	High	MVVPGLDGAQIPR		1	13	P49327	P49327	0	1352.74	2	676.875	1.87
High	LTPITIFMEYR	1xOxidation [M8]	1	2	P06756	P06756	0	1399.73	2	700.365	2.93	High	NGETVPIDEQFDKEK		1	4	P33176	P33176	1	1748.83	3	583.614	3.68	High	MVTLDSIYFQPGSR		1	2	Q5SZK8	Q5SZK8	0	1613.8	2	807.404	4.27
High	LTPITIFMEYR		1	12	P06756	P06756	0	1383.73	2	692.371	2.81	High	NGEDIPVAQTK		1	7	Q15262	Q15262	0	1171.6	2	586.305	3.79	High	MVTGDNINTAR		2	4	P23634; P20020	Q01814; Q16720; P23634; P20020	0	1191.58	2	596.297	3.22
High	LTEEESAPIGIR		1	7	O75054	O75054	0	1314.69	2	657.853	3.31	High	NGAATGMDAICSHR	1xCarbamidomethyl [C11]	1	3	Q8WXI7	Q8WXI7	0	1460.64	3	487.552	4.84	High	MVQEAEKYKAEDEVQR		1	3	P0DMV9	P0DMV9	2	1952.94	3	651.656	4.75
High	ITPENLPQILLQLK		1	2	P43243	P43243	0	1619.97	2	810.49	3.25	High	NFYQEHPDLAR		1	18	P17844	P17844	0	1389.65	2	695.334	3.56	High	MVQEAEKYKAEDEK		1	8	P11142	P11142	2	1697.81	3	566.608	5.01
High	LTPEEEEILNK		1	6	P62241	P62241	0	1314.68	2	657.844	2.89	High	NFYFLEMNTR		1	3	P05165	P05165	0	1334.62	2	667.813	2.48	High	MVPSSPAVEK	1xAcetyl [N-Term]	1	1	P41440	P41440	0	1086.55	2	543.78	3.05
High	VTADVINAAEK		1	1	O43175	O43175	0	1130.61	2	565.809	3.34	High	NFVSQIVAENLHPK		1	8	O14657	O14657	0	1595.85	3	532.624	4.4	High	MVNHFIAEFK		1	6	P11142	P11142	0	1235.62	2	618.315	4.25
High	VTAEVVLAHLGGGSTSR		1	2	P04843	P04843	0	1653.89	3	551.972	4.44	High	NFVELISHQQLSK		1	5	Q9NXF1	Q9NXF1	0	1542.83	3	514.947	4.42	High	MVNDAEKFAEEDKK		1	2	P11021	P11021	2	1653.78	4	414.202	5.18
High	LTLTALDGGSPPR		2	3	Q9Y5E7; Q9NRJ7	Q9UN66; Q9Y5E7; Q9NRJ7; Q9Y5F0	0	1297.71	2	649.363	3.21	High	NFSGKDDIQALDIFLANLPEAK		1	2	Q63HN8	Q63HN8	1	2419.25	3	807.091	3.8	High	MVIDEQQSPDIILPIHSLR		1	5	O75581	O75581	0	2204.17	3	735.396	5.69
High	LTLSALVDGK		1	5	P45880	P45880	0	1016.6	2	508.803	2.73	High	NFSGAELEGLVR		1	4	P46459	P46459	0	1291.66	2	646.338	3.18	High	MNLVVIPDSLQTTAMPQTLHR	1xOxidation [M15]	1	10	O75054	O75054	0	2381.23	3	794.416	6.05
High	LTLSALLDGK		2	3	P21796; Q9Y277	P21796; Q9Y277	0	1030.61	2	515.816	1.82	High	NFLSTPQFLYR		1	11	Q9BUN8	Q9BUN8	0	1385.72	2	693.364	3.44	High	MVFINNIALAQIK		1	1	P42704	P42704	0	1474.85	2	737.928	3.31
High	ITLQDVVSHSK		1	6	P46940	P46940	0	1226.67	3	409.565	3.13	High	NFISLDQLPMTPR		1	2	Q9UKZ4	Q9UKZ4	0	1531.79	2	766.399	3.37	High	MVAAVACAQVPK	1xCarbamidomethyl [C7]	1	7	Q9HCC0	Q9HCC0	0	1244.65	2	622.831	3.57
High	LTIPNPTGSDAGYYECEAVLR	1xCarbamidomethyl [C16]	1	4	Q58EX2	Q58EX2	0	2326.1	2	1163.56	3.24	High	NFLNAIATDIIHLHSQR		1	3	Q9NUQ8	Q9NUQ8	0	1963.05	4	491.519	5.05	High	MTVPISITNPDLLR	1xOxidation [M1]	1	11	O00763	O00763	0	1585.86	2	793.439	1.97
High	LTLIDPETLLPR		1	12	Q86VP6	Q86VP6	0	1380.81	2	690.909	3.36	High	NFILDQTNVSAAAQR		1	10	Q00839	Q00839	0	1647.84	2	824.427	4.52	High	MTVPISITNPDLLR		1	24	O00763	O00763	0	1569.87	2	785.444	1.86
High	LTLEDQATFIK		1	3	Q14118	Q14118	0	1278.69	2	639.855	3.02	High	NFLKEDAMK	1xOxidation [M8]	1	4	Q29983	Q29983	1	1111.55	2	556.279	2.59	High	MTVHEGQELALGCLAR	1xCarbamidomethyl [C13]	1	4	Q969P0	Q969P0	0	1784.88	3	595.633	4.91
High	LTLDTIFVPNTGKK		1	1	Q9Y277	Q9Y277	1	1546.88	3	516.302	3.03	High	NFGIGQDIQPK		1	10	P62424	P62424	0	1216.63	2	608.821	3.27	High	MTVCSPDGPGGR	1xCarbamidomethyl [C4]; 1xOxidation [M1]	1	1	P09758	P09758	0	1249.53	2	625.27	2.64
High	LTPEEEEILNKK		1	3	P62241	P62241	1	1442.77	3	481.6	3.73	High	NFEHLIPDAPELIHDFLVNEK		1	19	P53618	P53618	0	2490.27	3	830.758	7.56	High	MTVCSPDGPGGR	1xCarbamidomethyl [C4]	1	6	P09758	P09758	0	1233.54	2	617.276	3.03
High	LTDVILEADQNDSQSLELVHR		1	1	Q13572	Q13572	0	2395.21	3	799.078	5.06	High	NFEATLGWLQEHACSR	1xCarbamidomethyl [C14]	1	2	Q9P2J5	Q9P2J5	0	1918.89	3	640.299	5.26	High	MTSGSWTETHAVNAPTYK	1xOxidation [M1]	1	8	Q15262	Q15262	0	1996.91	2	998.961	5.55
High	ITDVALDFWR		1	4	O14656	O14656	0	1235.64	2	618.33	2.35	High	NFDTGLQEYK		1	10	Q16625	Q16625	0	1214.57	2	607.788	3.45	High	MTSGSWTETHAVNAPTYK		1	20	Q15262	Q15262	0	1980.91	2	990.962	6.03
High	ITDIIGKEEGIGPENLR		1	12	Q13085	Q13085	1	1854	2	927.507	3.71	High	NFDLTAIPCANHK	1xCarbamidomethyl [C9]	1	13	Q13085	Q13085	0	1500.73	2	750.867	4.21	High	MTQLVLPGMVER		1	1	Q53GQ0	Q53GQ0	0	1373.73	2	687.368	3.62
High	LSVHTHLK		1	2	Q2M389	Q2M389	0	934.547	2	467.779	2.85	High	NAQMAQSPILLLGGAASTLLQNR		1	10	A1L0T0	A1L0T0	0	2367.28	3	789.763	6.17	High	MTLDTLSIYETPSMGLLDKK		1	1	P55884	P55884	1	2256.15	3	752.728	2.89
High	LSVELTSSLFR		1	7	P35222	P35222	0	1251.69	2	626.349	3.22	High	NAPCILFIDEIDAVGR	1xCarbamidomethyl [C4]	1	3	Q9Y4W6	Q9Y4W6	0	1802.91	2	901.958	3.48	High	MTKNPDEIDETTELSS		1	8	P17301	P17301	1	1809.81	2	905.412	3.99
High	VTCLDPNPHFEK	1xCarbamidomethyl [C3]	1	1	Q6UX53	Q6UX53	0	1456.69	3	486.237	3.61	High	NAMTSAPSKDQVQLK		1	1	A3KN83	A3KN83	1	1617.83	3	539.95	3.07	High	MTEQAISFAK	1xAcetyl [N-Term]	1	2	P12236	P12236	0	1167.57	2	584.29	3.49
High	LSVAAPSIPLHILDFR		1	3	Q8IZF3	Q8IZF3	0	1749.01	3	583.673	5.24	High	MTVCSPDGPGGR	1xCarbamidomethyl [C4]	1	9	P09758	P09758	0	1233.54	2	617.273	2.94	High	MTDAAVSFAK	1xAcetyl [N-Term]	1	9	P05141	P05141	0	1082.52	2	541.763	3.66
High	VTDAIVLLDREQGGKDK		1	1	P11172	P11172	2	1857.01	4	465.008	3.75	High	MTSGSWTETHAVNAPTYK	1xOxidation [M1]	1	9	Q15262	Q15262	0	1996.91	3	666.31	5.58	High	MVDVVEKEDVNEAIR		1	3	P33993	P33993	1	1745.87	3	582.63	5.26
High	ISTINILLSTLK		1	3	O60287	O60287	0	1315.82	2	658.412	3.67	High	MTSGSWTETHAVNAPTYK		1	33	Q15262	Q15262	0	1980.91	2	990.961	6.51	High	MNLVVIPDSLQTTAMPQTLHR		1	16	O75054	O75054	0	2365.24	3	789.085	6.57
High	VTDFGDKVEDPTFLNQLQSGVNR		1	15	Q14204	Q14204	1	2579.27	3	860.431	5.31	High	MTQLVLPGMVER		1	4	Q53GQ0	Q53GQ0	0	1373.73	2	687.369	3.73	High	MNLPGEVTFLPLNK		1	8	Q9UQE7	Q9UQE7	0	1572.85	2	786.927	3.39
High	VTDGEWHHLLIELK		1	4	Q9NYQ6	Q9NYQ6	0	1689.9	4	423.229	3.9	High	MTEQAISFAK	1xAcetyl [N-Term]	1	3	P12236	P12236	0	1167.57	2	584.29	3.76	High	MNKSEDDESGAGELTR		1	3	P33993	P33993	1	1738.75	3	580.258	4.96
High	LSTGCTGTLVAEK	1xCarbamidomethyl [C5]	1	1	O95084	O95084	0	1336.68	2	668.849	3.57	High	MTDAAVSFAK	1xAcetyl [N-Term]	1	6	P05141	P05141	0	1082.52	2	541.764	3.38	High	MIETAQVDER		1	3	Q9UL25	Q9UL25	0	1191.57	2	596.291	3.11
High	ISTEVGITNVDLSTVDKDQSIAPK		1	5	P04844	P04844	1	2530.32	3	844.114	7.87	High	MTAIIFSDYR		1	6	Q92896	Q92896	0	1216.6	2	608.805	3.23	High	MIEAVDNNLRPK		1	6	Q4KMQ2	Q4KMQ2	0	1399.74	3	467.255	4.31
High	LSTDHIPILYR		1	2	Q06210	Q06210	0	1327.74	3	443.254	3.1	High	MSVQPTVSLGGFEITPPVVLR	1xOxidation [M1]	1	2	P06748	P06748	0	2243.21	3	748.408	5.02	High	MLDMGFEPQIR	1xOxidation [M]	3	3	O00571; Q92841; P17844	O00571; O15523; Q92841; P17844	0	1352.63	2	676.818	3.19
High	LSVLEEEQLPPGFPSIDMGPQLK		1	20	P10586	P10586	0	2524.3	3	842.103	4.91	High	MSVQPTVSLGGFEITPPVVLR		1	6	P06748	P06748	0	2227.22	3	743.077	5.7	High	MLDMGFEPQIR		3	11	O00571; Q92841; P17844	O00571; O15523; Q92841; P17844	0	1336.64	2	668.823	2.98
High	LSSWDQAETPGHTPSLR		1	2	O75533	O75533	0	1881.91	3	627.975	5.1	High	MSSPTDASVICR	1xCarbamidomethyl [C11]	1	6	Q9UGT4	Q9UGT4	0	1323.6	2	662.307	3.78	High	MIDLSGNPVLR		1	2	O14735	O14735	0	1214.66	2	607.829	2.94
High	ISSSDLSLGHVTR		1	3	Q9UHJ6	Q9UHJ6	0	1371.72	3	457.913	4.73	High	MSQQYGDVLQIR		1	3	P04798	P04798	0	1437.72	2	719.36	4.3	High	MIDLIIPR	1xOxidation [M1]	1	1	P54886	P54886	0	986.57	2	493.792	2.12
High	LSSQEAASSFGDDRLLIEK		1	10	P05165	P05165	1	2066.04	2	1033.53	5.19	High	MSINAEEVVVGDLVEVK	1xOxidation [M1]	1	18	P05023	P05023	0	1846.95	2	923.977	5.46	High	MIDLIIPR		1	7	P54886	P54886	0	970.575	2	485.792	2.67
High	LSSQEAASSFGDDR		1	7	P05165	P05165	0	1469.65	2	735.334	4.6	High	MSINAEEVVVGDLVEVK		1	24	P05023	P05023	0	1830.95	2	915.98	5.32	High	MICQQVEAIKK	1xCarbamidomethyl [C3]	1	1	P49792	P49792	1	1347.71	3	449.913	2.87
High	LSSPCIMVVNHDASSIPR	1xCarbamidomethyl [C5]	1	6	Q08J23	Q08J23	0	1982.98	3	661.665	6.28	High	MSLLQLVEILQSKEPAYVR		1	7	O00159	O00159	1	2217.23	3	739.748	5.14	High	MLATLEPEQR		1	4	P54886	P54886	0	1187.61	2	594.311	2.69
High	VTEDTSSVLR		1	11	P05165	P05165	0	1106.57	2	553.792	3.2	High	MSLLQLVEILQSK		1	23	O00159	O00159	0	1501.87	2	751.437	4.46	High	MIASDSHRPEVK		1	2	Q9NYF8	Q9NYF8	0	1369.69	3	457.236	3.63
High	ISSIQSIVPALEIANAHR		1	9	P10809	P10809	0	1919.07	3	640.359	5.67	High	MRPTFLEIVNLLK	1xOxidation [M1]	1	6	P06213	P06213	0	1589.91	3	530.641	4.65	High	MLAIYDGFDGFAK		1	4	Q01813	Q01813	0	1447.69	2	724.357	2.38
High	ISSLNSVHCK	1xCarbamidomethyl [C9]	1	1	O00763	O00763	0	1144.58	2	572.795	2.77	High	MRPTFLEIVNLLK		1	7	P06213	P06213	0	1573.91	3	525.31	4.8	High	MKVELCSFSGYK	1xCarbamidomethyl [C6]	1	3	P83731	P83731	1	1448.69	3	483.571	3.78
High	LSSLIILMPHHVEPLER	1xOxidation [M8]	1	1	P50454	P50454	0	2000.1	4	500.781	5.02	High	MRPSFLEIISSIKEEMEPGFR	2xOxidation [M1; M16]	1	16	P08069	P08069	1	2528.25	3	843.427	7.76	High	MKQEPVKPEEGRDMANR	1xOxidation [M]	1	3	P61586	P61586	2	2030.97	3	677.667	3.4
High	LSSLIILMPHHVEPLER		1	11	P50454	P50454	0	1984.1	4	496.782	3.95	High	MRPSFLEIISSIKEEMEPGFR	1xOxidation [M]	1	18	P08069	P08069	1	2512.26	4	628.82	6.69	High	MLFKDDYPSSPPK		1	1	P63279	P63279	1	1524.74	3	508.92	3.89
High	ISSLLEEQFQQGK		1	8	P62241	P62241	0	1506.78	2	753.898	3.56	High	MRPSFLEIISSIKEEMEPGFR		1	28	P08069	P08069	1	2496.26	3	832.759	6.75	High	MKQEPVKPEEGRDMANR		1	3	P61586	P61586	2	2014.98	4	504.501	3.02
High	LSSDVLTLLIK		1	3	P36776	P36776	0	1201.74	2	601.375	3.32	High	MRPSFLEIISSIK	1xOxidation [M1]	1	6	P08069	P08069	0	1536.85	3	512.953	4.45	High	MKQEPVKPEEGR		1	13	P61586	P61586	1	1427.73	3	476.584	5.06
High	VTDPVGDIVSFMHSFEEK		1	9	Q96CS3	Q96CS3	0	2036.96	3	679.659	4.8	High	MRPSFLEIISSIK		1	2	P08069	P08069	0	1520.85	3	507.623	3.64	High	MKQDAQVVLYR		1	3	P78527	P78527	1	1350.72	3	450.915	4.47
High	LTQTSGQSTHTHKEPASGDEGIK		1	14	P46013	P46013	1	2409.16	3	803.729	5.14	High	MREEVITLIR		1	8	P46940	P46940	1	1259.71	3	420.576	3.5	High	MKLDYILGLK	1xOxidation [M1]	1	7	P46781	P46781	1	1209.69	2	605.355	2.21
High	LSVLEEEQLPPGFPSIDMGPQLK	1xOxidation [M18]	1	21	P10586	P10586	0	2540.3	3	847.436	4.9	High	MQVDPQKYK		1	6	Q00325	Q00325	1	1136.58	2	568.792	2.88	High	MKLDYILGLK		1	8	P46781	P46781	1	1193.7	2	597.355	1.6
High	ISVIVETVYTHVLHPYPTQITQSEK		1	10	P04843	P04843	0	2882.53	4	721.387	6.31	High	MQTNQTPPTYNK		1	1	Q93050	Q93050	0	1422.67	2	711.839	3.67	High	MKHYEVEILDAK	1xOxidation [M1]	1	4	Q9NZ01	Q9NZ01	1	1491.75	3	497.923	5.27
High	VTAIHIDPATHR		1	20	P49327	P49327	0	1330.72	2	665.868	2.32	High	MTVHEGQELALGCLAR	1xCarbamidomethyl [C13]	1	5	Q969P0	Q969P0	0	1784.88	3	595.633	4.42	High	MKHYEVEILDAK		1	3	Q9NZ01	Q9NZ01	1	1475.76	3	492.594	4.15
High	ITDESLFQVMK		1	6	O60603	O60603	0	1310.67	2	655.84	2.89	High	MTVPISITNPDLLR		1	24	O00763	O00763	0	1569.87	2	785.436	3.2	High	MKETAENYLGHTAK		1	2	P38646	P38646	1	1592.77	3	531.596	5.3
High	LTDAQILTR		1	2	P35250	P35250	0	1030.59	2	515.802	2.98	High	MTVPISITNPDLLR	1xOxidation [M1]	1	13	O00763	O00763	0	1585.86	2	793.434	3.95	High	MKENAEVGTTSNGYK		1	2	Q02487	Q02487	1	1628.76	3	543.592	3.56
High	ITDAFSSLAK		1	1	Q9H267	Q9H267	0	1052.56	2	526.787	2.29	High	MVAAVACAQVPK	1xCarbamidomethyl [C7]	1	10	Q9HCC0	Q9HCC0	0	1244.65	2	622.829	3.39	High	MHLYLGAAK		2	2	Q13085; O00763	Q13085; O00763	0	1003.54	2	502.274	2.85
High	ITAQSIEELCAVNLYGPDAQVDR	1xCarbamidomethyl [C10]	1	1	P78527	P78527	0	2562.25	3	854.761	4.08	High	NALGAIHHTISVR		1	20	Q92823	Q92823	0	1388.78	2	694.894	4.6	High	MHGGGPTVTAGLPLPK		1	1	P11586	P11586	0	1532.83	3	511.614	4
High	VTAPPEAEYSGLVR		1	4	P08648	P08648	0	1488.77	2	744.894	2.48	High	NAIDDGCVVPGAGAVEVAMAEALIK	1xCarbamidomethyl [C7]	1	14	P40227	P40227	0	2470.23	3	824.084	5.79	High	MHCSPDGEWLVPVGR	1xCarbamidomethyl [C3]	1	1	P21709	P21709	0	1739.8	3	580.606	3.78
High	ITAEEMYDIFGK		1	2	Q9Y3B4	Q9Y3B4	0	1416.67	2	708.835	3.77	High	NAFVTGIAR		1	6	Q96F07	Q96F07; Q7L576	0	948.526	2	474.771	2.35	High	MHCSAEGEWLVPIGK	1xCarbamidomethyl [C3]	1	5	Q15375	Q15375; P54756	0	1713.81	3	571.94	4.06
High	ITAAQHSVTGSAVSK		1	17	Q13492	Q13492	0	1456.78	2	728.895	5.65	High	NAEVVAGTGEQCLPFDEAR	1xCarbamidomethyl [C12]	1	15	Q9P273	Q9P273	0	2062.95	2	1031.98	4.92	High	MHCCDEVQPK	2xCarbamidomethyl [C3; C4]	1	1	Q14566	Q14566	0	1303.52	2	652.267	2.99
High	VTAQGPGLEPSGNIANK		1	6	P21333	P21333	0	1652.86	2	826.938	5.29	High	NAEQVSFNTIVIESVVECPR	1xCarbamidomethyl [C18]	1	9	Q9P273	Q9P273	0	2291.13	3	764.385	5.07	High	MKQEPVKPEEGR	1xOxidation [M1]	1	3	P61586	P61586	1	1443.73	3	481.916	3.73
High	LSWSQLGGSPAEPIPGR		1	19	P50895	P50895	0	1751.91	2	876.463	4.31	High	NAENAIEALKEYEPEMGK		1	9	P16615	P16615; O14983	1	2035.96	3	679.329	5.91	High	MVVQESQLTPLR		1	3	Q5SZK8	Q5SZK8	0	1400.76	2	700.883	3.61
High	ISWLTNGVPIEIAPDDPSR		1	15	Q92823	Q92823	0	2080.07	2	1040.54	3.97	High	NAENAIEALK		1	9	P16615	P16615; O14983	0	1072.56	2	536.79	3.04	High	MILTNPEGR	1xOxidation [M1]	1	8	Q15262	Q15262	0	1046.53	2	523.773	2.65
High	LSVLGAITSVQQR		1	8	P62495	P62495	0	1371.8	2	686.404	3.11	High	NADPAELEQIVLSPAFILAAESLPK		1	9	P12111	P12111	0	2636.42	3	879.471	6.67	High	MLQDDDDTVHLPFEGGSLLQIPVK		1	11	Q9Y6M7	Q9Y6M7	0	2667.33	3	889.782	6.05
High	ISWLSSLDWEAK		1	15	Q92692	Q92692	0	1434.73	2	717.867	2.48	High	NAAEIVQYGVK		1	2	Q99985	Q99985	0	1191.64	2	596.325	3.36	High	MMYGVSPWGDSPIDFEDSAHVPCPR	1xCarbamidomethyl [C23]; 2xOxidation [M1; M2]	1	9	Q13085	Q13085	0	2882.22	3	961.411	5.89
High	ISVYYNEATGGK		1	5	P07437	P07437	0	1301.64	2	651.328	2.91	High	NAADSSVPSAPR		1	8	O43291	O43291	0	1171.57	2	586.291	3.82	High	MMYGVSPWGDSPIDFEDSAHVPCPR	1xCarbamidomethyl [C23]; 1xOxidation [M1]	1	12	Q13085	Q13085	0	2866.23	3	956.078	6.61
High	ISVTQPDSIVGIVAVDK		1	5	Q6YHK3	Q6YHK3	0	1740.97	2	870.989	3.38	High	MYQTQVSDAGLYR		1	9	Q9P2B2	Q9P2B2	0	1531.72	2	766.367	3.22	High	MMYGVSPWGDSPIDFEDSAHVPCPR	1xCarbamidomethyl [C23]	1	15	Q13085	Q13085	0	2850.23	3	950.75	6.36
High	LSVQTHSTDDYINANYMPGYHSK		1	13	Q12913	Q12913	0	2641.2	3	881.07	6.49	High	MYLQQDELEEEEDERGPTPPVR		1	1	Q9Y6N7	Q9Y6N7	1	2660.21	3	887.413	5.58	High	MMVCQVGGIEALVR	1xCarbamidomethyl [C4]; 1xOxidation [M]	1	3	P35222	P35222	0	1578.78	2	789.894	3.22
High	LSVPPLVEVMR	1xOxidation [M10]	1	7	P50895	P50895	0	1255.71	2	628.358	2.54	High	NGMVLKPHFHK		1	11	P26373	P26373	0	1307.7	2	654.358	4.82	High	MMVCQVGGIEALVR	1xCarbamidomethyl [C4]	1	3	P35222	P35222	0	1562.79	2	781.897	4.35
High	LSVPPLVEVMR		1	12	P50895	P50895	0	1239.71	2	620.359	2.76	High	MYGCDLGPDGR	1xCarbamidomethyl [C4]	1	1	Q95604	Q95604	0	1240.51	2	620.761	3.08	High	MMRPVSDQVQIK	1xOxidation [M2]	1	1	Q96A33	Q96A33	0	1447.74	3	483.256	4.15
High	ISVPEDVYDKGCVKDVDEGLEAAER	1xCarbamidomethyl [C12]	1	14	O00763	O00763	2	2793.32	4	699.092	5.47	High	MYAALGDPK		1	3	P78527	P78527	0	965.476	2	483.243	2.9	High	MMRPVSDQVQIK		1	1	Q96A33	Q96A33	0	1431.74	3	477.921	3.72
High	ISVPEDVYDKGCVK	1xCarbamidomethyl [C12]	1	17	O00763	O00763	1	1608.79	2	804.904	3.06	High	MVVPGLDGAQIPRDPSQQELPR	1xOxidation [M1]	1	7	P49327	P49327	1	2419.24	3	807.087	3.56	High	MMPTPVILLK	1xAcetyl [N-Term]; 1xOxidation [M2]	1	12	Q99832	Q99832	0	1200.67	2	600.841	2.53
High	ISVPEDVYDK		1	5	O00763	O00763	0	1164.58	2	582.797	3	High	MVVPGLDGAQIPRDPSQQELPR		1	10	P49327	P49327	1	2403.24	3	801.757	3.47	High	MMPTPVILLK	1xAcetyl [N-Term]	1	8	Q99832	Q99832	0	1184.68	2	592.841	2.25
High	ISVNNVLPVFDNLMQQK		1	1	H7C469	H7C469; P07339	0	1959.04	2	980.021	2.89	High	MVVPGLDGAQIPR		1	13	P49327	P49327	0	1352.74	2	676.873	2.78	High	MMITSQDVLHSWAVPTLGLK	1xOxidation [M1]	1	1	P00403	P00403	0	2243.16	3	748.393	3.51
High	ISVMGGEQAANVLATITK	1xOxidation [M4]	1	11	Q9HCC0	Q9HCC0	0	1818.96	2	909.985	3.81	High	MVTLDSIYFQPGSR		1	2	Q5SZK8	Q5SZK8	0	1613.8	2	807.402	3.75	High	MMITSQDVLHSWAVPTLGLK		1	7	P00403	P00403	0	2227.16	3	743.059	5.05
High	ISVMGGEQAANVLATITK		1	20	Q9HCC0	Q9HCC0	0	1802.97	2	901.987	4.28	High	MVTGDNINTAR		2	6	P23634; P20020	Q01814; Q16720; P23634; P20020	0	1191.58	2	596.294	3.34	High	MMLGTEGGEGFVVK	1xAcetyl [N-Term]	1	1	P31943	P31943	0	1496.71	2	748.861	3.87
High	ISWAGDLDKK		1	2	O95297	O95297	1	1132.6	2	566.806	3.3	High	MVQEAEKYKAEDEVQR		1	2	P0DMV9	P0DMV9	2	1952.94	4	488.991	3.65	High	MMGLEVLGEK		1	3	Q08J23	Q08J23	0	1106.56	2	553.787	1.87
High	ISSDLDGHPVPK		1	3	P29401	P29401	0	1264.65	3	422.225	2.12	High	MVQEAEKYKAEDEK		1	9	P11142	P11142	2	1697.81	3	566.607	4.95	High	MLQADPNKVSAR		1	2	Q9Y3I0	Q9Y3I0	1	1329.69	3	443.904	3.37
High	LTSADALRPSVVSITGPLIR		1	12	Q92616	Q92616	0	2066.2	3	689.402	5.35	High	MVNHFIAEFK		1	7	P11142	P11142	0	1235.62	2	618.316	4.17	High	MMGHRPVLVLSQNTK	1xAcetyl [N-Term]	1	4	P49368	P49368	0	1752.92	3	584.982	6.59
High	ITSEALLVTQQLVK		1	9	Q86VP6	Q86VP6	0	1542.91	2	771.958	3.58	High	MVLVDLPGVINTVTSGMAPDTK		1	9	O60313	O60313	0	2258.18	3	753.398	5.2	High	MLVTFDEELRPLPVSVR		1	1	Q13200	Q13200	0	2001.08	3	667.699	3.18
High	LVLTCLAEGSWPLEFK	1xCarbamidomethyl [C5]	1	9	Q7Z5N4	Q7Z5N4	0	1862.97	2	931.989	4.98	High	MVHFLTHYADKIESVHFSDQFSGPK		1	7	Q96A33	Q96A33	1	2920.41	4	730.857	7.9	High	MLVSGAGDIK		2	1	P40227; Q92526	P40227; Q92526	0	990.529	2	495.771	2.33
High	LVLSDLHLLTQSQVR		1	26	P32004	P32004	0	1721.99	2	861.498	5.65	High	MVDVVEKEDVNEAIR		1	3	P33993	P33993	1	1745.87	3	582.63	4.38	High	MLVLDEADEMLNK		1	4	P38919	P38919	0	1520.73	2	760.871	3.86
High	LVLPSLLAALEEESWR		1	3	Q92616	Q92616	0	1826.01	3	609.34	3.47	High	MYCGADGEWLVPIGNCLCNAGHEER	3xCarbamidomethyl [C3; C16; C18]	1	8	P54764	P54764	0	2908.23	3	970.079	6.71	High	MLVDVFAPEFR		1	4	Q2M389	Q2M389	0	1323.68	2	662.342	3.22
High	LVINSGNGAVEDR		1	11	P16070	P16070	0	1343.69	2	672.354	3.97	High	NGMVLKPHFHK	1xOxidation [M3]	1	9	P26373	P26373	0	1323.7	3	441.907	3.59	High	MLTPLGPGPFSPDHEFR		1	10	P21709	P21709	0	1897.93	3	633.312	5.69
High	LVINGNPITIFQERDPSK		1	25	P04406	P04406	1	2041.11	2	1021.06	4.58	High	NGQDLGVAFK		1	9	Q00839	Q00839	0	1048.54	2	524.775	2.81	High	MITLTELK	1xAcetyl [N-Term]	1	2	Q6P9F7	Q6P9F7	0	990.554	2	495.784	2.43
High	LVINGNPITIFQER		1	11	P04406	P04406	0	1613.9	2	807.452	4.15	High	NGVNVVSGPVFDFDYDGR		1	8	P22413	P22413	0	1956.91	2	978.957	5.48	High	MLTGPVYSQSTALTHK		1	2	Q86VP6	Q86VP6	0	1733.89	3	578.637	4.72
High	LVLMSATGDNER		1	1	Q7L2E3	Q7L2E3	0	1305.65	2	653.33	2.93	High	NMLPSTPLKPPVPNLHEDIQK		1	1	O95486	O95486	0	2368.27	4	592.829	4.7	High	MLSHSSGAVR		1	1	Q9H0X4	B4DGG1; Q9H0X4	0	1044.53	2	522.768	2.69
High	IVILPDYLEIAR		1	6	P45974	P45974	0	1414.83	2	707.92	2.57	High	NMILGFLPVLQWLPK	1xOxidation [M2]	1	22	P50443	P50443	0	1785.01	2	893.009	3.03	High	MLSASTMLVQWEPPEEPNGLVR	1xOxidation [M]	1	16	P10586	P10586	0	2500.22	3	834.081	4.65
High	LVLIGSNHSLPFLK		1	5	O15027	O15027	0	1537.91	3	513.308	3.4	High	NMGVGVSSTASR		1	2	O76082	O76082	0	1165.56	2	583.288	1.98	High	MLSASTMLVQWEPPEEPNGLVR		1	12	P10586	P10586	0	2484.23	3	828.746	3.82
High	IVLLDSSLEYK		1	5	P49368	P49368	0	1279.71	2	640.364	2.8	High	NMEKEHMDAINHDTK	1xOxidation [M]	1	9	Q9UQE7	Q9UQE7	1	1828.8	3	610.271	2.73	High	MIQMAGEIADGMAYLNANK		1	13	P08069	P08069	0	2040.96	3	680.988	5.77
High	LVILANNCPALR	1xCarbamidomethyl [C8]	1	3	P62888	P62888	0	1353.77	2	677.391	2.51	High	NMEKEHMDAINHDTK		1	3	Q9UQE7	Q9UQE7	1	1812.8	4	453.955	4.55	High	MIQDGKGDVTITNDGATILK		1	2	P50991	P50991	1	2090.08	3	697.366	4.87
High	LVLEQVVTSIASVADTAEEK		1	3	O00410	O00410	0	2102.12	3	701.382	3.82	High	NMDIAMGWK		1	1	Q7L0Y3	Q7L0Y3	0	1065.49	2	533.25	2.64	High	MLQDDDDTVHLPFEGGSLLQIPVK	1xOxidation [M1]	1	9	Q9Y6M7	Q9Y6M7	0	2683.33	3	895.113	6.26
High	LVLDQVHTASGTAPGTLK		1	5	Q14517	Q14517	0	1807.99	3	603.334	4.36	High	NIYVLQELDNPGAK		1	9	P12956	P12956	0	1573.82	2	787.414	4.52	High	MIWWANKDPLPPLDPQAIKPILK		1	5	Q92616	Q92616	1	2684.5	4	671.88	4.21
High	IVLDNSVFSEHR		1	9	Q00610	Q00610; P53675	0	1415.73	3	472.58	3.56	High	NIYLNSGLTSTK		1	4	P78536	P78536	0	1310.7	2	655.854	2.61	High	MHCAVDGEWLVPIGQCLCQAGYEK	3xCarbamidomethyl [C3; C16; C18]; 1xOxidation [M1]	1	1	P29317	P29317	0	2837.25	3	946.425	2.94
High	LVLDAFALPLTNLFK		1	9	P55060	P55060	0	1674.98	2	837.998	3.58	High	NLVTEVLGALEAK		1	6	Q96HR9	Q96HR9	0	1356.77	2	678.887	3.47	High	MWFQWSEQR		1	2	O15260	O15260	0	1297.58	2	649.291	2.36
High	LVLAEAQVGDERDYVCVVR	1xCarbamidomethyl [C16]	1	8	P50895	P50895	1	2191.12	3	731.045	4.97	High	NIVSLLLSMLGHDEDNTR		1	8	Q92616	Q92616	0	2027.02	3	676.345	4.98	High	MYCGADGEWLVPIGNCLCNAGHEER	3xCarbamidomethyl [C3; C16; C18]	1	2	P54764	P54764	0	2908.23	3	970.083	5.62
High	LVLAEAQVGDER		1	5	P50895	P50895	0	1299.69	2	650.349	3.77	High	NLVPGESVYGEKR		1	2	P22087	P22087	1	1447.75	3	483.258	3.26	High	NLALCPANHAPLQEAAVIPR	1xCarbamidomethyl [C5]	1	23	P14923	P14923	0	2155.14	2	1078.07	6.07
High	IVLAAAGGVSHDELLDLAK		1	3	O75439	O75439	0	1892.05	3	631.351	6.82	High	NLVPGESVYGEK		1	6	P22087	P22087	0	1291.65	2	646.332	3.03	High	NKYEDEINKR		2	22	P04264; P05787	P04264; P04259; P02538; P48668; P05787; P13647	2	1308.65	3	436.89	4.31
High	IVKEPTSHDNKDICK	1xCarbamidomethyl [C14]	1	2	P49792	P49792	2	1783.9	3	595.304	2.48	High	NIVEAAAVR		1	6	P62854	P62854; Q5JNZ5	0	942.537	2	471.776	2.34	High	NKYEDEINK		2	2	P04264; P05787	Q5XKE5; P04264; P04259; P02538; P48668; P05787; P13647	1	1152.55	2	576.781	3.36
High	LVHQNSASDDAEASMISK		1	1	Q13616	Q13616	0	1902.89	3	634.971	4.51	High	NLVDSYVAIINK		1	3	P50570	P50570	0	1348.75	2	674.877	3.91	High	NKQTYSTEPNNLK		1	8	P46779	P46779	1	1536.77	2	768.887	4.01
High	IVHKGDECILK	1xCarbamidomethyl [C8]	1	4	P15924	P15924	1	1311.71	3	437.91	3.9	High	NITYLPAGQSVLLQLPQ		1	9	P35232	P35232	0	1855.03	2	928.019	4.21	High	NKNPAPPIDAVEQILPTLVR		1	12	P52292	P52292	1	2185.23	3	729.082	6.26
High	LVHANFGTK		1	12	P02786	P02786	0	986.542	2	493.779	2.37	High	NLTVILSDASAPGEGEHK		1	6	Q9H0D6	Q9H0D6	0	1837.93	3	613.317	3.79	High	NKLDHYAIIK		1	5	P62750	P62750	1	1214.69	3	405.572	3.26
High	LVGQGASAVLLDLPNSGGEAQAK		1	8	Q99714	Q99714	0	2195.17	2	1098.09	4.28	High	NLTNPNTVIILIGNK		1	4	P61106	P61106	0	1623.94	3	541.984	4.29	High	NKHEAMITDLEER		1	1	P35579	P35579	1	1585.76	3	529.263	4.79
High	LVLTCMAEGSWPLEFK	1xCarbamidomethyl [C5]	1	4	Q58EX2	Q58EX2	0	1880.93	2	940.968	4.35	High	NLTEQNSYSNIPHEGK		1	6	Q9NZB2	Q5T035; Q9NZB2	0	1830.86	3	610.961	4.49	High	NKGVLCSGHGECHCGECK	4xCarbamidomethyl [C6; C12; C14; C17]	1	15	P18084	P18084	1	2088.85	3	696.957	6.08
High	IVLTNPVCTEVGEK	1xCarbamidomethyl [C8]	1	2	P41091	P41091; Q2VIR3	0	1558.81	2	779.911	3.81	High	NLSSPFIFHEK		1	1	P52569	P52569	0	1318.68	3	440.234	3.48	High	NHPGLLLMDTTFR	1xOxidation [M8]	1	17	P11498	P11498	0	1530.77	2	765.892	3.38
High	LVLTQEQLHQLHSR		1	2	Q14203	Q14203; E7EWF7	0	1701.94	3	567.988	4.3	High	NLSSNEAISLEEIR		1	6	P78527	P78527	0	1574.8	2	787.905	3.97	High	NHPGLLLMDTTFR		1	16	P11498	P11498	0	1514.78	3	505.596	4.03
High	LVLVGDGGTGK		1	8	P62826	P62826	0	1015.58	2	508.297	2.94	High	NLSPGAVESDVR		1	1	P53621	P53621	0	1243.63	2	622.319	3.1	High	NHNALLASLTTQK		1	1	O75882	O75882	0	1410.77	2	705.892	2.48
High	LVQSPNSYFMDVK	1xOxidation [M10]	2	2	Q71UM5; P42677	Q71UM5; P42677	0	1543.75	2	772.375	3.26	High	NISFTVWDVGGQDK		1	2	P61204	F5H423; P61204; P84077	0	1565.76	2	783.38	3.66	High	NHMDITTPPLPPVAPEVLR		1	7	Q9NZB2	Q9NZB2	0	2097.12	3	699.711	4.4
High	IVQIPFCGEIDCEDWIKK	2xCarbamidomethyl [C7; C12]	1	13	P07814	P07814	1	2250.09	3	750.7	5.65	High	NLSDVATKQEGLESVLK		1	6	P14923	P14923	1	1830.98	3	610.999	5.06	High	NHIDRVDAWVGTYFEVK		1	4	Q14118	Q14118	1	2049.02	3	683.677	6.94
High	IVQIPFCGEIDCEDWIK	2xCarbamidomethyl [C7; C12]	1	4	P07814	P07814	0	2122	2	1061.5	2.71	High	NLSALENYNFELVDGVK		1	13	O14786	O14786	0	1924.97	2	962.984	5.77	High	NHKCDPEKETVEVSVK	1xCarbamidomethyl [C4]	1	5	Q9ULF5	Q9ULF5	2	1898.93	4	475.488	5.49
High	VSTVMDTVGR		1	1	Q9H845	Q9H845	0	1064.54	2	532.779	2.43	High	NIRDNEEKDSAFR		2	7	Q92973; O14787	Q92973; O14787	2	1593.76	3	531.925	4.27	High	NHAPITTMK		1	3	Q99985	Q99985	0	1012.52	2	506.767	3.37
High	LVQDVANNTNEEAGDGTTTATVLAR		1	1	P10809	P10809	0	2560.25	3	854.093	4.54	High	NMMAACDPR	1xCarbamidomethyl [C6]	5	9	Q13509; P04350; Q3ZCM7; P07437; P68371	Q13885; Q13509; I3L2F9; P04350; A6NNZ2; Q9BUF5; Q3ZCM7; P07437; P68371; Q9BVA1	0	1065.43	2	533.219	2.55	High	NGYGTPMTSNAVR	1xOxidation [M7]	1	2	Q9Y624	Q9Y624	0	1383.63	2	692.323	3.16
High	IVQAEGEAEAAK		1	11	Q99623	Q99623	0	1215.62	2	608.312	3.53	High	NMRPVYPTK		1	8	P22413	P22413	0	1105.58	2	553.297	3.3	High	NGYGTPMTSNAVR		1	9	Q9Y624	Q9Y624	0	1367.64	2	684.324	3.37
High	VSVDESVMSTHSTAR		1	2	Q14517	Q14517	0	1605.75	3	535.928	4.42	High	NMSVHLSPCFR	1xCarbamidomethyl [C9]	1	16	P62280	P62280	0	1347.63	2	674.318	3.33	High	NGVNVVSGPVFDFDYDGR		1	9	P22413	P22413	0	1956.91	2	978.957	5
High	LVPTGPTHREPSPVR		1	7	Q9C0B5	Q9C0B5	1	1642.9	4	411.483	4.21	High	NMSVHLSPCFR	1xCarbamidomethyl [C9]; 1xOxidation [M2]	1	6	P62280	P62280	0	1363.62	3	455.217	3.45	High	NGVITQYSVAYEAVDGEDR		1	1	P10586	P10586	0	2085.97	2	1043.48	4.69
High	VSVELTNSLFK		1	10	P14923	P14923	0	1236.68	2	618.852	2.02	High	NPELSTQLIDIIHTAAAR		1	9	Q9NXF1	Q9NXF1	0	1963.06	3	655.026	5.53	High	NGVELSATR		1	2	Q9Y639	Q9Y639	0	946.495	2	473.754	2.77
High	LVPLLLEDGGEAPAALEAALEEK		1	10	Q14204	Q14204	0	2348.26	3	783.423	6.75	High	NPEILAIAPVLLDALTDPSRK		1	11	Q92616	Q92616	1	2246.28	3	749.426	5.49	High	NGQIDKEAVQK		1	1	Q01813	Q01813	1	1229.65	3	410.555	2.74
High	LVPLLDTGDIIIDGGNSEYR		1	5	P52209	P52209	0	2160.12	2	1080.57	4.1	High	NPEILAIAPVLLDALTDPSR		1	19	Q92616	Q92616	0	2118.18	3	706.73	4.95	High	NGQDLGVAFK		1	1	Q00839	Q00839	0	1048.54	2	524.775	2.73
High	IVGPSGAAVPCKVEPGLGADNSVVR	1xCarbamidomethyl [C11]	1	9	P21333	P21333	1	2449.29	3	817.105	4.83	High	NPDIFTEVANCCIR	2xCarbamidomethyl [C11; C12]	1	1	Q7Z6Z7	Q7Z6Z7	0	1708.78	2	854.893	4.01	High	NGMVLKPHFHK	1xOxidation [M3]	1	10	P26373	P26373	0	1323.7	3	441.905	2.85
High	LVPLLDRPFDETTYEETED		1	1	O15270	O15270	0	2282.07	2	1141.54	3.17	High	NPDDITQEEYGEFYK		1	2	P08238	P08238	0	1847.8	2	924.406	4.59	High	NGMVLKPHFHK		1	9	P26373	P26373	0	1307.7	3	436.575	4.61
High	VSVFFGGLSIK		1	2	O00148	O00148	0	1153.66	2	577.333	2.55	High	NPDDITNEEYGEFYK		1	3	P07900	P07900	0	1833.78	2	917.399	4.28	High	NGLVNSEVHNEDGR		1	2	Q9NUM4	Q9NUM4	0	1539.71	3	513.911	4.84
High	LVPELDTIVPLESTK		1	17	P05166	P05166	0	1653.93	2	827.467	3.76	High	NPAPPIDAVEQILPTLVR		1	8	P52292	P52292	0	1943.1	3	648.37	5.92	High	NGLIYFVDGTMIR		1	6	Q9P273	Q9P273	0	1498.77	2	749.895	2.2
High	IVPEGEWGQFMDALREPLPATLR	1xOxidation [M11]	1	8	Q08J23	Q08J23	1	2641.34	3	881.12	3.17	High	NPACSGANICQVKPNDQHFSR	2xCarbamidomethyl [C4; C10]	1	2	P11717	P11717	0	2400.09	4	600.781	6.11	High	NGIDILVGTPGR		2	5	Q9NR30; Q9BQ39	Q9NR30; Q9BQ39	0	1211.67	2	606.341	3.72
High	VSVHVIEGDHR		1	9	P49327	P49327	0	1247.65	3	416.556	3.97	High	NNYLREEECILACR	2xCarbamidomethyl [C9; C13]	1	21	O43278	O43278	1	1839.85	3	613.954	5.69	High	NLALCPANHAPLR	1xCarbamidomethyl [C5]	1	15	P35222	P35222	0	1446.76	3	482.929	4.41
High	LVNSQYHFTDEYLECVSK	1xCarbamidomethyl [C15]	1	2	O75487	O75487	0	2232.03	3	744.687	3.99	High	NNSGEEFDCAFR	1xCarbamidomethyl [C9]	1	2	Q08J23	Q08J23	0	1445.58	2	723.292	3.68	High	NLALCPANHAPLREQGAIPR	1xCarbamidomethyl [C5]	1	3	P35222	P35222	1	2198.16	4	550.296	3.69
High	IVNSAQTGSFK		1	1	O75964	O75964	0	1151.61	2	576.31	3.12	High	NNSFVNEIISR		1	1	P43246	P43246	0	1292.66	2	646.836	3.74	High	NLAQFPDTITGADTSSLVEVR		1	13	P54764	P54764	0	2234.13	2	1117.57	5.17
High	LVNIVDDLVECVKENSSK	1xCarbamidomethyl [C11]	1	3	P21583	P21583	1	2061.05	3	687.688	5.31	High	NNRPSEGPLQTR		1	6	Q00610	Q00610	0	1368.7	3	456.904	5.16	High	NIDCYSTDFCVR	2xCarbamidomethyl [C4; C10]	1	6	Q96N66	Q96N66	0	1549.64	2	775.326	3.48
High	LVNHFVEEFKR		1	2	P0DMV9	P0DMV9	1	1417.76	3	473.26	4.44	High	NLQYYDISAK		1	13	P62826	P62826	0	1214.61	2	607.809	2.88	High	NILLTNEQLESAR		1	6	Q9H9B4	Q9H9B4	0	1500.8	2	750.906	3.68
High	LVNHFVEEFK		1	4	P0DMV9	P0DMV9	0	1261.66	2	631.336	3.53	High	NNPVHLITEEDLK		1	1	O94874	O94874	0	1521.79	3	507.935	3.94	High	NLLLSGAQLEASR		1	2	Q9BWM7	Q9BWM7	0	1371.76	2	686.385	3.55
High	LVMEEAPESYK		1	5	Q9Y3I0	Q9Y3I0	0	1295.62	2	648.313	2.95	High	NNLCPSGSNIISNLFK	1xCarbamidomethyl [C4]	1	14	P60033	P60033	0	1777.89	2	889.447	4.13	High	NLLIFENLIDLKR		1	8	P78527	P78527	1	1600.94	3	534.32	2.7
High	LVIVHPEVTVK		1	1	P57678	P57678	0	1233.76	3	411.926	2.42	High	NNFEGEVTKENLLDFIK		1	7	P07237	P07237	1	2010.02	3	670.677	5.6	High	NLLIFENLIDLK		1	6	P78527	P78527	0	1444.84	2	722.924	3.67
High	LVPGWTKPITIGR		1	1	P48735	P48735	0	1437.86	3	479.957	3.25	High	NNFEEEQQCLESCR	2xCarbamidomethyl [C9; C13]	1	14	O43278	O43278	0	1842.74	2	921.878	3.54	High	NLLHVTDTGVGMTREELVK		1	3	P14625	P14625	1	2112.11	3	704.707	6.53
High	IVGPSGAAVPCK	1xCarbamidomethyl [C11]	1	2	P21333	P21333	0	1155.62	2	578.318	3.38	High	NNEVSFSQIKPK		1	2	Q12913	Q12913	0	1390.73	3	464.251	4.14	High	NLHSHYHEAPMTR		1	1	Q9UKY4	Q9UKY4	0	1592.74	3	531.586	2.77
High	IVGHLTHALK		1	1	P24752	P24752	0	1088.66	2	544.836	2.92	High	NNEDISIIPPLFTVSVDHR		1	3	P51571	P51571	0	2166.12	3	722.712	3.98	High	NLHDLDVSDNQLERVPPVIR		1	1	Q6EMK4	Q6EMK4	1	2329.23	4	583.063	4.22
High	IVGDLAQFMVQNGLSR		1	1	P11498	P11498	0	1747.92	2	874.458	3.32	High	NNDLCYWVPELVR	1xCarbamidomethyl [C5]	1	6	P41252	P41252	0	1677.81	2	839.405	3.72	High	NLHDLDVSDNQLER		1	10	Q6EMK4	Q6EMK4	0	1667.8	3	556.606	6.32
High	VSWVPPPADSR		1	5	P10586	P10586	0	1210.62	2	605.818	2.36	High	NNAYLAQSPQLYK		1	4	P14868	P14868	0	1509.77	2	755.391	3.77	High	NIGVVVVGFPATPIIESR		1	10	O15270	O15270	0	1868.06	2	934.537	4.76
High	IVAIAVGDSAAK		1	6	Q9UHN6	Q9UHN6	0	1114.65	2	557.828	3.23	High	NNASTDYDLSDK		1	4	P39023	P39023	0	1342.58	2	671.795	3.38	High	NLGSINTELQDVQR		1	4	O75396	O75396	0	1586.81	2	793.908	4.79
High	LVAGEMGQNEPDQGGQR		1	5	Q99714	Q99714	0	1785.82	2	893.415	2.75	High	NMVPQQALVIR	1xOxidation [M2]	1	6	P05023	P50993; Q13733; P05023; P13637	0	1284.71	2	642.858	2.61	High	NLGQNLWGPHR		1	7	Q9P258	Q9P258	0	1291.67	3	431.229	3.41
High	IVAERPGTNSTGPAPMAPPR		1	2	Q13263	Q13263	0	2019.04	3	673.691	5.81	High	NMVDYHLIMDMIPAISR		1	7	Q9H0A0	Q9H0A0	0	2018.99	3	673.667	5.33	High	NLGIPIITVLGDSK		1	7	Q14008	Q14008	0	1439.85	2	720.428	2.01
High	ITYISNSDLQR		1	2	O60603	O60603	0	1309.67	2	655.345	2.89	High	NMSVIAHVDHGK	1xOxidation [M2]	1	14	P13639	P13639	0	1323.65	2	662.327	3.59	High	NLGFSPGDREENIR		1	2	O95340	O95340	1	1603.78	3	535.27	2.84
High	ITYFMEDSIPQFR		1	7	Q9HCU4	Q9HCU4	0	1646.79	2	823.895	3.88	High	NMSVIAHVDHGK		1	17	P13639	P13639	0	1307.65	2	654.331	4.01	High	NGHDPGRGHQDLDPDNEGELR		1	8	Q9ULF5	Q9ULF5	1	2328.03	4	582.766	4.86
High	VSYGFLSPPQLNK		1	4	P22413	P22413	0	1449.77	2	725.393	3.06	High	NNLCPSGSNIISNLFKEDCHQK	2xCarbamidomethyl [C4; C19]	1	17	P60033	P60033	1	2575.2	4	644.558	5.73	High	NIFPSNLVSAAFR		1	5	Q15758	Q15758	0	1435.77	2	718.39	3.03
High	ITVTSEVPFSK		1	6	P35268	P35268	0	1207.66	2	604.335	2.77	High	MQMLEDEDDLAYAETEKK		1	5	Q14204	Q14204	1	2158.95	3	720.323	5.44	High	NIFAILQSVK		1	1	Q6P1J9	Q6P1J9	0	1132.67	2	566.84	2.97
High	LTVTMPHIDGMLPVISTR		1	8	Q5SZK8	Q5SZK8	0	1981.06	3	661.024	5.53	High	NIQVSHQEFSK		1	5	Q8WUM4	Q8WUM4	0	1316.66	3	439.56	2.97	High	NLETFCEETRR	1xCarbamidomethyl [C6]	1	5	Q9P2J5	Q9P2J5	1	1454.67	3	485.566	2.74
High	LTVSSLQESGLK		1	3	P21333	P21333	0	1261.7	2	631.352	3.05	High	NLQNLLILTAIK		1	6	Q00610	Q00610; P53675	0	1353.85	2	677.428	3.35	High	NIEEHASADVEK		1	15	P61006	P61006	0	1341.63	2	671.319	4.34
High	ITVPLVSEVQIAQLR		1	3	A0FGR8	A0FGR8	0	1665.99	2	833.5	3.06	High	NIEEHASADVEK		1	19	P61006	P61006	0	1341.63	2	671.32	4.54	High	NIEDALNQLFR		1	6	Q8WXI7	Q8WXI7	0	1332.69	2	666.848	3.72
High	VSWSPAEDHNAPIEK		1	12	P32004	P32004	0	1679.8	2	840.41	3.85	High	NIEDALNQLFR		1	9	Q8WXI7	Q8WXI7	0	1332.69	2	666.85	4.07	High	NLEAVETLGSTSTICSDK	1xCarbamidomethyl [C15]	1	10	P05023	P50993; Q13733; P05023; P13637	0	1924.92	2	962.964	5.07
High	ITVNEVELLVMK		1	6	Q9UNM6	Q9UNM6	0	1387.79	2	694.396	4.01	High	NLEAVETLGSTSTICSDK	1xCarbamidomethyl [C15]	1	5	P05023	P50993; Q13733; P05023; P13637	0	1924.92	2	962.966	5.47	High	NLDPMPSEGKK		1	2	O43826	O43826	1	1215.6	3	405.876	3.1
High	LTVGPVTLPSNFQK		1	5	Q9HCN3	Q9HCN3	0	1500.84	2	750.922	3.68	High	NLEALALDLMEPEQAVDLTLPK	1xOxidation [M10]	1	7	P12956	P12956	0	2439.27	3	813.76	5.61	High	NLDISRPDKK		1	4	P46977	P46977	1	1185.66	2	593.335	3.45
High	LTVEDPVTVEYITR		1	2	O14818	Q8TAA3; O14818	0	1634.86	2	817.943	1.86	High	NLEALALDLMEPEQAVDLTLPK		1	1	P12956	P12956	0	2423.27	3	808.432	5.12	High	NLDIERPTYTNLNR		2	13	P68363; Q9BQE3	Q13748; Q6PEY2; Q71U36; Q9NY65; P68363; Q9BQE3; P68366	0	1718.88	3	573.635	3.84
High	LTVAENEAETK		1	7	P07814	P07814	0	1204.61	2	602.811	1.58	High	NLDIERPTYTNLNR		2	21	P68363; Q9BQE3	Q13748; Q6PEY2; Q71U36; Q9NY65; P68363; Q9BQE3; P68366	0	1718.88	3	573.633	4.45	High	NLDLDSIIAEVK		1	7	P35908	Q5XKE5; P35908; P04259; P02538; O95678; P48668; P13647	0	1329.73	2	665.366	3.24
High	ITTVAHTEVGPGPESSPVVVR		1	6	Q13332	Q13332	0	2132.13	3	711.388	5.66	High	NLDLAVLELMQSSVDNTK		1	4	P78527	P78527	0	1990.02	3	664.011	4.83	High	NLDLAVLELMQSSVDNTK		1	9	P78527	P78527	0	1990.02	2	995.51	5.59
High	LTTPTYGDLNHLVSATMSGVTTCLR	1xCarbamidomethyl [C23]; 1xOxidation [M17]	3	10	P04350; P07437; P68371	Q13885; P04350; P07437; P68371; Q9BVA1	0	2724.33	3	908.782	5.87	High	NLDFSVIVANK		1	8	Q14126	Q14126	0	1219.67	2	610.337	3.59	High	NLDFSVIVANK		1	10	Q14126	Q14126	0	1219.67	2	610.333	3.53
High	LTTPTYGDLNHLVSATMSGVTTCLR	1xCarbamidomethyl [C23]	3	18	P04350; P07437; P68371	Q13885; P04350; P07437; P68371; Q9BVA1	0	2708.34	3	903.451	5.9	High	NIDEHANEDVER		1	5	P61026	P61026	0	1440.63	3	480.883	3.56	High	NLDFAPGVNMQPVR		1	5	Q5SZK8	Q5SZK8	0	1557.78	2	779.4	2.01
High	LTTDPDLILEVLR		1	3	Q71RC2	Q71RC2	0	1497.85	2	749.428	3.66	High	NLAQFPDTITGADTSSLVEVR		1	16	P54764	P54764	0	2234.13	2	1117.57	5.18	High	NIDEHANEDVER		1	15	P61026	P61026	0	1440.63	2	720.824	4
High	LTTDFGNAEKTDR		1	18	P02786	P02786	1	1467.71	3	489.911	3.49	High	NLALCPANHAPLREQGAIPR	1xCarbamidomethyl [C5]	1	1	P35222	P35222	1	2198.16	4	550.297	4.37	High	NLFLTGNQLAVLPAGAFAR		1	34	Q13641	Q13641	0	1973.1	2	987.051	4.44
High	LTSNPLASHDYILK		1	2	Q969X5	Q969X5	0	1571.84	3	524.623	5.13	High	NLALCPANHAPLR	1xCarbamidomethyl [C5]	1	18	P35222	P35222	0	1446.76	3	482.929	4.26	High	NGEDIPVAQTK		1	12	Q15262	Q15262	0	1171.6	2	586.306	2.79
High	LTSLVPFVDAFQLER		1	4	Q14152	Q14152	0	1734.94	2	867.973	3.71	High	NLALCPANHAPLQEAAVIPR	1xCarbamidomethyl [C5]	1	26	P14923	P14923	0	2155.14	2	1078.08	6.75	High	NGDMVIPSDYFK		1	4	Q92859	Q92859	0	1385.64	2	693.328	2.22
High	ITSENPDEGFKPSSGTVQELNFR		2	15	Q13085; O00763	Q13085; O00763	0	2552.23	2	1276.62	6.23	High	NKYEDEINKR		2	13	P04264; P05787	P04264; P04259; P02538; P48668; P05787; P13647	2	1308.65	3	436.892	4.17	High	NGAVQTIAQR		1	1	P82675	P82675	0	1057.57	2	529.292	2.14
High	LTVLREDQLPSGFPNIDMGPQLK		1	3	Q13332	Q13332	1	2568.35	3	856.784	4.68	High	NKQTYSTEPNNLK		1	4	P46779	P46779	1	1536.77	3	512.926	3.92	High	NCMVAEDFTVK	1xCarbamidomethyl [C2]; 1xOxidation [M3]	1	1	P08069	P08069	0	1329.58	2	665.291	2.69
High	LTSAVSSLPELLEK		1	4	Q8WVM8	Q8WVM8	0	1486.84	2	743.92	3.19	High	NKNPAPPIDAVEQILPTLVR		1	14	P52292	P52292	1	2185.23	3	729.082	7.06	High	NCMVAEDFTVK	1xCarbamidomethyl [C2]	1	8	P08069	P08069	0	1313.59	2	657.295	2.82
High	IVAISEDYPR		1	4	Q14126	Q14126	0	1162.61	2	581.813	2.72	High	NKDNSTACSHPVTKHEFEDNK	1xCarbamidomethyl [C8]	1	3	Q8IWR0	Q8IWR0	2	2458.11	3	820.041	3.25	High	NCIVLIDSTPYR	1xCarbamidomethyl [C2]	1	12	P62241	P62241	0	1450.74	2	725.877	1.79
High	LVAQLDTEGVGSLGPGYEGR		1	2	Q969P0	Q969P0	0	2018.02	2	1009.51	5.01	High	NHPGLLLMDTTFR	1xOxidation [M8]	1	27	P11498	P11498	0	1530.77	2	765.893	3.22	High	NCLTNFHGMDLTR	1xCarbamidomethyl [C2]; 1xOxidation [M9]	1	3	P61247	P61247	0	1594.71	3	532.243	4
High	IVGAPMHDLLLWNNATVTTCHSK	1xCarbamidomethyl [C20]	1	3	P11586	P11586	0	2578.29	4	645.327	6.26	High	NHPGLLLMDTTFR		1	18	P11498	P11498	0	1514.78	3	505.599	3.84	High	NCLTNFHGMDLTR	1xCarbamidomethyl [C2]	1	12	P61247	P61247	0	1578.72	2	789.86	4.05
High	LVFLGLDNAGK		1	10	Q9Y6B6	Q9NR31; Q9Y6B6	0	1146.65	2	573.834	1.72	High	NHNALLASLTTQK		1	7	O75882	O75882	0	1410.77	2	705.882	4.31	High	NCISTVVHQGLIR	1xCarbamidomethyl [C2]	1	2	P78527	P78527	0	1496.8	3	499.606	3.89
High	VSVPQTDMRPEK		1	4	P16144	P16144	0	1386.7	3	462.91	3.45	High	NHMDITTPPLPPVAPEVLR		1	11	Q9NZB2	Q9NZB2	0	2097.12	3	699.711	5.36	High	NAVVQGLEQPHGLVVHPLR		1	4	Q07954	Q07954	0	2063.15	4	516.545	4.61
High	IVEIPFNSTNK		1	6	P05023	P05023	0	1261.68	2	631.346	2.43	High	NHIDRVDAWVGTYFEVK		1	13	Q14118	Q14118	1	2049.02	3	683.679	5.84	High	NAVQADEGEYECR	1xCarbamidomethyl [C12]	1	6	Q96NY8	Q96NY8	0	1540.63	2	770.824	3.41
High	LVELLMHNDYK		2	3	O60684; P52294	O15131; O60684; P52294	0	1374.71	3	458.909	2.95	High	NHKCDPEKETVEVSVK	1xCarbamidomethyl [C4]	1	4	Q9ULF5	Q9ULF5	2	1898.93	4	475.489	5.51	High	NAVLNTEAR		1	1	Q969V3	Q969V3	0	987.522	2	494.266	2.63
High	IVEHPSDLIVSK		1	12	Q9Y6N7	Q9Y6N7	0	1336.75	2	668.882	3.61	High	NGYGTPMTSNAVR	1xOxidation [M7]	1	2	Q9Y624	Q9Y624	0	1383.63	2	692.321	2.87	High	NATNVEQSFMTMAAEIK	1xOxidation [M10]	1	3	P62820	P62820	0	1900.88	2	950.942	5.6
High	LVEGLQGQTWAPDWVEELR		1	4	A1L0T0	A1L0T0	0	2226.12	2	1113.57	5.07	High	NGYGTPMTSNAVR		1	3	Q9Y624	Q9Y624	0	1367.64	2	684.324	3.49	High	NATNVEQSFMTMAAEIK		1	13	P62820	P62820	0	1884.88	2	942.944	4.86
High	IVEEAPATIAPLAIFEFMEQCAIR	1xCarbamidomethyl [C21]; 1xOxidation [M18]	1	1	O00763	O00763	0	2735.38	3	912.466	4.25	High	NLEPEWAAAASEVKEQTK		1	1	Q15084	Q15084	1	2000.99	3	667.673	4.99	High	NATNVEQAFMTMAAEIK	1xOxidation [M10]	1	8	Q9H0U4	Q92928; Q9H0U4	0	1884.88	3	628.965	6.28
High	IVEEAPATIAPLAIFEFMEQCAIR	1xCarbamidomethyl [C21]	1	1	O00763	O00763	0	2719.38	3	907.128	2.72	High	NLETFCEETRR	1xCarbamidomethyl [C6]	1	6	Q9P2J5	Q9P2J5	1	1454.67	3	485.566	2.39	High	NASDMPETITSR		1	3	Q8TCT9	Q8TCT9	0	1321.61	2	661.31	1.91
High	IVEANPLLEAFGNAK		1	2	Q9UM54	Q9UM54	0	1585.86	2	793.431	4.64	High	NIEYPVDLEISK		1	6	Q14694	Q14694	0	1419.74	2	710.377	2.26	High	NCPHVVVGTPGR	1xCarbamidomethyl [C2]	1	2	O00148	O00148	0	1292.65	3	431.559	3.87
High	LVEALCAEHQINLIK	1xCarbamidomethyl [C6]	1	2	P25398	P25398	0	1750.95	3	584.326	3.55	High	NLFLTGNQLAVLPAGAFAR		1	30	Q13641	Q13641	0	1973.1	2	987.049	4.92	High	NAQMAQSPILLLGGAASTLLQNR	1xOxidation [M4]	1	8	A1L0T0	A1L0T0	0	2383.28	3	795.097	5.63
High	LVAIVDVIDQNR		1	8	P50914	P50914	0	1354.77	2	677.886	3.87	High	NLQEVLGEEK		1	1	P54577	P54577	0	1158.6	2	579.802	3.1	High	NALWHTGNTPGQVR		1	5	P07996	P07996; P35442	0	1550.78	3	517.603	4.74
High	LVEALAAATEK		1	1	Q9BRJ7	Q9BRJ7	0	1115.63	2	558.324	2.88	High	NIQDTSDLDAIAK		1	1	Q9NZB2	Q9NZB2	0	1403.7	2	702.354	3.62	High	NALGAIHHTISVR		1	9	Q92823	Q92823	0	1388.78	2	694.894	3.22
High	LVDQSGPPHEPK		1	7	P55265	P55265	0	1303.66	3	435.228	2.9	High	NLPLVVEELLGTSNALDAR		1	21	Q5SZK8	Q5SZK8	0	2024.1	2	1012.56	5.82	High	NALANPLYCPDYR	1xCarbamidomethyl [C9]	1	4	P22695	P22695	0	1566.74	2	783.874	4.34
High	VSVVNPTAQCTHALLK	1xCarbamidomethyl [C10]	1	5	O75487	O75487	0	1737.93	3	579.986	5.06	High	NLPLADQGSSHHITVK		1	14	P15924	P15924	0	1716.9	3	572.977	3.87	High	NAGVEGSLIVEK		1	2	P10809	P10809	0	1215.66	2	608.335	3.37
High	IVDGPDPENIILILK		1	2	O75165	O75165	0	1648.95	2	824.98	2.82	High	NIPGITLLNVSK		1	9	P36578	P36578	0	1268.76	2	634.882	2.85	High	NAGFTPQER		1	2	P27695	P27695	0	1019.49	2	510.251	2.33
High	LVDELMEAPGDVEALAPPVR	1xOxidation [M6]	1	3	P48960	P48960	0	2137.08	3	713.032	3.68	High	NLPFTPILASVNR		1	8	Q8WWI5	Q8WWI5	0	1441.82	2	721.409	3.23	High	NAFVTGIAR		1	1	Q7L576	Q96F07; Q7L576	0	948.526	2	474.771	2.01
High	LVDELMEAPGDVEALAPPVR		1	14	P48960	P48960	0	2121.09	3	707.699	4.99	High	NLNPEDIDQLITISGMVIR		1	1	P33991	P33991	0	2141.13	2	1071.07	3.69	High	NAEVVAGTGEQCLPFDEAR	1xCarbamidomethyl [C12]	1	18	Q9P273	Q9P273	0	2062.95	2	1031.98	4.99
High	LVDEEPQLTKR		1	11	Q9UG63	Q9UG63	1	1327.72	2	664.368	2.34	High	NLMIETTEDTIKK		1	1	A0AV96	A0AV96	1	1535.8	3	512.605	4.47	High	NAENAIEALK		1	7	P16615	P16615; O14983	0	1072.56	2	536.787	2.26
High	LVDEEPQLTK		1	2	Q9UG63	Q9UG63	0	1171.62	2	586.318	2.89	High	NILVNSNLVCK	1xCarbamidomethyl [C10]	6	10	Q15375; P29317; P54760; P54764; P54753; P29323	Q9UF33; Q15375; P29317; P54760; P54764; P54762; P54753; P29323	0	1273.69	2	637.354	3.44	High	NAAEIVQYGVK		1	4	Q99985	Q99985	0	1191.64	2	596.324	3.69
High	LVDAGEECDCGTPK	2xCarbamidomethyl [C8; C10]	1	7	Q13443	Q13443	0	1550.65	2	775.831	3.86	High	NLLSIDFDHITR		1	5	Q9UKZ4	Q9UKZ4	0	1443.76	3	481.925	3.8	High	NAADSSVPSAPR		1	6	O43291	O43291	0	1171.57	2	586.291	3.71
High	LVDADGPLAR		1	3	O14672	O14672	0	1026.56	2	513.787	2.6	High	NILQWESPAFAK		1	3	H0Y3Z8	H0Y3Z8; Q08334	0	1403.73	2	702.371	3.35	High	MYQTQVSDAGLYR		1	6	Q9P2B2	Q9P2B2	0	1531.72	2	766.367	3.46
High	IVAVTGAEAQK		1	3	P49588	P49588	0	1086.62	2	543.815	2.96	High	NLIPPVAGGNVK		1	4	Q9HCM2	Q9HCM2	0	1178.69	2	589.849	2.44	High	MYLQQDELEEEEDERGPTPPVR		1	4	Q9Y6N7	Q9Y6N7	1	2660.21	3	887.412	5.12
High	IVAQVWPFLGQYMEK		1	4	Q9BSJ8	Q9BSJ8	0	1808.94	2	904.972	3.82	High	NIQTSESHPLR		1	4	Q12913	Q12913	0	1281.65	2	641.332	2.64	High	MYGCDLGPDGR	1xCarbamidomethyl [C4]	1	3	Q95604	Q95604	0	1240.51	2	620.763	2.63
High	LVDVVAVILK		1	5	Q9BTW9	Q9BTW9	0	1068.7	2	534.855	2.8	High	NIINSDGGPYVCR	1xCarbamidomethyl [C12]	1	2	O15394	O15394	0	1464.69	2	732.852	3.33	High	NAQMAQSPILLLGGAASTLLQNR		1	6	A1L0T0	A1L0T0	0	2367.28	3	789.764	6.2
High	VTEELLTDNR		1	1	Q9UHB9	Q9UHB9	0	1189.61	2	595.31	3.23	High	NILLTNEQLESAR		1	9	Q9H9B4	Q9H9B4	0	1500.8	2	750.907	3.7	High	MYAALGDPK		1	1	P78527	P78527	0	965.476	2	483.245	2.86
High	LSQYQEPLHLPGVR		1	17	P05165	P05165	0	1636.88	2	818.948	3.2	High	NLLIFENLIDLKR		1	8	P78527	P78527	1	1600.94	3	534.32	3.71	High	NCQTLVNLCSR	2xCarbamidomethyl [C2; C9]	1	7	Q04721	Q04721	0	1364.64	2	682.824	3.39
High	LSQVSDSVSGQTVVDPK		1	5	O94906	O94906	0	1745.89	2	873.451	5.2	High	NLLIFENLIDLK		1	9	P78527	P78527	0	1444.84	2	722.922	3.59	High	NDANCDCYQSGDGYAK	2xCarbamidomethyl [C5; C7]	1	1	Q9P273	Q9P273	0	1837.68	2	919.345	3.92
High	IQLIAMQPIPAPPVQRPSPADR		1	3	Q9HCM3	Q9HCM3	0	2395.33	3	799.113	3.88	High	NLLHVTDTGVGMTREELVK		1	3	P14625	P14625	1	2112.11	4	528.787	4.84	High	NGAATGMDAICSHR	1xCarbamidomethyl [C11]	1	1	Q8WXI7	Q8WXI7	0	1460.64	3	487.552	4.27
High	LQLETEIEALKEELLFMKK	1xOxidation [M17]	1	5	P05783	P05783	2	2321.27	4	581.072	5.52	High	NLLHSLQSSGIGSK		1	8	Q92616	Q92616	0	1440.78	2	720.894	4.23	High	NFYVEHPEVAR		1	2	Q92841	Q92841	0	1360.66	3	454.228	3.79
High	LQLETEIEALKEELLFMK	1xOxidation [M17]	1	11	P05783	P05783	1	2193.17	3	731.725	5.19	High	NLLESYHVPELIKDAHLLVESK		1	1	P42704	P42704	1	2547.38	4	637.601	3.97	High	NFYQEHPDLAR		1	9	P17844	P17844	0	1389.65	2	695.336	3.64
High	LQLEQQVATGPALDNKK		1	1	O15031	O15031	1	1853.01	3	618.346	6.28	High	NLHDLDVSDNQLER		1	16	Q6EMK4	Q6EMK4	0	1667.8	2	834.403	4.34	High	NFYFLEMNTR		1	4	P05165	P05165	0	1334.62	2	667.819	2.02
High	LQLEQQVATGPALDNK		1	4	O15031	O15031	0	1724.92	2	862.963	4.74	High	NIGVVVVGFPATPIIESR		1	6	O15270	O15270	0	1868.06	2	934.536	4.6	High	NFVLPEEIIQEVR		1	1	Q9NV56	Q9NV56	0	1585.86	2	793.437	1.32
High	LQLDSPEDAEFIVAK		1	5	O43242	O43242	0	1674.86	2	837.931	3.81	High	NLGSINTELQDVQR		1	6	O75396	O75396	0	1586.81	2	793.912	4.31	High	NFSGAELEGLVR		1	4	P46459	P46459	0	1291.66	2	646.333	2.85
High	LQKEEEIEFLYNENTVR		1	3	P41252	P41252	1	2154.07	3	718.694	5.24	High	NLGQNLWGPHR		1	9	Q9P258	Q9P258	0	1291.67	2	646.337	3.95	High	NFQCVDASVLNYDCDVQKK	2xCarbamidomethyl [C4; C14]	1	2	Q13443	Q13443	1	2303.04	3	768.35	6.5
High	LQHVTISQLFAPGDLPELGLEHR		1	2	Q63HN8	Q63HN8	0	2570.37	4	643.346	6.86	High	NLGIPLGQDAEEK		1	1	Q6NUK1	Q6NUK1	0	1383.71	2	692.364	2.99	High	NFLSTPQFLYR		1	9	Q9BUN8	Q9BUN8	0	1385.72	2	693.371	2.1
High	LQGPQTSAEVYR		1	2	Q8N335	Q8N335	0	1348.69	2	674.851	3.07	High	NIFPSNLVSAAFR		1	3	Q15758	Q15758	0	1435.77	2	718.392	3.16	High	NFILDQTNVSAAAQR		1	11	Q00839	Q00839	0	1647.84	2	824.428	3.5
High	IQGLTVEQAEAVVR		1	4	Q14204	Q14204	0	1512.84	2	756.928	3.88	High	NILLTNEQLESARK		1	5	Q9H9B4	Q9H9B4	1	1628.9	3	543.64	4.09	High	NFLKEDAMK		1	5	Q29983	Q29983	1	1095.55	2	548.284	3.33
High	VTTVASHTSDSDVPSGVTEVVVK		1	6	P10909	P10909	0	2314.18	3	772.062	4.98	High	NPGLWLESVR		1	7	O94906	O94906	0	1170.63	2	585.818	3.75	High	NFGSYVTHETK		1	3	Q96FJ2	Q96FJ2; P63167	0	1282.61	3	428.209	3.35
High	IQFVGACNPPTDPGR	1xCarbamidomethyl [C7]	1	2	Q14204	Q14204	0	1628.78	2	814.894	4.05	High	MQLDNPSKVQQAELHTGSLPR		1	9	Q13085	Q13085	1	2349.2	4	588.056	6.53	High	NFGIGQDIQPK		1	8	P62424	P62424	0	1216.63	2	608.82	3.49
High	LQFIADHCPTLR	1xCarbamidomethyl [C8]	1	1	Q13098	Q13098	0	1470.75	3	490.926	3	High	MQEHSDQVPVGNIPR		1	4	P33993	P33993	0	1706.83	3	569.616	3.04	High	NFEATLGWLQEHACSR	1xCarbamidomethyl [C14]	1	6	Q9P2J5	Q9P2J5	0	1918.89	3	640.3	5.46
High	IQFKPDDGISPER		1	2	Q96I24	Q96I24	0	1501.76	3	501.264	4.42	High	IYLTADNLVLNLQDESFTR		1	24	Q99623	Q99623	0	2225.14	2	1113.07	5.78	High	NCQTVLAPCSPNPCENAAVCK	4xCarbamidomethyl [C2; C9; C14; C20]	1	13	Q04721	Q04721	0	2390.04	2	1195.52	4.9
High	LQFHDVAGDIFHQQCK	1xCarbamidomethyl [C15]	1	9	P11413	P11413	0	1942.92	3	648.317	6.82	High	IYLSCLEELMK	1xCarbamidomethyl [C5]	1	3	Q15645	Q15645	0	1398.7	2	699.854	2.68	High	NFDTGLQEYK		1	7	Q16625	Q16625	0	1214.57	2	607.791	3.07
High	LQEVTKTDQDLYR		1	17	Q15262	Q15262	1	1608.82	2	804.922	3.07	High	LYLINSPVVR		1	4	P41252	P41252	0	1173.7	2	587.355	2.97	High	NFDLTAIPCANHK	1xCarbamidomethyl [C9]	1	7	Q13085	Q13085	0	1500.73	2	750.868	3.82
High	LQEVGQVSVSLQR		1	5	P06756	P06756	0	1442.8	2	721.905	3.6	High	IYIGDDNPLTLIVK		1	20	P06756	P06756	0	1573.88	2	787.445	3.71	High	NEVHLEIKDPTWIVK		1	20	Q92823	Q92823	1	1820.99	3	607.666	6.44
High	LQEVFGHAIK		1	1	P54136	P54136	0	1141.64	2	571.327	2.55	High	IYIDSNNNPER		1	9	Q00610	Q00610	0	1334.63	2	667.826	2.5	High	NEVHLEIK		1	6	Q92823	Q92823	0	981.536	2	491.276	3.47
High	IQEVADELQK		1	8	P18085	P18085	0	1172.62	2	586.816	2.89	High	IYIDPFTYEDPNEAVR		1	6	P29323	P54762; P29323	0	1941.92	2	971.462	4.11	High	NELEIPGQYDGR		1	1	P78527	P78527	0	1390.66	2	695.835	3.02
High	IQETQAELPR		1	4	Q14566	Q14566	0	1184.63	2	592.822	3.2	High	IYLDMLNVYK		1	4	O14980	O14980	0	1271.67	2	636.337	2.42	High	NEKAPVDFGYVGIDSILEQMR		1	3	Q9UHD8	Q9UHD8	1	2381.18	3	794.396	4.75
High	IQESHPELR		1	7	Q9H9B4	Q9H9B4	0	1108.57	2	554.793	3.09	High	IYHPNIDEK		1	1	P68036	A0A0B4J2G9; P68036	0	1128.57	2	564.791	2.32	High	NEEPSEEEIDAPKPK		1	6	Q9NR30	Q9NR30	0	1711.8	3	571.274	3.97
High	LQEMEGTVK		1	1	P35579	P35579	0	1034.52	2	517.768	2.07	High	LYGPSSVSFADDFVR		1	7	P50454	P50454	0	1659.8	2	830.403	4	High	NEEALDTESSER		1	3	Q92859	Q92859	0	1379.59	2	690.302	3.78
High	LQELPDAVPHGEMPR		1	3	P33992	P33992	0	1688.84	3	563.618	3.87	High	IYGLGSLALYEK		1	9	P36542	P36542	0	1326.73	2	663.868	3.86	High	NEDIPNVAVYPHNGMIDLK		1	3	P54709	P54709	0	2139.05	3	713.696	2.75
High	IQLLDLPGIIEGAK		1	3	Q9Y295	Q9Y295	0	1479.88	2	740.445	3.02	High	IYGETPEACR	1xCarbamidomethyl [C9]	1	1	P51116	P51116	0	1195.54	2	598.275	2.6	High	NDVAPTLMSVPR	1xOxidation [M8]	1	3	P12830	P12830	0	1315.67	2	658.339	2.41
High	LQLLLLNPLK		1	1	Q7Z3U7	Q7Z3U7	0	1164.77	2	582.891	1.53	High	IYGADDIELLPEAQHK		1	8	P11586	P11586	0	1811.92	3	604.649	4.26	High	NDPGHHIIEDMWLGVTVASQGPAGR	1xOxidation [M11]	1	3	P26006	P26006	0	2673.28	4	669.079	5.77
High	IQIPRPDDPSNQIK		1	1	Q00341	Q00341	0	1620.87	3	540.962	3.73	High	IYFGSNIPNMFVDSSCALK	1xCarbamidomethyl [C16]	1	5	O75477	O75477	0	2163.02	2	1082.02	4.42	High	NDPGHHIIEDMWLGVTVASQGPAGR		1	19	P26006	P26006	0	2657.29	3	886.434	6.29
High	LQISHEAAACITGLR	1xCarbamidomethyl [C10]	1	1	Q08211	Q08211	0	1639.86	3	547.29	5.89	High	LYEQHHVVQDMLVPMK		1	1	Q15392	Q15392	0	1966.99	3	656.337	5	High	NDIVNMLVGNK		1	1	Q9NP72	Q9NP72	0	1216.64	2	608.822	3.36
High	LQVEHPVTECITGLDLVQEMIR	1xCarbamidomethyl [C10]; 1xOxidation [M20]	1	10	P05165	P05165	0	2596.31	3	866.109	5.83	High	LYEPDQLQELK		1	7	Q9NZB2	Q9NZB2	0	1375.71	2	688.359	3.12	High	NDAPLHEINGDHLK		1	3	O75487	O75487	0	1572.78	3	524.935	4.88
High	LQVEHPVTECITGLDLVQEMIR	1xCarbamidomethyl [C10]	1	22	P05165	P05165	0	2580.32	3	860.779	6.49	High	LYEMEILAADR		1	1	Q14517	Q14517	0	1323.66	2	662.334	3.23	High	NFDLTAVPCANHK	1xCarbamidomethyl [C9]	1	11	O00763	O00763	0	1486.71	2	743.861	3.87
High	LQVAGEITTGPR		1	6	Q9UJS0	O75746; Q9UJS0	0	1241.68	2	621.35	2.66	High	LYDNLLEQNLIR		1	2	O00231	O00231	0	1503.82	2	752.41	3.68	High	MHCAVDGEWLVPIGQCLCQAGYEK	3xCarbamidomethyl [C3; C16; C18]	1	1	P29317	P29317	0	2821.26	3	941.092	6.79
High	IQTQPGYANTLR		1	7	Q00325	Q00325	0	1361.72	2	681.367	3.02	High	IYDALDVSLIER		1	6	P54136	P54136	0	1406.75	2	703.879	3.15	High	MGQMAMGGAMGINNR		1	3	Q15233	Q15233	0	1538.67	2	769.84	3.47
High	LQSSQEPEAPPPR		1	1	Q9UNF1	Q9UNF1	0	1435.72	2	718.367	3.74	High	IYAMHWGTDSR		1	3	P62879	P62873; P62879	0	1336.61	3	446.209	2.8	High	MGPSFPSPKPGSER	1xOxidation [M1]	1	10	Q92692	Q92692	0	1489.71	3	497.244	4.5
High	LQSIGTENTEENRR		1	9	P04075	P04075	1	1646.81	3	549.606	3.35	High	IYAEDPSNNFMPVAGPLVHLSTPR	1xOxidation [M11]	1	12	Q96RQ3	Q96RQ3	0	2641.31	3	881.107	6.52	High	LVPLLDTGDIIIDGGNSEYR		1	3	P52209	P52209	0	2160.12	3	720.71	4.28
High	LQSGICHLFR	1xCarbamidomethyl [C6]	1	1	P14868	P14868	0	1230.64	3	410.888	3.53	High	IYAEDPSNNFMPVAGPLVHLSTPR		1	15	Q96RQ3	Q96RQ3	0	2625.31	3	875.774	6.11	High	LVPLLDRPFDETTYEETED		1	4	O15270	O15270	0	2282.07	2	1141.54	3.73
High	LQSFFGGTVMGESGMK	1xOxidation [M15]	1	1	P26006	P26006	0	1691.78	2	846.397	2.95	High	LWVNPSEFLPER		1	8	P04798	P04798	0	1486.77	2	743.887	2.73	High	LVPGWTKPITIGR		1	4	P48735	P48735	0	1437.86	3	479.955	3.25
High	LQSFFGGTVMGESGMK		1	2	P26006	P26006	0	1675.78	2	838.394	3.57	High	LWTLVSEQTR		1	9	P46776	P46776	0	1232.66	2	616.838	3.11	High	LVPGGGATEIELAK		1	2	P50990	P50990	0	1354.76	2	677.884	3.14
High	LQQQQRPEDAEDGAEGGGKR		1	6	Q08J23	Q08J23	1	2169.03	3	723.683	3.37	High	LWTEIPTAITIK		1	6	Q14573	Q14573	0	1385.8	2	693.405	3.35	High	LVPFLVELR		1	7	Q92508	Q92508	0	1085.67	2	543.344	1.25
High	LQQQQAQQPLQQQQQR		1	3	Q9NVH2	Q9NVH2	0	1978.02	3	660.016	6.03	High	IWRDTANWLEINPDTGAISTR		1	12	P12830	P12830	1	2429.22	3	810.412	6.27	High	LVPELDTIVPLESTK		1	19	P05166	P05166	0	1653.93	2	827.477	1.73
High	IQEELDTVIGR		1	1	P04798	P04798	0	1272.68	2	636.847	2.97	High	LYLVDLAGSEK		1	7	P33176	Q12840; P33176; O60282	0	1207.66	2	604.334	2.89	High	IVPEGEWGQFMDALREPLPATLR	1xOxidation [M11]	1	3	Q08J23	Q08J23	1	2641.34	3	881.122	3.33
High	VTQVDGNSPVR		1	2	P48444	P48444	0	1171.61	2	586.304	3.5	High	LWNNVGHALENEK		1	8	Q6ZXV5	Q6ZXV5	0	1523.76	3	508.592	5.34	High	LVPCTAPSHQEYR	1xCarbamidomethyl [C4]	1	6	Q5SZK8	Q5SZK8	0	1557.75	3	519.925	4.49
High	LQQIAAALENK		1	3	O15031	O15031	0	1198.68	2	599.843	2.97	High	LYMVLITTK		1	2	P48444	P48444	0	1081.63	2	541.32	2.69	High	IVNSAQTGSFK		1	2	O75964	O75964	0	1151.61	2	576.308	3.4
High	LQQELDDLLVDLDHQR		1	12	P35579	P35579	0	1949.99	3	650.667	5.12	High	LYPAAVDTIVAIMAEGK		1	13	Q9ULC4	Q9ULC4	0	1761.95	2	881.475	4.12	High	LVNIVDDLVECVKENSSK	1xCarbamidomethyl [C11]	1	7	P21583	P21583	1	2061.05	3	687.689	5.11
High	VTTGSVPVSMATVIIHIPQYTK		1	15	P17301	P17301	0	2342.28	3	781.431	6.36	High	MALNHPYFNDLDNQIK		1	9	P06493	P06493	0	1932.93	3	644.984	4.89	High	LVNLQCEETGVAK	1xCarbamidomethyl [C6]	1	3	Q14517	Q14517	0	1460.74	2	730.876	3.7
High	LQPFATEADVEEALR		1	6	P33992	P33992	0	1688.85	2	844.926	3.79	High	MALIGLGVSHPVLK	1xOxidation [M1]	1	5	P22695	P22695	0	1450.85	3	484.289	4.32	High	LVNHFVEEFK		1	4	P0DMV9	P0DMV9	0	1261.66	2	631.332	3.86
High	LQNPDLDSEALLALPLPQLVQK		1	5	O00519	O00519	0	2415.35	3	805.788	5.13	High	MALIGLGVSHPVLK		1	6	P22695	P22695	0	1434.85	3	478.956	4.5	High	LVLVGDGGTGK		1	9	P62826	P62826	0	1015.58	2	508.297	3.08
High	VTTGSVPVSMATVIIHIPQYTK	1xOxidation [M10]	1	9	P17301	P17301	0	2358.27	3	786.763	5.47	High	MALEVGDYK	1xOxidation [M1]	1	5	P12830	P12830	0	1041.49	2	521.252	3.38	High	LVIVGDGACGK	1xCarbamidomethyl [C9]	2	2	P08134; P61586	P08134; P61586; U3KQV3	0	1088.58	2	544.794	2.54
High	LQMEAPHIIVGTPGR	1xOxidation [M3]	1	5	P60842	P60842	0	1634.87	3	545.631	4.03	High	MALEVGDYK		1	14	P12830	P12830	0	1025.5	2	513.254	2.86	High	IVLTNPVCTEVGEK	1xCarbamidomethyl [C8]	1	5	P41091	P41091; Q2VIR3	0	1558.81	2	779.913	3.87
High	LQMEAPHIIVGTPGR		1	16	P60842	P60842	0	1618.87	2	809.94	3.45	High	MALENYLAALQSDPPRPHR		1	6	Q06481	Q06481	0	2179.11	4	545.532	5.28	High	LVLTCLAEGSWPLEFK	1xCarbamidomethyl [C5]	1	12	Q7Z5N4	Q7Z5N4	0	1862.97	2	931.99	4.67
High	LQIWDTAGQER		10	12	P61026; P62820; Q86YS6; P61106; P61006; Q9NRW1; Q9H082; O95716; Q9H0U4; Q15286	P61026; P62820; Q96E17; Q14964; P20336; Q86YS6; P61106; P20337; P59190; P61006; Q9NRW1; Q6IQ22; P20338; Q9H082; Q92928; P61018; Q96AX2; O95716; Q9H0U4; Q15286; Q15771; P20340; Q96DA2; Q92930	0	1316.66	2	658.837	2.85	High	MAKPEEVLVVENDQGEVVR		1	1	O14980	O14980	0	2141.09	3	714.371	4.93	High	LVLSDLHLLTQSQVR		1	24	P32004	P32004	0	1721.99	2	861.498	5.65
High	IQIVGLTELQSLAVGPR		1	4	Q9BT22	Q9BT22	0	1794.05	2	897.528	4.86	High	MAGVNTDRLEPLR		1	6	Q92508	Q92508	1	1471.77	3	491.263	3.11	High	LVINSGNGAVEDR		1	12	P16070	P16070	0	1343.69	2	672.35	3.75
High	LQIVEMPLAHK		1	6	P50454	P50454	0	1278.72	3	426.915	2.99	High	MAGKDPTHGCGNFVR	1xCarbamidomethyl [C10]; 1xOxidation [M1]	1	9	Q99985	Q99985	1	1662.75	4	416.443	3.91	High	LVINGNPITIFQERDPSKIK		1	2	P04406	P04406	2	2282.29	4	571.331	3.27
High	IQQIAEGEKVK		1	1	Q14254	Q14254	1	1242.71	3	414.905	3.33	High	MAGKDPTHGCGNFVR	1xCarbamidomethyl [C10]	1	19	Q99985	Q99985	1	1646.75	4	412.445	5.29	High	LVINGNPITIFQERDPSK		1	24	P04406	P04406	1	2041.11	2	1021.06	4.82
High	LQEEEQKKEELAR		1	4	Q9ULW0	Q9ULW0	2	1629.84	3	543.951	2.95	High	MAFPLLDMVDLER		1	3	Q9BXW7	Q9BXW7	0	1549.78	2	775.387	3.15	High	LVINGNPITIFQER		1	16	P04406	P04406	0	1613.9	2	807.453	4.29
High	LQEEEEESNTSKVPTAVSEDHL		1	5	Q9UPI3	Q9UPI3	1	2471.14	3	824.388	5.69	High	MADEAVCVGPAPTSK	1xCarbamidomethyl [C7]; 1xOxidation [M1]	1	7	P05165	P05165	0	1548.7	2	774.858	4.39	High	LVLIGSNHSLPFLK		1	6	O15027	O15027	0	1537.91	3	513.309	3.53
High	LQDQAAETIEALHAAGLK		1	1	Q8NB49	Q8NB49	0	1878.99	3	627.002	4.44	High	MADEAVCVGPAPTSK	1xCarbamidomethyl [C7]	1	12	P05165	P05165	0	1532.71	2	766.86	4.44	High	LVLLGESAVGK		3	2	P51148; P20339; P61020	K7ERQ8; P51148; P20339; P61020	0	1085.66	2	543.331	2.89
High	LPSETIFVGCEFLHHLLR	1xCarbamidomethyl [C10]	1	1	P57678	P57678	0	2168.13	4	542.789	1.5	High	MADALDNYVIR	1xOxidation [M1]	1	3	P05165	P05165	0	1296.63	2	648.815	3.91	High	LVLLELNFLPTTGTK		1	1	P48556	P48556	0	1658.97	2	829.989	1.6
High	IPSDTFYDHEDTTTDKLK		1	28	Q14118	Q14118	1	2125.99	2	1063.51	3.92	High	MADALDNYVIR		1	9	P05165	P05165	0	1280.63	2	640.822	3.68	High	IVLLDSSLEYK		1	7	P49368	P49368	0	1279.71	2	640.362	3.71
High	IPSAVSTVSMQNIHPK		1	7	P19634	P19634	0	1708.91	2	854.955	5.19	High	MAAHTMGNATVGR		1	1	P42166	P42166	0	1316.62	3	439.546	4.91	High	LVILANNCPALR	1xCarbamidomethyl [C8]	1	7	P62888	P62888	0	1353.77	2	677.394	1.65
High	LPRPPPPEMPESLKK		1	4	Q00325	Q00325	1	1715.95	4	429.745	4.95	High	IYVISLAEPR		1	9	P14868	P14868	0	1160.67	2	580.839	3.39	High	LVLEQVVTSIASVADTAEEK		1	1	O00410	O00410	0	2102.12	3	701.38	2.69
High	LPRPPPPEMPESLK		1	5	Q00325	Q00325	0	1587.86	3	529.956	4.45	High	IYVDDGLISLQVK		1	19	P14618	P14618	0	1462.82	2	731.91	4.12	High	LVPTGPTHREPSPVR		1	11	Q9C0B5	Q9C0B5	1	1642.9	4	411.482	3.64
High	LPQVVTDVGVHLQK		1	6	Q8IWT6	Q8IWT6	0	1532.88	3	511.635	5.07	High	LYTLVTYVPVTTFK		1	27	P62899	P62899	0	1644.92	2	822.967	3.26	High	IVQAEGEAEAAK		1	12	Q99623	Q99623	0	1215.62	2	608.316	2.8
High	IPQVVTDLLPSLQK		1	6	Q6P9F7	Q6P9F7	0	1550.92	2	775.962	3.68	High	LYRPPPVLDALGR		1	5	Q92616	Q92616	0	1466.85	3	489.622	5.58	High	LVQGAESGCHSEKEK	1xCarbamidomethyl [C9]	1	1	Q8IV36	Q8IV36	1	1658.78	3	553.601	2.24
High	IPQAIAQLSK		1	2	Q16795	Q16795	0	1068.64	2	534.828	2.35	High	LYQVIFEGEIGK		1	6	O14786	O14786	0	1395.75	2	698.382	3.34	High	IVQIPFCGEIDCEDWIKK	2xCarbamidomethyl [C7; C12]	1	5	P07814	P07814	1	2250.09	3	750.703	5.11
High	LPPTPLLLFPEEEATNGR		1	3	Q9Y679	Q9Y679	0	1994.06	3	665.359	4.21	High	LYQPEYQEVSTEEQREEISGK		1	5	Q9Y4L1	Q9Y4L1	1	2542.19	3	848.07	5.46	High	LVYLVENPGGYVAYSK		1	14	P02786	P02786	0	1771.93	2	886.467	4.44
High	VTVLDTNDNAPK		1	1	Q08174	Q08174	0	1286.66	2	643.839	2.84	High	LYQHEINLFK		1	1	Q03701	Q03701	0	1304.7	3	435.572	3.94	High	LVYEPCSPVDGVSK	1xCarbamidomethyl [C6]	1	4	Q58EX2	Q58EX2	0	1549.76	2	775.384	3.37
High	IPPPVIMVQNVSFK		1	9	Q9UG63	Q9UG63	0	1568.89	3	523.633	4.3	High	LYQGINQLPNVIQALEKHEGK		1	4	P43246	P43246	1	2392.3	4	598.829	6.85	High	LVVVGAGGVGK		1	2	P01116	P01116; P01111; P01112	0	955.593	2	478.302	2.81
High	IPSMPMHHINLVPGK		1	2	Q86SJ2	Q86SJ2	0	1670.89	4	418.481	3.46	High	IYPQIPDHLKEPFLEATDNSHLR		1	11	Q14534	Q14534	1	2733.4	4	684.105	5.49	High	LVVSLGTVDVLK		1	1	Q6UW02	Q6UW02	0	1242.77	2	621.887	3.69
High	LPPPPDCPTSLHQLMLDCWQK	2xCarbamidomethyl [C7; C18]	1	15	P54760	P54760	0	2533.2	3	845.07	5.36	High	IYNNIPANLR		1	2	O76031	O76031	0	1187.65	2	594.334	2.68	High	LVVPATQCGSLIGK	1xCarbamidomethyl [C8]	1	5	Q15365	Q15365	0	1442.8	2	721.907	3.03
High	LPPPKPLPGTLK		1	3	O14672	O14672	0	1257.79	3	419.938	3.88	High	LWHNQIAYVPEHVR		1	2	Q6NSJ5	Q6NSJ5	0	1761.92	4	441.236	3.48	High	LVVPASQCGSLIGK	1xCarbamidomethyl [C8]	1	8	Q15366	P57721; Q15366	0	1428.79	2	714.899	2.99
High	LPPEFSPVIIK		1	2	Q9NZB2	Q9NZB2	0	1239.73	2	620.372	2.45	High	LWHLDPDTEYEIR		1	20	Q15262	Q15262	0	1686.81	3	562.945	4.14	High	LVVLGSGGVGK		1	4	P61224	P61224; P62834	0	985.604	2	493.306	2.21
High	VTVLFAGQHIAK		1	5	P21333	P21333	0	1283.75	2	642.381	2.67	High	IWHHTFYNELR		2	10	P60709; P68133	A5A3E0; Q9BYX7; P0CG39; P60709; Q6S8J3; P68133; P0CG38; P68032; P63261	0	1515.75	3	505.923	3.84	High	LVVFPTDDISLK		1	8	P32004	P32004	0	1346.76	2	673.883	1.39
High	LPNFGSHVLTPAEMEAFK		1	5	Q14C86	Q14C86	0	1987.99	3	663.342	2.8	High	LVPTGPTHREPSPVR		1	3	Q9C0B5	Q9C0B5	1	1642.9	4	411.483	3.85	High	LVTVYCEHGHK	1xCarbamidomethyl [C6]	1	3	Q96HY7	Q96HY7	0	1342.66	3	448.226	2.32
High	IPLSQEEITLQGHAFEAR		1	8	Q96RQ3	Q96RQ3	0	2039.06	2	1020.04	4.89	High	LVPLNQESVEER		1	1	Q8N1F7	Q8N1F7	0	1412.74	2	706.874	2.83	High	LVTSIGDVVNHDPVVGDR		1	6	P11216	P11216	0	1891.99	3	631.335	5.59
High	IPISLVLR		1	6	O95747	O95747	0	910.608	2	455.811	1.73	High	LVPLLLEDGGEAPAALEAALEEK		1	12	Q14204	Q14204	0	2348.26	3	783.426	6.93	High	IVTSEEVIIR		1	8	Q9Y639	Q9Y639	0	1158.67	2	579.84	2.76
High	LPLQLDDAVRPEAEGEEEGR		1	8	P14868	P14868	0	2223.09	3	741.706	3.65	High	LVPGWTKPITIGR		1	3	P48735	P48735	0	1437.86	3	479.958	3.81	High	LVTMQIWDTAGQER		1	2	P51149	P51149	0	1647.82	2	824.409	4.36
High	IPLLYDAEIHLTR		1	20	P17301	P17301	0	1553.87	3	518.627	4.31	High	LVPELDTIVPLESTK		1	17	P05166	P05166	0	1653.93	2	827.467	3.51	High	IVTLFSDFKPYK		1	1	Q6YHK3	Q6YHK3	0	1457.8	3	486.606	3.61
High	VTVLGHVQR		2	3	P17858; P08237	P17858; P08237	0	1008.59	2	504.804	2.4	High	IVPEGEWGQFMDALREPLPATLR	1xOxidation [M11]	1	2	Q08J23	Q08J23	1	2641.34	3	881.118	3.81	High	LVIEEAER		1	6	P50991	P50991	0	958.52	2	479.768	1.61
High	IPIGFIPLGETSSLSHTLFAESGNK		1	4	Q53H12	Q53H12	0	2615.37	3	872.457	6.02	High	IVPEGEWGQFMDALREPLPATLR		1	12	Q08J23	Q08J23	1	2625.35	3	875.788	3.29	High	IVTLDSLEDTK		1	5	P52569	P52569	0	1233.66	2	617.334	3.3
High	IPLENLQIIR		1	5	P00533	P00533	0	1208.74	2	604.87	2.93	High	LVPCTAPSHQEYR	1xCarbamidomethyl [C4]	1	4	Q5SZK8	Q5SZK8	0	1557.75	3	519.923	4.04	High	LVSNHSLHETSSVFVDSLTK		1	10	P21333	P21333	0	2200.12	3	734.048	7.65
High	LPPPMDCPTALHQLMLDCWVR	2xCarbamidomethyl [C7; C18]	1	7	P54753	P54753	0	2550.21	3	850.747	3.69	High	LVNIVDDLVECVKENSSK	1xCarbamidomethyl [C11]	1	8	P21583	P21583	1	2061.05	3	687.69	5.45	High	IVSLFAEHNDLQYAAPGGLIGVGTK		1	10	P41091	P41091; Q2VIR3; F8W810	0	2570.36	3	857.458	6.25
High	LQVELDNVTGLLSQSDSK		1	4	P35579	P35579	0	1946.01	2	973.505	5.28	High	LVNHFVEEFK		1	7	P0DMV9	P0DMV9	0	1261.66	2	631.334	4.37	High	LVSLASEVQDLHLAQR		1	11	Q96N66	Q96N66	0	1778.98	3	593.664	4.93
High	VTVLASDGSSTPAR		1	5	Q9HC56	Q9HC56	0	1360.71	2	680.863	3.23	High	LVMEEAPESYK		1	5	Q9Y3I0	Q9Y3I0	0	1295.62	2	648.312	2.75	High	LVSGYDSYGNICGQK	1xCarbamidomethyl [C12]	1	3	Q8WWI5	Q8WWI5	0	1660.76	2	830.889	4.07
High	LPTAADLLQIR		1	2	O75110	O75110	0	1210.72	2	605.865	2.45	High	LVIWGTDVNVAACK	1xCarbamidomethyl [C13]	1	1	P33991	P33991	0	1545.81	2	773.411	3.85	High	LVSFHDDSDEDLLHI		1	7	P11717	P11717	0	1754.82	3	585.613	3.88
High	LQDLQGEKDALHSEK		1	2	O60610	O60610	1	1710.87	3	570.962	3.96	High	LVLVGDGGTGK		1	9	P62826	P62826	0	1015.58	2	508.294	3.07	High	LVSESSDVLPK		1	21	P05787	P05787	0	1173.64	2	587.323	2.15
High	LQDLLVVPMQR		1	1	P52735	P52735	0	1311.75	2	656.374	3.42	High	IVLTNPVCTEVGEK	1xCarbamidomethyl [C8]	1	7	P41091	P41091; Q2VIR3	0	1558.81	2	779.916	4.21	High	LVSDIIDPVALEIPLSK		1	7	Q5UIP0	Q5UIP0	0	1822.06	2	911.533	4.54
High	IQDKEGIPPDQQR		1	8	P62987	P62987; P62979; P0CG47; J3QRK5; P0CG48	1	1523.78	2	762.391	4.31	High	LVLTCMAEGSWPLEFK	1xCarbamidomethyl [C5]	1	10	Q58EX2	Q58EX2	0	1880.93	2	940.964	4.87	High	IVRSEQEFQEQLESARR		1	3	Q96RQ3	Q96RQ3	2	2105.07	4	527.027	5.08
High	LQDGVPETISK		1	1	O43520	O43520; O60312	0	1186.63	2	593.825	2.22	High	LVLTCLAEGSWPLEFK	1xCarbamidomethyl [C5]	1	11	Q7Z5N4	Q7Z5N4	0	1862.97	2	931.989	4.86	High	LVRPGEEDNAAISEVGTIR		1	5	Q13873	Q13873	0	2026.06	3	676.025	5.9
High	LQDFNVGDYIEAVLDR		1	5	P11216	P11216	0	1866.92	2	933.967	3.27	High	LVLSDLHLLTQSQVR		1	21	P32004	P32004	0	1721.99	2	861.497	5.5	High	IVQVALNGLENILR		1	2	P52294	O15131; O60684; P52294	0	1551.92	2	776.465	3.43
High	IQDEQHLVIEVR		1	2	Q8NFA0	Q8NFA0	0	1478.8	3	493.607	2.35	High	LVLPSLLAALEEESWR		1	9	Q92616	Q92616	0	1826.01	2	913.505	4.17	High	IVQTCNEPLTTTNNVNK	1xCarbamidomethyl [C5]	1	7	Q9HCM2	Q9HCM2	0	1945.96	2	973.491	5.29
High	LQDAINILK		1	2	P42704	P42704	0	1027.61	2	514.314	2.23	High	LVINSGNGAVEDR		1	9	P16070	P16070	0	1343.69	2	672.355	3.59	High	LVQSPNSYFMDVK	1xOxidation [M10]	2	6	Q71UM5; P42677	Q71UM5; P42677	0	1543.75	2	772.378	3.32
High	LQCENVQEIPVFGIVPAIIQTPSR	1xCarbamidomethyl [C3]	1	30	Q13443	Q13443	0	2708.44	2	1354.73	5.22	High	LVINGNPITIFQERDPSK		1	26	P04406	P04406	1	2041.11	2	1021.05	4.37	High	IVQQLDFEKK		1	2	Q14517	Q14517	1	1247.7	3	416.573	3.38
High	LQAQLNELQAQLSQK		1	3	Q14980	Q14980	0	1711.93	2	856.47	4.36	High	LVINGNPITIFQER		1	17	P04406	P04406	0	1613.9	3	538.638	4.73	High	IVSRPEELREDDVGTGAGLLEIK		1	16	P49368	P49368	1	2496.33	3	832.785	4.23
High	LQAQDAGIYECHTPSTDTR	1xCarbamidomethyl [C11]	1	2	Q969P0	Q969P0	0	2162.98	3	721.669	5.66	High	LVLMSATGDNER		1	1	Q7L2E3	Q7L2E3	0	1305.65	2	653.327	2.77	High	LVLDQVHTASGTAPGTLK		1	6	Q14517	Q14517	0	1807.99	3	603.335	3.98
High	LQALVVMAAQPR		1	3	Q9C0C4	Q9C0C4	0	1296.75	2	648.881	2.55	High	LVLLGESAVGK		3	6	P51148; P20339; P61020	K7ERQ8; P51148; P20339; P61020	0	1085.66	2	543.336	2.97	High	LVLDPYLLK		1	1	Q9Y2R5	Q9Y2R5; I3L0E3	0	1073.66	2	537.335	2.31
High	LPSTSGSEGVPFR		1	7	P29317	P29317	0	1333.67	2	667.341	3.82	High	IVLLDSSLEYK		1	8	P49368	P49368	0	1279.71	2	640.365	3.22	High	IVLDNSVFSEHR		1	5	Q00610	Q00610; P53675	0	1415.73	3	472.581	3.41
High	VTTVTEIGKDVIGLR		1	2	P53621	P53621	1	1600.93	3	534.317	4.54	High	LVILANNCPALR	1xCarbamidomethyl [C8]	1	9	P62888	P62888	0	1353.77	2	677.388	3.67	High	LVAIVDVIDQNR		1	9	P50914	P50914	0	1354.77	2	677.889	3.76
High	LQAEDCSIACLPR	2xCarbamidomethyl [C6; C10]	1	10	Q15262	Q15262	0	1532.72	2	766.863	4.02	High	IVQAEGEAEAAK		1	10	Q99623	Q99623	0	1215.62	2	608.317	3.08	High	IVAISEDYPR		1	1	Q14126	Q14126	0	1162.61	2	581.811	2.86
High	IPYLPITNFNQNWQDGK		1	3	O75369	O75369	0	2048.02	2	1024.51	3.31	High	LVQHHGAEPSSLDKR		1	10	Q9P2F5	Q9P2F5	1	1673.87	3	558.63	4.9	High	IVAIAVGDSAAK		1	5	Q9UHN6	Q9UHN6	0	1114.65	2	557.83	3.41
High	LPVVVPLHSLDEK		1	3	O76031	O76031	0	1445.84	3	482.617	3.82	High	IVQIPFCGEIDCEDWIKK	2xCarbamidomethyl [C7; C12]	1	12	P07814	P07814	1	2250.09	3	750.701	4.67	High	LVAGEMGQNEPDQGGQR		1	4	Q99714	Q99714	0	1785.82	2	893.42	3.73
High	LPVVIGGLLDVDCSEDVIK	1xCarbamidomethyl [C13]	1	5	Q00610	Q00610	0	2041.09	2	1021.05	4.06	High	IVQQLDFEKK		1	5	Q14517	Q14517	1	1247.7	3	416.573	2.94	High	IVAERPGTNSTGPAPMAPPR		1	4	Q13263	Q13263	0	2019.04	3	673.692	5.36
High	VTVAGGVHISGLHTESAPR		1	16	P49327	P49327	0	1888	3	630.011	4.65	High	LWGSPDKYPK		1	9	O00763	O00763	1	1190.62	2	595.816	2.57	High	ITYVIQDPVPQFR		1	9	Q9NYQ6	Q9NYQ6	0	1575.85	2	788.427	3.61
High	VTVEDKDLVNTANWR		1	2	Q02487	Q02487	1	1759.9	3	587.303	5.61	High	IWDPTPSHTPAGAATPGR		1	3	O75533	O75533	0	1831.91	3	611.312	5.06	High	ITYISNSDLQR		1	2	O60603	O60603	0	1309.67	2	655.34	2.79
High	IPVHPNDHVNK		1	13	P07954	P07954	0	1269.67	2	635.34	3.32	High	LWDLTTGTTTR		1	8	P63244	P63244	0	1264.65	2	632.83	2.94	High	ITYFMEDSIPQFR	1xOxidation [M5]	1	7	Q9HCU4	Q9HCU4	0	1662.78	2	831.895	3.61
High	IPVFEDEQSNIVDILYVK		1	1	Q6P4Q7	Q6P4Q7	0	2121.11	3	707.707	2.18	High	IWCFGPDGTGPNILTDITK	1xCarbamidomethyl [C3]	1	1	P13639	P13639	0	2105.04	2	1053.02	4.19	High	ITYFMEDSIPQFR		1	7	Q9HCU4	Q9HCU4	0	1646.79	2	823.897	3.43
High	IPVENILGEVGDGFK		1	8	Q9H845	Q9H845	0	1586.84	2	793.922	4.94	High	LVYLVENPGGYVAYSK		1	9	P02786	P02786	0	1771.93	2	886.469	4.29	High	ITVTSEVPFSK		1	2	P35268	P35268	0	1207.66	2	604.334	3.2
High	LPVALDPGAK		1	2	P04843	P04843	0	980.578	2	490.793	3.32	High	LVYEPCSPVDGVSK	1xCarbamidomethyl [C6]	1	4	Q58EX2	Q58EX2	0	1549.76	2	775.383	3.1	High	LTVTMPHIDGMLPVISTR	1xOxidation [M11]	1	4	Q5SZK8	Q5SZK8	0	1997.06	3	666.358	4.35
High	IPTNEHLRPHTK		1	5	Q9Y4A5	Q9Y4A5	0	1442.79	3	481.599	3.02	High	LVVVDENDVVK		1	1	P54619	P54619	0	1228.68	2	614.843	2.25	High	LTVTMPHIDGMLPVISTR		1	12	Q5SZK8	Q5SZK8	0	1981.06	3	661.027	5.63
High	LQAEIEGLKGQR		1	15	P05787	P05787	1	1341.75	2	671.382	4.33	High	LVVPATQCGSLIGK	1xCarbamidomethyl [C8]	1	9	Q15365	Q15365	0	1442.8	2	721.905	3.43	High	LTVTDLDAPNSPAWR		1	2	P22223	P22223	0	1655.84	2	828.42	4.66
High	IQVKDSAQNSVIIVDK		1	5	P02786	P02786	1	1756.98	3	586.334	4.8	High	LVVPASQCGSLIGK	1xCarbamidomethyl [C8]	1	12	Q15366	P57721; Q15366	0	1428.79	2	714.899	3.91	High	LVDADGPLAR		1	2	O14672	O14672	0	1026.56	2	513.786	2.91
High	IQVLAVDNSVPQIAVNK		1	2	Q5SZK8	Q5SZK8	0	1808.03	2	904.525	2.11	High	LVVLGSGGVGK		1	6	P61224	P61224; P62834	0	985.604	2	493.306	2.91	High	LTVSSLQESGLK		1	4	P21333	P21333	0	1261.7	2	631.353	2.85
High	LQVLVGDVLK		1	2	Q9UNQ2	Q9UNQ2	0	1083.68	2	542.345	2.11	High	LVVFPTDDISLK		1	12	P32004	P32004	0	1346.76	2	673.88	3.23	High	LTVLREDQLPSGFPNIDMGPQLK		1	5	Q13332	Q13332	1	2568.35	3	856.789	5.11
High	LSLDELHRK		1	8	P05023	P05023	1	1110.63	2	555.821	2.95	High	LVTSIGDVVNHDPVVGDR		1	3	P11216	P11216	0	1891.99	3	631.336	5.57	High	ITVLQLSALLK		1	1	Q5T4S7	Q5T4S7	0	1198.78	2	599.892	3.43
High	LSLDDLLQR		1	3	P27708	P27708	0	1072.6	2	536.803	3.32	High	MANLTELELIR		1	3	Q8IWT6	Q8IWT6	0	1302.71	2	651.856	3.3	High	LTVIDTPGFGDHINNENCWQPIMK	1xCarbamidomethyl [C18]	1	1	Q9UHD8	Q9UHD8	0	2799.32	3	933.78	3.94
High	LSIAEVVHQLQEIAAAR		1	3	O14976	O14976	0	1848.03	3	616.683	4.98	High	IVTSEEVIIR		1	12	Q9Y639	Q9Y639	0	1158.67	2	579.84	2.96	High	LTVGPVTLPSNFQK		1	5	Q9HCN3	Q9HCN3	0	1500.84	2	750.923	4.23
High	VTKPNIPEAIR		1	3	O94905	O94905	0	1237.73	3	413.25	3.5	High	IVSRPEELREDDVGTGAGLLEIK		1	20	P49368	P49368	1	2496.33	4	624.839	5.66	High	LTVAENEAETK		1	2	P07814	P07814	0	1204.61	2	602.808	3.05
High	LSKDPNIVIAK		1	2	P30101	P30101	1	1197.72	2	599.368	3.87	High	LVSPGSANETSSILVESVTR		1	7	O75369	O75369	0	2046.07	3	682.695	6.32	High	ITTVAHTEVGPGPESSPVVVR		1	5	Q13332	Q13332	0	2132.13	3	711.385	6.92
High	LSHPLLEQLLPALR		1	2	Q86XI2	Q86XI2	0	1599.96	3	533.988	4	High	LVSNHSLHETSSVFVDSLTK		1	17	P21333	P21333	0	2200.12	3	734.049	7.42	High	LTTPTYGDLNHLVSATMSGVTTCLR	1xCarbamidomethyl [C23]; 1xOxidation [M17]	2	3	P07437; P68371	Q13885; P04350; P07437; P68371; Q9BVA1	0	2724.33	3	908.78	4.26
High	ISHLVLPVQPENALKR		1	3	Q5JTV8	Q5JTV8	1	1814.06	4	454.272	4.94	High	IVSLFAEHNDLQYAAPGGLIGVGTK		1	11	P41091	P41091; Q2VIR3; F8W810	0	2570.36	3	857.456	7.14	High	LTTPTYGDLNHLVSATMSGVTTCLR	1xCarbamidomethyl [C23]	2	5	P07437; P68371	Q13885; P04350; P07437; P68371; Q9BVA1	0	2708.34	3	903.451	4.27
High	ISGSILNELIGLVR		1	9	Q86VP6	Q86VP6	0	1483.88	2	742.442	3.8	High	LVSLASEVQDLHLAQR		1	6	Q96N66	Q96N66	0	1778.98	3	593.663	5.45	High	LTTDPDLILEVLR		1	5	Q71RC2	Q71RC2	0	1497.85	2	749.429	4.01
High	VTIAQGGVLPNIQAVLLPK		1	8	Q16777	Q16777; Q7L7L0; P04908; Q93077; Q99878; Q96KK5; Q9BTM1; P20671; P0C0S8; Q6FI13	0	1931.17	2	966.088	5.18	High	LVSGYDSYGNICGQK	1xCarbamidomethyl [C12]	1	2	Q8WWI5	Q8WWI5	0	1660.76	2	830.883	3.93	High	LTTDFGNAEKTDR		1	17	P02786	P02786	1	1467.71	2	734.359	3.24
High	ISGLGLTPEQK		1	2	O95831	O95831	0	1142.64	2	571.828	3.06	High	LVSFHDDSDEDLLHI		1	6	P11717	P11717	0	1754.82	3	585.613	3.81	High	LTSLVPFVDAFQLER		1	6	Q14152	Q14152	0	1734.94	2	867.974	2.74
High	ISGFELDPDPFVR		1	2	Q9Y289	Q9Y289	0	1491.75	2	746.376	3.44	High	LVSESSDVLPK		1	41	P05787	P05787	0	1173.64	2	587.32	3.12	High	ITSENPDEGFKPSSGTVQELNFR		2	16	Q13085; O00763	Q13085; O00763	0	2552.23	2	1276.61	5.66
High	LSLEGDHSTPPSAYGSVK		1	7	P07355	A6NMY6; P07355	0	1844.9	3	615.642	5.56	High	LVRPGEEDNAAISEVGTIR		1	5	Q13873	Q13873	0	2026.06	3	676.026	4.75	High	ITSEALLVTQQLVK		1	7	Q86VP6	Q86VP6	0	1542.91	2	771.958	4.01
High	ISGETIFVTAPHEATAGIIGVNR		1	12	Q00610	Q00610	0	2353.25	3	785.09	5.37	High	IVQVALNGLENILR		1	3	O60684	O15131; O60684; P52294	0	1551.92	3	517.979	5.14	High	ITVPLVSEVQIAQLR		1	9	A0FGR8	A0FGR8	0	1665.99	2	833.501	3.72
High	ISGASNSKPNRPSLAK		1	11	O95714	O95714	0	1626.89	3	542.971	3.99	High	IVQTCNEPLTTTNNVNK	1xCarbamidomethyl [C5]	1	17	Q9HCM2	Q9HCM2	0	1945.96	2	973.489	4.91	High	IWCFGPDGTGPNILTDITK	1xCarbamidomethyl [C3]	1	4	P13639	P13639	0	2105.04	2	1053.02	4.36
High	VTLEYRPVIDK		1	3	P31040	P31040	0	1332.75	2	666.884	2.9	High	LVQSPNSYFMDVK	1xOxidation [M10]	2	6	Q71UM5; P42677	Q71UM5; P42677	0	1543.75	2	772.382	3.11	High	LVDAGEECDCGTPK	2xCarbamidomethyl [C8; C10]	1	5	Q13443	Q13443	0	1550.65	2	775.83	3.36
High	ISFPAIQAAPSFSNSFPQIFR		1	1	P23381	P23381	0	2325.2	3	775.74	4.63	High	IVTLFSDFKPYK		1	1	Q6YHK3	Q6YHK3	0	1457.8	3	486.608	2.73	High	LVDEEPQLTKR		1	13	Q9UG63	Q9UG63	1	1327.72	3	443.249	1.62
High	ISFLENNLEQLTK		1	6	P33176	Q12840; P33176; O60282	0	1548.83	2	774.914	4.18	High	MAQEVLTHLKEHPDAWTR		1	2	O14980	O14980	1	2162.08	4	541.276	5.24	High	LVLAEAQVGDERDYVCVVR	1xCarbamidomethyl [C16]	1	18	P50895	P50895	1	2191.12	3	731.05	2.77
High	LSFHQTQVSQR		1	2	Q969Z0	Q969Z0	0	1330.69	3	444.237	3.92	High	MATEVAADALGEEWK		1	6	P62753	P62753	0	1620.76	2	810.887	4.53	High	LVLAEAQVGDER		1	7	P50895	P50895	0	1299.69	2	650.351	4.1
High	VTLLDLMIAK		1	2	Q9UBB4	Q9UBB4	0	1116.67	2	558.838	2.83	High	MAVVTVDDCDTTMAVR	1xCarbamidomethyl [C9]	1	5	Q9NYQ6	Q9NYQ6	0	1783.8	2	892.405	4.65	High	IVKEPTSHDNKDICK	1xCarbamidomethyl [C14]	1	5	P49792	P49792	2	1783.9	3	595.309	3.64
High	ISEQFTAMFR		4	8	Q13509; P04350; P07437; P68371	Q13885; Q13509; P04350; P07437; P68371; Q9BVA1	0	1229.6	2	615.303	3.43	High	MLVDVFAPEFR		1	4	Q2M389	Q2M389	0	1323.68	2	662.343	2.76	High	IVKDSLSDDVVK		1	2	Q6YN16	Q6YN16	1	1317.73	3	439.916	3.76
High	VTLLHHVLEEAEKSHPDLLQLPR		1	2	Q27J81	Q27J81	1	2674.47	5	535.699	6.74	High	MLTPLGPGPFSPDHEFR		1	9	P21709	P21709	0	1897.93	3	633.314	6.09	High	LVHQNSASDDAEASMISK		1	3	Q13616	Q13616	0	1902.89	3	634.973	6
High	LSENNIQTIFAVTEEFQPVYK		1	22	P05556	P05556	0	2470.25	2	1235.63	5.69	High	MLSAVSQQVQCIQEALR	1xCarbamidomethyl [C11]	1	9	Q14204	Q14204	0	1960.99	2	980.999	5.53	High	IVHKGDECILK	1xCarbamidomethyl [C8]	1	1	P15924	P15924	1	1311.71	3	437.909	3.66
High	ISELSGCTPDPR	1xCarbamidomethyl [C7]	1	1	Q9H9P8	Q9H9P8	0	1331.63	2	666.322	3.15	High	MLSASTMLVQWEPPEEPNGLVR	1xOxidation [M]	1	10	P10586	P10586	0	2500.22	3	834.079	5.26	High	LVHANFGTK		1	8	P02786	P02786	0	986.542	2	493.777	2.68
High	VTIITDEMLTHSITLR		1	4	Q9HCU4	Q9HCU4	0	1843	3	615.004	4.38	High	MLSASTMLVQWEPPEEPNGLVR		1	18	P10586	P10586	0	2484.23	2	1242.62	5.17	High	LVGQGASAVLLDLPNSGGEAQAK		1	3	Q99714	Q99714	0	2195.17	3	732.393	4.85
High	LSGEQVDGKGQAGSVSESAR		1	3	O60353	O60353	1	1961.95	3	654.659	6.79	High	MIQMAGEIADGMAYLNANK		1	10	P08069	P08069	0	2040.96	2	1020.98	3.92	High	IVGPSGAAVPCKVEPGLGADNSVVR	1xCarbamidomethyl [C11]	1	8	P21333	P21333	1	2449.29	3	817.104	5.95
High	ISEIEDAAFLAR		2	1	O75477; O94905	O75477; O94905	0	1334.7	2	667.855	3.18	High	MIQDGKGDVTITNDGATILK		1	7	P50991	P50991	1	2090.08	3	697.368	5.03	High	LVGGPVAGGDPNQTIR		1	2	O15230	O15230	0	1550.83	2	775.919	4.23
High	ISLGLPVGAVINCADNTGAK	1xCarbamidomethyl [C13]	1	26	P62829	P62829	0	1970.04	3	657.35	5.56	High	MLQDDDDTVHLPFEGGSLLQIPVK		1	2	Q9Y6M7	Q9Y6M7	0	2667.33	3	889.781	6.02	High	IVGDLAQFMVQNGLSR		1	15	P11498	P11498	0	1747.92	2	874.459	4.94
High	ISLLLDPGSFVESDMFVEHR	1xOxidation [M15]	1	15	P05166	P05166	0	2307.13	3	769.715	5.83	High	MILTNPEGR	1xOxidation [M1]	1	6	Q15262	Q15262	0	1046.53	2	523.768	3.13	High	LVGATATSSPPPK		1	3	Q96QD9	Q96QD9	0	1225.68	2	613.346	1.69
High	ISQSNYIPTQQDVLR		1	2	P08754	P08754	0	1761.91	2	881.46	4.26	High	MILQDEDITTK		1	1	Q9HCM2	Q9HCM2	0	1306.66	2	653.832	2.64	High	LVFPQDLLEK		1	6	Q8TCT9	Q8TCT9	0	1201.68	2	601.346	2.34
High	VTEPYNDLVKEELNMIQGALELR	1xOxidation [M15]	1	5	Q6P4Q7	Q6P4Q7	1	2690.37	3	897.461	4.16	High	MLKDDATEKDLSDLVSEMEMMK		1	16	P21802	P21802	2	2559.17	3	853.728	7.24	High	IVDDLKDEAEQYRK		1	1	O75533	O75533	2	1721.87	3	574.631	3.06
High	LSQILTDFPK		1	1	Q9BZE4	Q9BZE4	0	1161.65	2	581.333	2.82	High	MLFKDDYPSSPPK		1	6	P63279	P63279	1	1524.74	3	508.919	4.25	High	LVFLGLDNAGK		1	8	Q9Y6B6	Q9NR31; Q9Y6B6	0	1146.65	2	573.83	2.92
High	LSQLEEHLSQLQDNPPQEK		1	2	Q14980	Q14980	0	2233.11	3	745.045	4.99	High	MIETAQVDER		1	7	Q9UL25	Q9UL25	0	1191.57	2	596.291	3.21	High	IVEIPFNSTNK		1	7	P05023	P05023	0	1261.68	2	631.344	2.98
High	LSQAQGNLSVLETR		1	6	O75054	O75054	0	1515.81	2	758.413	3.95	High	MIEEAGAIISTR		1	3	O00154	O00154	0	1290.67	2	645.841	3.57	High	IVEHPSDLIVSKGEPATLNCK	1xCarbamidomethyl [C20]	1	1	Q9Y6N7	Q9Y6N7	1	2307.2	3	769.739	6.79
High	VTFDPTSSYTLEDLKPDTLYR		1	11	P10586	P10586	0	2461.21	3	821.073	5.77	High	MIEAVDNNLRPK		1	4	Q4KMQ2	Q4KMQ2	0	1399.74	3	467.252	4.89	High	IVEHPSDLIVSK		1	11	Q9Y6N7	Q9Y6N7	0	1336.75	2	668.882	4.36
High	VTFLGLQHWVPELAR		1	2	Q08431	Q08431	0	1765.97	3	589.328	4.67	High	MLDMGFEPQIR	1xOxidation [M4]	3	6	O00571; Q92841; P17844	O00571; O15523; Q92841; P17844	0	1352.63	2	676.824	2.57	High	LVEGLQGQTWAPDWVEELR		1	3	A1L0T0	A1L0T0	0	2226.12	3	742.712	4.4
High	ISPVEESEDVSNK		1	5	P31431	P31431	0	1432.68	2	716.849	2.78	High	MLDMGFEPQIR		3	12	O00571; Q92841; P17844	O00571; O15523; Q92841; P17844	0	1336.64	2	668.823	2.88	High	IVEANPLLEAFGNAK		1	1	Q9UM54	Q9UM54	0	1585.86	2	793.44	1.78
High	ISPQLLLAAHR		1	2	Q6P4Q7	Q6P4Q7	0	1218.73	3	406.918	3.06	High	MIDLSGNPVLR		1	4	O14735	O14735	0	1214.66	2	607.835	2.96	High	LVEALCAEHQINLIK	1xCarbamidomethyl [C6]	1	3	P25398	P25398	0	1750.95	3	584.324	5.09
High	VTFLPTGITFK		1	11	Q9Y624	Q9Y624	0	1223.7	2	612.354	3.32	High	MIDLIIPR	1xOxidation [M1]	1	4	P54886	P54886	0	986.57	2	493.79	2.74	High	LVEALAAATEK		1	3	Q9BRJ7	Q9BRJ7	0	1115.63	2	558.319	3.71
High	LSNVNLQEK		1	3	Q9Y3T9	Q9Y3T9	0	1044.57	2	522.792	3.34	High	MIDAGDALIYMEPEK		1	1	Q9P2J5	Q9P2J5	0	1695.8	2	848.402	4.24	High	LVDVVAVILK		1	3	Q9BTW9	Q9BTW9	0	1068.7	2	534.854	2.92
High	ISLLLDPGSFVESDMFVEHR		1	11	P05166	P05166	0	2291.14	3	764.383	5.98	High	MLATLEPEQR		1	4	P54886	P54886	0	1187.61	2	594.311	3.2	High	IVDTPCNEMNTDTFLEEINKVGK	1xCarbamidomethyl [C6]	1	3	Q8NDH3	Q8NDH3	1	2667.26	3	889.76	6.55
High	VTFSQDPTTVALCISK	1xCarbamidomethyl [C13]	1	5	Q92692	Q92692	0	1766.9	2	883.954	4.97	High	MIASDSHRPEVK		1	3	Q9NYF8	Q9NYF8	0	1369.69	3	457.236	2.86	High	LVDQSGPPHEPK		1	2	P55265	P55265	0	1303.66	3	435.227	2.83
High	LSNKVEAIDVEEAKR		1	9	P33991	P33991	2	1700.92	3	567.648	5.51	High	MLAPDPDPNGELLPGSPNPEEPI		1	7	P36021	P36021	0	2399.14	3	800.388	3.46	High	IVDGPDPENIILILK		1	4	O75165	O75165	0	1648.95	2	824.978	3.94
High	LSNHISSLFR		1	1	P11413	P11413	0	1173.64	2	587.325	3.22	High	MLAIYDGFDGFAK	1xOxidation [M1]	1	4	Q01813	Q01813	0	1463.69	2	732.346	3.1	High	LVDELMEAPGDVEALAPPVR	1xOxidation [M6]	1	6	P48960	P48960	0	2137.08	3	713.034	4.81
High	VTGIITQGAK		1	8	O43854	O43854	0	987.583	2	494.299	2.62	High	MLAIYDGFDGFAK		1	7	Q01813	Q01813	0	1447.69	2	724.347	3.7	High	LVDELMEAPGDVEALAPPVR		1	22	P48960	P48960	0	2121.09	3	707.701	5.38
High	ISMPDVDLHLK		1	2	Q09666	Q09666	0	1267.67	3	423.232	2.96	High	MLVLDEADEMLNK		1	4	P38919	P38919	0	1520.73	2	760.867	3.32	High	LVFLGEQSVGK		1	1	P20340	Q9NRW1; P20340	0	1176.66	2	588.836	2.53
High	ISMPDLDLNLK		1	6	Q09666	Q09666	0	1258.67	2	629.833	2.73	High	MLVSGAGDIK		1	4	P40227	P40227; Q92526	0	990.529	2	495.769	2.67	High	IWCSDPSPGIVAFPR	1xCarbamidomethyl [C3]	1	17	Q16620	Q16620	0	1701.84	2	851.423	3.46
High	LSLSNAISTALPLTQLR		1	15	Q14204	Q14204	0	1798.04	2	899.526	3.07	High	MLVTFDEELRPLPVSVR		1	2	Q13200	Q13200	0	2001.08	3	667.699	3.81	High	LWDLTTGTTTR		1	5	P63244	P63244	0	1264.65	2	632.828	2.54
High	ISLPVILMDETLK		1	4	P16615	P16615	0	1471.84	2	736.426	2.42	High	MLWEHNSTIIVMLTK		1	2	P10586	P10586	0	1815.95	3	605.988	5.16	High	LWDPVGYYYSDGSLK		1	1	Q9C0C4	Q9C0C4	0	1762.83	2	881.918	4.09
High	ISLPLGSEERPFLR		1	4	Q9NPR2	Q9NPR2	0	1613.9	3	538.643	2.48	High	MQAQAMLEGSPQLNMVGLFR		1	1	Q6NUK1	Q6NUK1	0	2221.09	3	741.034	4.28	High	MESAGLEQLLR	1xAcetyl [N-Term]	1	1	Q8TEX9	Q8TEX9	0	1288.66	2	644.832	3.66
High	VTHAVVTVPAYFNDAQR		1	4	P11021	P11021	0	1887.97	3	629.995	4.46	High	MPVIKPDIANWELSVK	1xOxidation [M1]	1	9	P05165	P05165	0	1856	3	619.338	6.8	High	MELQPPEASIAVVSIPR	1xAcetyl [N-Term]	1	25	P08195	P08195	0	1879	2	940.005	3.74
High	LSILYPATTGR		1	4	P30041	P30041	0	1191.67	2	596.339	3.29	High	MPVIKPDIANWELSVK		1	9	P05165	P05165	0	1840	2	920.505	4.89	High	MELITILEK	1xAcetyl [N-Term]	1	13	Q14974	Q14974	0	1131.63	2	566.317	3.45
High	LSLLLNDISR		1	8	Q15645	Q15645	0	1143.67	2	572.343	3.05	High	MPMNAALGEPSK		1	2	Q5SZK8	Q5SZK8	0	1245.6	2	623.299	3.9	High	MELLAHLLGEK		1	5	Q9Y2Q3	Q9Y2Q3	0	1253.69	2	627.348	3.1
High	LSNPPSAGPIVVHCSAGAGR	1xCarbamidomethyl [C14]	1	4	Q15262	Q15262	0	1946.99	3	649.671	6.12	High	MPIEGSENPERPFLEK		1	2	O60563	O60563	0	1872.92	3	624.978	4.59	High	MELFLAGR	1xAcetyl [N-Term]	1	2	Q7Z4W1	Q7Z4W1	0	978.508	2	489.758	2.73
High	LVRPGEEDNAAISEVGTIR		1	5	Q13873	Q13873	0	2026.06	3	676.023	5.57	High	MNVLADALK	1xOxidation [M1]	1	6	P62244	H3BN98; P62244	0	990.529	2	495.768	2.87	High	MELEAMSR	1xAcetyl [N-Term]	1	1	P61165	P61165	0	1008.45	2	504.729	2.29
High	LSELEAALQR		1	18	P05787	P05787	0	1129.62	2	565.318	3.12	High	MNVGVAHSEVNPNTR	1xAcetyl [N-Term]	1	6	Q9P0S3	Q9P0S3; Q53FV1	0	1666.8	2	833.91	4.14	High	MEGPLSVFGDR	1xAcetyl [N-Term]	1	9	P17987	P17987	0	1249.59	2	625.299	2.74
High	ISEHAPHGHFVTCVK	1xCarbamidomethyl [C13]	1	11	Q14517	Q14517	0	1718.84	3	573.623	7.02	High	MNVFDTDLQALSR		1	7	Q93084	Q93084	0	1509.74	2	755.371	3.76	High	MEEVVIAGMSGK	1xAcetyl [N-Term]	1	8	P49327	P49327	0	1292.62	2	646.816	3.75
High	LRSEIDNVK		1	4	P04264	P04264	1	1073.59	2	537.299	3.07	High	MNSDRVPDVVLIK		1	5	Q96D46	Q96D46	1	1485.81	3	495.941	3.61	High	MEEIVEGCTGALHILAR	1xCarbamidomethyl [C8]; 1xOxidation [M1]	2	3	P14923; P35222	P14923; P35222	0	1914.94	3	638.987	5.59
High	VTLSEGPHHVALFK		1	2	O60313	O60313	0	1534.84	3	512.285	4.43	High	MNPEYDYLFK	1xAcetyl [N-Term]	1	6	Q9H0U4	Q9H0U4	0	1361.61	2	681.307	3.36	High	MEEIVEGCTGALHILAR	1xCarbamidomethyl [C8]	2	8	P14923; P35222	P14923; P35222	0	1898.95	2	949.971	4.83
High	LRPEAQPHPSAGPKPAESK		1	2	Q07157	Q07157	0	1997.06	3	666.359	3.4	High	MNNHVSSKPSTMK	1xAcetyl [N-Term]	1	3	O95573	O95573	0	1502.71	3	501.574	4.47	High	MEELHNQEVQKR		1	4	Q15233	Q15233	1	1540.75	3	514.259	5.25
High	LRPAAAPLEELTMGTSCLPDTFTK	1xCarbamidomethyl [C17]	1	3	Q12789	Q12789	0	2619.32	3	873.774	6.89	High	MNLVVIPDSLQTTAMPQTLHR		1	13	O75054	O75054	0	2365.24	3	789.082	6.15	High	MEELHNQEVQK		1	5	Q15233	Q15233	0	1384.65	2	692.832	3.75
High	LRNELQTDKPFIPLVEK		1	3	Q9H993	Q9H993	1	2040.15	4	510.794	5.02	High	MKQEPVKPEEGRDMANR	1xOxidation [M14]	1	16	P61586	P61586	2	2030.97	4	508.5	3.1	High	MEAVVNLYQEVMK	1xAcetyl [N-Term]; 1xOxidation [M12]	1	8	Q9BW60	Q9BW60	0	1611.78	2	806.394	4.08
High	VTLTSEEEAR		1	4	P00338	P00338	0	1134.56	2	567.789	3.08	High	MNLPGEVTFLPLNK		1	4	Q9UQE7	Q9UQE7	0	1572.85	2	786.926	2.66	High	MESEELADRVLDVVER		1	6	P49961	P49961	1	1889.93	3	630.646	3.27
High	LRIPELEEAELFAEGQGR		1	7	Q92508	Q92508	1	2057.07	3	686.358	5.3	High	MNKSEDDESGAGELTR		1	7	P33993	P33993	1	1738.75	3	580.257	5.53	High	MEALIPVINK	1xAcetyl [N-Term]	1	6	O00429	O00429	0	1169.66	2	585.333	2.79
High	LRLPASPETHLDMLR		1	9	P04626	P04626	1	1748.95	3	583.657	5.41	High	MNDIVKEFEDR		1	6	P54136	P54136	1	1395.66	3	465.892	3.92	High	MDVNIAPLR	1xAcetyl [N-Term]	1	6	O75915	O75915	0	1070.57	2	535.791	2.81
High	VTMESALTAR		1	2	O00159	O00159	0	1078.56	2	539.785	2.54	High	MNDFYIVDRDAFFNPATR		1	9	Q4KMQ2	Q4KMQ2	1	2192.02	3	731.345	4.83	High	MDSTANEVEAVK		1	4	P07237	P07237	0	1293.6	2	647.309	2.36
High	LRLESEGSPETLTNLR		1	2	Q9P035	Q9P035	1	1814.96	3	605.662	4.09	High	MMYGVSPWGDSPIDFEDSAHVPCPR	1xCarbamidomethyl [C23]; 2xOxidation [M1; M2]	1	1	Q13085	Q13085	0	2882.22	3	961.411	6.99	High	MDQVMQFVEPSR	1xAcetyl [N-Term]	1	1	P60059	P60059	0	1508.69	2	754.846	3.5
High	IRLESEEEGVPSTAIR		1	6	P06493	P06493	1	1785.93	3	595.987	3.48	High	MMYGVSPWGDSPIDFEDSAHVPCPR	1xCarbamidomethyl [C23]; 1xOxidation [M]	1	14	Q13085	Q13085	0	2866.23	3	956.077	6.11	High	MDPNTIIEALR	1xAcetyl [N-Term]	1	6	O95373	O95373	0	1314.67	2	657.841	3.32
High	LRSEIDNVKK		1	8	P04264	P04264	2	1201.69	3	401.237	3.48	High	MMYGVSPWGDSPIDFEDSAHVPCPR	1xCarbamidomethyl [C23]	1	16	Q13085	Q13085	0	2850.23	3	950.748	7.07	High	MDPMNIWDDIITNR	1xOxidation [M4]	1	1	P78527	P78527	0	1749.79	2	875.4	3.24
High	IRLENEIQTYR		1	12	P13645	P13645	1	1434.77	2	717.894	3.04	High	MMVCQVGGIEALVR	1xCarbamidomethyl [C4]	1	9	P35222	P35222	0	1562.79	2	781.895	3.89	High	MDGIVPDIAVGTKR	1xAcetyl [N-Term]	1	6	P26599	P26599	1	1513.8	2	757.405	3.18
High	LREVVETPLLHPER		1	1	P35998	P35998	1	1687.95	4	422.742	4.85	High	MMRPVSDQVQIK		1	2	Q96A33	Q96A33	0	1431.74	3	477.923	2.82	High	MDGIVPDIAVGTK	1xAcetyl [N-Term]	1	3	P26599	P26599	0	1357.7	2	679.354	3.5
High	LREQQLVGEK		1	10	Q14118	Q14118	1	1199.67	2	600.344	3.93	High	MMITSQDVLHSWAVPTLGLK		1	10	P00403	P00403	0	2227.16	3	743.058	5.43	High	MDEPSPLAQPLELNQHSR	1xAcetyl [N-Term]	1	19	Q13085	Q13085	0	2104.01	2	1052.51	5.17
High	LREQDCGEPASPAASISR	1xCarbamidomethyl [C6]	1	2	O60353	O60353	1	1943.92	3	648.652	5.34	High	MMGLEVLGEK		1	4	Q08J23	Q08J23	0	1106.56	2	553.787	2.44	High	MDEDVLTTLK	1xAcetyl [N-Term]	1	6	Q9NP72	Q9NP72	0	1206.59	2	603.8	3.42
High	LRDPDSHIVKK		1	4	Q96EK5	Q96EK5	2	1307.74	3	436.585	3.6	High	MMGHRPVLVLSQNTK	1xAcetyl [N-Term]	1	2	P49368	P49368	0	1752.92	3	584.982	5.96	High	MDEAVGDLK	1xAcetyl [N-Term]	1	1	Q15645	Q15645	0	1019.47	2	510.241	3.18
High	IRDEMVATEQER	1xOxidation [M5]	1	23	P16615	P16615	1	1492.71	2	746.86	3.37	High	MIWWANKDPLPPLDPQAIKPILK		1	4	Q92616	Q92616	1	2684.5	4	671.879	5.16	High	MDAILTEAIK		1	2	Q5SSJ5	Q5SSJ5	0	1104.6	2	552.801	2.66
High	IRDEMVATEQER		1	14	P16615	P16615	1	1476.71	2	738.864	4.81	High	MNKSEDDESGAGELTR	1xOxidation [M1]	1	1	P33993	P33993	1	1754.75	3	585.589	3.92	High	MCTLIDKFDEHDGPVR	1xCarbamidomethyl [C2]	1	3	P53621	P53621	1	1932.89	3	644.967	5.7
High	IRDDADKTVIK		1	5	Q5SZK8	Q5SZK8	2	1273.71	3	425.243	4.71	High	MQEHSDQVPVGNIPR	1xOxidation [M1]	1	4	P33993	P33993	0	1722.82	3	574.947	3.36	High	MCEPCGGLCPK	3xCarbamidomethyl [C2; C5; C9]	1	5	P21860	P21860	0	1308.52	2	654.768	2.79
High	LQVWDTAGQER		1	5	P51153	P51153	0	1302.64	2	651.824	3.36	High	MKLDYILGLK	1xOxidation [M1]	1	2	P46781	P46781	1	1209.69	2	605.352	3.33	High	MEAAHLLPAADVLR	1xAcetyl [N-Term]	1	16	Q93084	Q93084	0	1548.82	2	774.913	3.91
High	LQVVDQPLPVR		1	8	P49327	P49327	0	1263.74	2	632.378	3.47	High	MKHYEVEILDAK	1xOxidation [M1]	1	7	Q9NZ01	Q9NZ01	1	1491.75	3	497.924	5.03	High	MAVVTVDDCDTTMAVR	1xCarbamidomethyl [C9]; 1xOxidation [M13]	1	2	Q9NYQ6	Q9NYQ6	0	1799.8	2	900.401	3.69
High	IQVTPPGFQLVFLPFADDKR		1	12	P12956	P12956	1	2288.24	3	763.417	5.97	High	MESEELADRVLDVVER		1	8	P49961	P49961	1	1889.93	3	630.645	3.49	High	MESYHKPDQQK	1xAcetyl [N-Term]	1	2	P29401	P29401	0	1432.65	3	478.224	3.01
High	LQVTNVLSQPLTQATVK		1	14	P04844	P04844	0	1840.05	2	920.531	3.34	High	MESAGLEQLLR	1xAcetyl [N-Term]	1	2	Q8TEX9	Q8TEX9	0	1288.66	2	644.832	4.12	High	MEVMNLMEQPIK	1xAcetyl [N-Term]	1	13	P14923	P14923	0	1504.72	2	752.863	3.63
High	LRHEILLSQSVR		1	1	P54886	P54886	1	1450.85	3	484.292	4.24	High	MELQPPEASIAVVSIPR	1xAcetyl [N-Term]	1	24	P08195	P08195	0	1879	2	940.004	3.74	High	MGPSFPSPKPGSER		1	8	Q92692	Q92692	0	1473.72	3	491.912	4.33
High	LSEKLDSTDFTGTIK		1	18	P02786	P02786	1	1654.85	2	827.929	5.34	High	MELITILEK	1xAcetyl [N-Term]	1	11	Q14974	Q14974	0	1131.63	2	566.319	3.04	High	MGPLGLDHMASSIER	1xOxidation [M9]	1	3	P52272	P52272	0	1629.77	3	543.929	3.75
High	IRTHNSEVEEDDMDKHQQK		1	1	P78504	P78504	2	2339.07	3	780.364	2.64	High	MEIGLPDEK		1	2	P46459	P46459	0	1031.51	2	516.257	3.13	High	MGPLGLDHMASSIER		1	7	P52272	P52272	0	1613.78	3	538.599	5.39
High	IRVESLLVTAISK		1	6	O43143	O43143	1	1428.88	3	476.968	2.59	High	MELEAMSR	1xAcetyl [N-Term]	1	1	P61165	P61165	0	1008.45	2	504.73	2.92	High	MGPGATAGGAEK		1	1	P62820	P62820	0	1046.49	2	523.753	3.49
High	LSEGVTISYK		1	7	P05556	P05556	0	1096.59	2	548.802	2.27	High	MEGPLSVFGDR	1xAcetyl [N-Term]	1	5	P17987	P17987	0	1249.59	2	625.299	3.96	High	MGPGAASGGERPNLK	1xOxidation [M1]	1	12	Q9H0U4	Q9H0U4	0	1457.72	2	729.365	3.94
High	LSEFGLIQEK		1	1	Q9H845	Q9H845	0	1163.63	2	582.322	2.37	High	MEEVVIAGMSGK	1xAcetyl [N-Term]	1	10	P49327	P49327	0	1292.62	2	646.814	4.12	High	MGPGAASGGERPNLK		1	10	Q9H0U4	Q9H0U4	0	1441.72	2	721.368	4.42
High	VTLNGVPAQPLGPR		1	3	P05362	P05362	0	1418.81	2	709.909	2.79	High	MEEIVEGCTGALHILAR	1xCarbamidomethyl [C8]	2	9	P14923; P35222	P14923; P35222	0	1898.95	3	633.655	5.24	High	MGPAMGPALGAGIER	1xOxidation [M5]	1	4	P52272	P52272	0	1443.71	2	722.36	3.49
High	VTLNGVPCK	1xCarbamidomethyl [C8]	1	1	O15031	O15031	0	987.529	2	494.272	2.46	High	MEDSVGCLETAEEVKR	1xCarbamidomethyl [C7]	1	5	P35579	P35579	1	1852.84	3	618.286	5.33	High	MGPAMGPALGAGIER		1	4	P52272	P52272	0	1427.71	2	714.362	3.86
High	LSDSGRYDCEAASR	1xCarbamidomethyl [C9]	1	10	O15394	O15394	1	1586.69	2	793.85	2.31	High	MEAVVNLYQEVMK	1xAcetyl [N-Term]; 1xOxidation [M12]	1	12	Q9BW60	Q9BW60	0	1611.78	2	806.392	4.09	High	MGNITPLTGTQGQIR		1	9	HRP-TM	HRP-TM	0	1586.83	2	793.921	3.42
High	LSDQFHDILIR		1	4	O75340	O75340	0	1356.73	3	452.917	3.48	High	MEAVVNLYQEVMK	1xAcetyl [N-Term]	1	7	Q9BW60	Q9BW60	0	1595.78	2	798.393	4.01	High	MGITEYNNQCR	1xCarbamidomethyl [C10]	1	1	P41252	P41252	0	1385.59	2	693.307	2.39
High	VTLPAGPDILR		1	2	Q969L2	Q969L2	0	1151.68	2	576.342	2.5	High	MEALIPVINK	1xAcetyl [N-Term]	1	6	O00429	O00429	0	1169.66	2	585.335	2.84	High	MGIGGLDKEFSDIFR		1	3	P46459	P46459	1	1684.84	3	562.288	2.14
High	LSDIVIQWLK		1	9	Q7Z7D3	Q7Z7D3	0	1214.71	2	607.86	3.87	High	MEAAHLLPAADVLR	1xAcetyl [N-Term]	1	17	Q93084	Q93084	0	1548.82	2	774.914	4.33	High	MGLAMGGGGGASFDR		1	4	P52272	P52272	0	1383.61	2	692.313	4.14
High	ISDIGLADLR		1	4	O15440	O15440	0	1072.6	2	536.808	3.4	High	MDVNIAPLR	1xAcetyl [N-Term]	1	3	O75915	O75915	0	1070.57	2	535.786	2.75	High	MGHAGAIIAGGK		1	1	P53597	P53597	0	1082.58	2	541.793	3.99
High	LSDLAQSDPEVR		1	2	Q6AI08	Q6AI08	0	1329.66	2	665.34	3.04	High	MDQVMQFVEPSR	1xAcetyl [N-Term]	1	6	P60059	P60059	0	1508.69	2	754.848	3.99	High	MEVCENHQHWHTVVK	1xCarbamidomethyl [C4]	1	2	Q06481	Q06481	0	1933.88	4	484.23	3.98
High	LSDGVAVLK		1	5	P10809	P10809	0	901.535	2	451.275	2.85	High	MDPNTIIEALR	1xAcetyl [N-Term]	1	5	O95373	O95373	0	1314.67	2	657.84	3.43	High	MGGEEAEIR		1	1	Q08211	Q08211	0	991.451	2	496.23	2.5
High	LRVDPVNFK		1	4	P69905	P69905	1	1087.63	2	544.321	2.59	High	MDPMNIWDDIITNR		1	1	P78527	P78527	0	1733.8	3	578.603	2.82	High	MGDERPHYYGK	1xAcetyl [N-Term]	1	3	Q8IWA5	Q8IWA5	0	1394.62	3	465.547	3.05
High	LSDFNDITNMLLLK	1xOxidation [M10]	1	9	P78527	P78527	0	1652.86	2	826.929	4.31	High	MDGIVPDIAVGTK	1xAcetyl [N-Term]	1	1	P26599	P26599	0	1357.7	2	679.355	3.55	High	MGAGMGFGLER		1	2	P52272	P52272	0	1125.52	2	563.264	3.53
High	LSDETLIDIMTR		1	2	P19367	P19367	0	1406.72	2	703.861	3.9	High	MDEPSPLAQPLELNQHSR	1xAcetyl [N-Term]	1	21	Q13085	Q13085	0	2104.01	3	702.01	4.83	High	MGAGLGHGMDR		1	2	P52272	P52272	0	1101.49	2	551.251	3.25
High	ISDEDWDIIHR		1	2	P51659	P51659	0	1398.66	3	466.893	3.63	High	MDEDVLTTLK	1xAcetyl [N-Term]	1	6	Q9NP72	Q9NP72	0	1206.59	2	603.798	3.48	High	MFVLDEADEMLSR	1xOxidation [M]	2	10	P60842; Q14240	P60842; Q14240	0	1571.71	2	786.357	3.95
High	ISDAIMNMQDNSVQVSQK		1	6	O75487	O75487	0	2007.95	2	1004.48	5.01	High	MDDKELIEYFK	1xAcetyl [N-Term]	1	1	Q14232	Q14232	1	1472.7	2	736.852	4.85	High	MFVLDEADEMLSR		2	17	P60842; Q14240	P60842; Q14240	0	1555.71	2	778.36	4.01
High	ISAVSVAER		1	4	Q08211	Q08211	0	931.521	2	466.268	2.37	High	MCTLIDKFDEHDGPVR	1xCarbamidomethyl [C2]	1	16	P53621	P53621	1	1932.89	4	483.98	4.47	High	MFSINPLENLK	1xAcetyl [N-Term]	1	4	Q9NWD8	Q9NWD8	0	1347.7	2	674.353	2.09
High	LSAQAQVAEDILDKYR		1	3	Q14C86	Q14C86	1	1819.95	3	607.324	6.22	High	MCEPCGGLCPK	3xCarbamidomethyl [C2; C5; C9]; 1xOxidation [M1]	1	1	P21860	P21860	0	1324.52	2	662.762	3.23	High	MFQLPVNNLGSLR	1xAcetyl [N-Term]	1	8	Q9H2P0	Q9H2P0	0	1530.81	2	765.909	2.96
High	LSAPSSLAASPDGTLYIADLGNIR		1	23	Q9P273	Q9P273	0	2402.26	2	1201.63	6.52	High	MCEPCGGLCPK	3xCarbamidomethyl [C2; C5; C9]	1	6	P21860	P21860	0	1308.52	2	654.767	2.93	High	MFLLVGAPK	1xOxidation [M1]	1	5	P06756	P06756	0	991.564	2	496.291	2.51
High	LSANQQNILK		1	2	P57088	P57088	0	1128.64	2	564.827	3.69	High	MEVMNLMEQPIK	1xAcetyl [N-Term]	1	9	P14923	P14923	0	1504.72	2	752.861	4.41	High	MFIGGLSWDTTKK		1	5	Q14103	Q14103	1	1483.76	3	495.256	4.21
High	LSAITMPSVAR		1	2	Q9P273	Q9P273	0	1145.63	2	573.324	2.51	High	MFEIVFEDPKIPGEK		1	9	P07814	P07814	1	1778.9	2	889.953	3.64	High	MFGIPVVVAVNAFK	1xOxidation [M1]	1	9	P11586	P11586	0	1507.83	2	754.421	2.35
High	LSAIEIDIPVVSHTT		1	3	P56749	P56749	0	1594.87	2	797.938	3.18	High	MFGIPVVVAVNAFK		1	9	P11586	P11586	0	1491.84	2	746.423	3.03	High	MFGIPVVVAVNAFK		1	11	P11586	P11586	0	1491.84	2	746.423	2.78
High	ISAFGYLECSAK	1xCarbamidomethyl [C9]	1	1	P08134	P08134	0	1345.65	2	673.328	3.12	High	MFGIPVVVAVNAFK	1xOxidation [M1]	1	6	P11586	P11586	0	1507.83	2	754.42	3.21	High	MFGIDRDAIAQAVR		1	1	P29401	P29401	1	1562.81	3	521.606	4.17
High	ISADTHQFSVTER		1	1	Q96RQ1	Q96RQ1	0	1490.72	3	497.584	3.42	High	MKHYEVEILDAK		1	2	Q9NZ01	Q9NZ01	1	1475.76	3	492.591	3.83	High	MFEIVFEDPKIPGEK		1	5	P07814	P07814	1	1778.9	3	593.64	4.2
High	LSDFNDITNMLLLK		1	10	P78527	P78527	0	1636.86	2	818.934	4.13	High	MKETAENYLGHTAK		1	2	P38646	P38646	1	1592.77	3	531.597	4.51	High	MGDVYKCPVDLSTATCEK	2xCarbamidomethyl [C7; C16]	1	7	P17301	P17301	1	2073.93	3	691.983	5.89
High	LVSDIIDPVALEIPLSK		1	10	Q5UIP0	Q5UIP0	0	1822.06	2	911.533	4.49	High	MKDSYIEVLLPLGSEPELR		1	1	Q9Y305	Q9Y305	1	2189.15	3	730.39	4.4	High	NILLTNEQLESARK		1	4	Q9H9B4	Q9H9B4	1	1628.9	3	543.637	4.28
High	LVSESSDVLPK		1	44	P05787	P05787	0	1173.64	2	587.323	2.52	High	MHLYLGAAK		2	4	Q13085; O00763	Q13085; O00763	0	1003.54	2	502.277	3.04	High	MAVVTVDDCDTTMAVR	1xCarbamidomethyl [C9]	1	2	Q9NYQ6	Q9NYQ6	0	1783.8	2	892.406	3.61
High	LVSFHDDSDEDLLHI		1	2	P11717	P11717	0	1754.82	3	585.612	4.41	High	MHGGGPTVTAGLPLPK		1	5	P11586	P11586	0	1532.83	3	511.613	4.28	High	MATEVAADALGEEWK		1	14	P62753	P62753	0	1620.76	2	810.879	5.05
High	NAPAIIFIDELDAIAPK		1	5	P55072	P55072	0	1810.99	2	906.003	3.6	High	MHCSAEGEWLVPIGK	1xCarbamidomethyl [C3]	1	7	Q15375	Q15375; P54756	0	1713.81	3	571.942	4.18	High	IYLYHNSLDEFPTNLPK		1	1	Q9NZU0	Q9NZU0	0	2064.04	3	688.688	4.79
High	NAMGSLASQATK		1	3	P55036	P55036	0	1178.58	2	589.8	3.47	High	MHCAVDGEWLVPIGQCLCQAGYEK	3xCarbamidomethyl [C3; C16; C18]	1	2	P29317	P29317	0	2821.26	3	941.089	6.31	High	LYLVDLAGSEK		1	5	P33176	Q12840; P33176; O60282	0	1207.66	2	604.336	1.83
High	NALGAIHHTISVR		1	15	Q92823	Q92823	0	1388.78	2	694.896	3.91	High	MGPSFPSPKPGSER	1xOxidation [M1]	1	3	Q92692	Q92692	0	1489.71	3	497.246	4.72	High	IYLTADNLVLNLQDESFTR		1	3	Q99623	Q99623	0	2225.14	3	742.387	2.83
High	NAIDDGCVVPGAGAVEVAMAEALIK	1xCarbamidomethyl [C7]	1	7	P40227	P40227	0	2470.23	3	824.084	5.98	High	MGPSFPSPKPGSER		1	15	Q92692	Q92692	0	1473.72	3	491.914	4.52	High	IYIGDDNPLTLIVK		1	20	P06756	P06756	0	1573.88	2	787.445	4.05
High	VQRDEAIYECTATNSLGEINTSAK	1xCarbamidomethyl [C10]	1	8	P10586	P10586	1	2670.27	3	890.759	7.59	High	MGPLGLDHMASSIER	1xOxidation [M]	1	7	P52272	P52272	0	1629.77	3	543.93	4.18	High	IYIDSNNNPER		1	9	Q00610	Q00610	0	1334.63	2	667.827	1.85
High	NALANPLYCPDYR	1xCarbamidomethyl [C9]	1	5	P22695	P22695	0	1566.74	2	783.872	4.35	High	MGPLGLDHMASSIER		1	9	P52272	P52272	0	1613.78	3	538.6	5.21	High	IYIDPFTYEDPNEAVR		1	3	P29323	P54762; P29323	0	1941.92	2	971.465	3.66
High	NAGVEGSLIVEK		1	1	P10809	P10809	0	1215.66	2	608.336	2.94	High	MGPGAASGGERPNLK	1xOxidation [M1]	1	17	Q9H0U4	Q9H0U4	0	1457.72	2	729.361	3.82	High	LYGSSGISSMAK		1	2	Q14517	Q14517	0	1200.59	2	600.805	2.42
High	NAGLAFIELVNEGR		1	1	P50851	P50851	0	1502.8	2	751.906	1.72	High	MKLDYILGLK		1	9	P46781	P46781	1	1193.7	2	597.352	3.43	High	LYGSLPLCVLLER	1xCarbamidomethyl [C8]	1	6	Q9Y256	Q9Y256	0	1532.85	2	766.929	3.19
High	NAEVVAGTGEQCLPFDEAR	1xCarbamidomethyl [C12]	1	6	Q9P273	Q9P273	0	2062.95	2	1031.98	4.73	High	MGPGAASGGERPNLK		1	20	Q9H0U4	Q9H0U4	0	1441.72	2	721.367	3.88	High	LYGPSSVSFADDFVR		1	2	P50454	P50454	0	1659.8	2	830.402	3.65
High	NAENAIEALK		1	5	P16615	P16615; O14983	0	1072.56	2	536.789	2.93	High	MGPAMGPALGAGIER		1	3	P52272	P52272	0	1427.71	2	714.361	3.68	High	IYGPSDSASR		1	2	Q6UX71	Q6UX71	0	1052.5	2	526.756	2.25
High	NAAEIVQYGVK		1	5	Q99985	Q99985	0	1191.64	2	596.321	3.48	High	MGNITPLTGTQGQIR	1xOxidation [M1]	1	6	HRP-TM	HRP-TM	0	1602.83	2	801.917	3.88	High	IYGLGSLALYEK		1	11	P36542	P36542	0	1326.73	2	663.875	2.12
High	NAADSSVPSAPR		1	3	O43291	O43291	0	1171.57	2	586.293	3.53	High	MGNITPLTGTQGQIR		1	10	HRP-TM	HRP-TM	0	1586.83	2	793.918	4.39	High	IYGADDIELLPEAQHK		1	2	P11586	P11586	0	1811.92	3	604.641	4.19
High	MYQTQVSDAGLYR		1	5	Q9P2B2	Q9P2B2	0	1531.72	2	766.37	3.17	High	MGIGGLDKEFSDIFR		1	3	P46459	P46459	1	1684.84	3	562.283	4.32	High	LYEQHHVVQDMLVPMK		1	1	Q15392	Q15392	0	1966.99	3	656.335	6.03
High	MYGCDLGPDGR	1xCarbamidomethyl [C4]	1	1	Q95604	Q95604	0	1240.51	2	620.764	2.7	High	MGHAGAIIAGGK		1	6	P53597	P53597	0	1082.58	2	541.794	4.22	High	LYMVLITTK		1	2	P48444	P48444	0	1081.63	2	541.318	2.56
High	MWFQWSEQR		1	2	O15260	O15260	0	1297.58	2	649.293	2.24	High	MGDVYKCPVDLSTATCEK	2xCarbamidomethyl [C7; C16]	1	5	P17301	P17301	1	2073.93	3	691.981	5.52	High	LYEPDQLQELK		1	4	Q9NZB2	Q9NZB2	0	1375.71	2	688.356	3.07
High	MVVPGLDGAQIPRDPSQQELPR		1	9	P49327	P49327	1	2403.24	3	801.757	3.51	High	MGAGLGHGMDR		1	2	P52272	P52272	0	1101.49	2	551.252	3.69	High	LYDNLLEQNLIR		1	1	O00231	O00231	0	1503.82	2	752.419	1.85
High	MVVPGLDGAQIPR	1xOxidation [M1]	1	4	P49327	P49327	0	1368.73	2	684.869	3.18	High	MFVLDEADEMLSR	1xOxidation [M]	1	9	P60842	P60842; Q14240	0	1571.71	2	786.356	4.15	High	IYAEDPSNNFMPVAGPLVHLSTPR	1xOxidation [M11]	1	19	Q96RQ3	Q96RQ3	0	2641.31	3	881.107	6.8
High	MVVPGLDGAQIPR		1	17	P49327	P49327	0	1352.74	2	676.872	3.11	High	MFVLDEADEMLSR		1	19	P60842	P60842; Q14240	0	1555.71	2	778.359	3.86	High	IYAEDPSNNFMPVAGPLVHLSTPR		1	24	Q96RQ3	Q96RQ3	0	2625.31	3	875.779	7.38
High	MVTGDNINTAR		2	6	P23634; P20020	Q01814; Q16720; P23634; P20020	0	1191.58	2	596.296	3.01	High	MFQLPVNNLGSLR	1xAcetyl [N-Term]	1	5	Q9H2P0	Q9H2P0	0	1530.81	2	765.909	2.76	High	LWVNPSEFLPER		1	8	P04798	P04798	0	1486.77	2	743.889	2.75
High	MVQEAEKYKAEDEVQR		1	1	P0DMV9	P0DMV9	2	1952.94	3	651.657	2.87	High	MFLLVGAPK	1xOxidation [M1]	1	6	P06756	P06756	0	991.564	2	496.29	2.89	High	LWTLVSEQTR		1	6	P46776	P46776	0	1232.66	2	616.837	2.66
High	MVQEAEKYKAEDEK	1xOxidation [M1]	1	10	P11142	P11142	2	1713.8	3	571.94	3.91	High	MFLLVGAPK		1	12	P06756	P06756	0	975.57	2	488.29	2.61	High	LWTEIPTAITIK		1	2	Q14573	Q14573	0	1385.8	2	693.405	3.13
High	MVQEAEKYKAEDEK		1	14	P11142	P11142	2	1697.81	3	566.609	5	High	MGPAMGPALGAGIER	1xOxidation [M5]	1	1	P52272	P52272	0	1443.71	2	722.36	2.95	High	IWRDTANWLEINPDTGAISTR		1	14	P12830	P12830	1	2429.22	3	810.412	6.69
High	VQRPPSAASAAPSSSK		1	16	Q5SRE5	Q5SRE5	0	1540.81	3	514.276	6.65	High	NPLIINSIIDK		1	4	Q9UNQ2	Q9UNQ2	0	1239.73	2	620.368	3.62	High	LWNTLGVCK	1xCarbamidomethyl [C8]	1	3	P63244	P63244	0	1090.57	2	545.788	2.59
High	NAPNDASYDAVR		1	2	Q92616	Q92616	0	1292.59	2	646.801	1.7	High	NPIMSQCFDR	1xCarbamidomethyl [C7]	1	2	O00159	O00159	0	1267.56	2	634.283	3.15	High	LWNNVGHALENEK		1	2	Q6ZXV5	Q6ZXV5	0	1523.76	3	508.592	4.19
High	NAQEALQAIETK		1	1	O43592	O43592	0	1315.69	2	658.349	2.54	High	NPLMYLTGVQTDK		1	3	P17301	P17301	0	1479.75	2	740.384	4.17	High	LWHNQIAYVPEHVR		1	2	Q6NSJ5	Q6NSJ5	0	1761.92	4	441.237	2.53
High	NAQLNIELEAAHH		1	2	P43490	P43490	0	1459.73	3	487.251	3.84	High	RAMGEQAVALAR		1	7	P05165	P05165	1	1272.68	2	636.851	3.23	High	LWHLDPDTEYEIR		1	22	Q15262	Q15262	0	1686.81	3	562.94	4.03
High	NAQMAQSPILLLGGAASTLLQNR		1	12	A1L0T0	A1L0T0	0	2367.28	3	789.766	4.58	High	RALAAPAAEEKEEAR		1	29	Q01650	Q01650	2	1611.84	3	537.955	6.58	High	IWHHTFYNELR		3	12	P60709; Q6S8J3; P68133	A5A3E0; Q9BYX7; P0CG39; P60709; Q6S8J3; P68133; P0CG38; P68032; P63261	0	1515.75	2	758.383	2.68
High	NDPGHHIIEDMWLGVTVASQGPAGR		1	23	P26006	P26006	0	2657.29	3	886.431	6.33	High	RAGELTEDEVER		1	6	P62269	P62269	1	1403.68	3	468.566	3.38	High	LWGSPDKYPK		1	6	O00763	O00763	1	1190.62	2	595.816	2.86
High	NDIVNMLVGNK		1	8	Q9NP72	Q9NP72	0	1216.64	2	608.824	3.11	High	RAEFTVETR		1	3	P21333	P21333	1	1108.57	2	554.794	3.13	High	LYEMEILAADR		1	5	Q14517	Q14517	0	1323.66	2	662.338	2.29
High	NDIHTLLK		1	1	C9J1V9	C9J1V9; O43324	0	953.541	2	477.279	2.43	High	RAEDGSVIDYELIDQDAR		1	14	P07355	P07355	1	2064.98	2	1033	3.74	High	MATEVAADALGEEWK	1xOxidation [M1]	1	2	P62753	P62753	0	1636.75	2	818.878	4.47
High	NDGVLLLQALTR		1	1	O60763	O60763	0	1312.76	2	656.887	2.07	High	QYVLAVTASDGTR		1	2	Q9HCU4	Q9HCU4	0	1380.71	2	690.862	3.23	High	IYNKIPGTSNNGLEEEFKK		1	5	P18433	P18433	2	2181.12	3	727.71	6.16
High	VQQAELHTGSLPR		1	7	Q13085	Q13085	0	1435.77	2	718.392	4.66	High	QYIGPPSAAAIFK		1	1	Q15645	Q15645	0	1362.74	2	681.876	3.25	High	IYQGTLGAIK		1	1	Q9NRL2	Q9NRL2	0	1063.61	2	532.312	2.23
High	NDAPLHEINGDHLK		1	7	O75487	O75487	0	1572.78	2	786.898	3.44	High	QYIFEYDMWDR		1	1	Q9P273	Q9P273	0	1565.67	2	783.336	3.91	High	MANLTELELIR		1	6	Q8IWT6	Q8IWT6	0	1302.71	2	651.864	2.11
High	NCQTVLAPCSPNPCENAAVCK	4xCarbamidomethyl [C2; C9; C14; C20]	1	14	Q04721	Q04721	0	2390.04	2	1195.52	4.9	High	QYKQPILIYIPPYAELR		1	9	O00763	O00763	1	2105.18	3	702.398	5.54	High	MALVLEALPQIAAK		1	4	Q14254	Q14254	0	1467.86	2	734.433	3.87
High	NCQTLVNLCSR	2xCarbamidomethyl [C2; C9]	1	4	Q04721	Q04721	0	1364.64	2	682.829	2.91	High	QWLQEIDRYASENVNK		2	6	P62820; Q9H0U4	P62820; Q9H0U4	1	1992.98	3	664.998	5.53	High	MALSTASDDR		1	3	P35052	P35052	0	1066.48	2	533.747	3.39
High	NCPHVVVGTPGR	1xCarbamidomethyl [C2]	1	2	O00148	O00148	0	1292.65	3	431.558	3.65	High	QWFINITDIK		1	4	Q9NSE4	Q9NSE4	0	1277.69	2	639.348	3.27	High	MALNHPYFNDLDNQIK		1	2	P06493	P06493	0	1932.93	3	644.983	3.86
High	NCMVAHDFTVK	1xCarbamidomethyl [C2]	1	5	P06213	P06213	0	1321.6	2	661.311	2.7	High	QVVQGLLSETYLEAHR		1	3	P33993	P33993	0	1842.97	3	614.998	5.02	High	MALIGLGVSHPVLK	1xOxidation [M1]	1	2	P22695	P22695	0	1450.85	3	484.287	4.3
High	NCMVAEDFTVK	1xCarbamidomethyl [C2]; 1xOxidation [M3]	1	4	P08069	P08069	0	1329.58	2	665.299	1.7	High	QVVNIPSFIVR		1	20	P46781	P46781	0	1271.75	2	636.376	3.09	High	MALIGLGVSHPVLK		1	11	P22695	P22695	0	1434.85	2	717.936	1.94
High	VQTNVLNIANEDCIK	1xCarbamidomethyl [C13]	1	2	Q9P273	Q9P273	0	1730.87	2	865.942	4.43	High	QVVCDLGNPMK	1xCarbamidomethyl [C4]; 1xOxidation [M10]	1	1	P06756	P06756	0	1276.6	2	638.807	3.47	High	MALEVGDYK	1xOxidation [M1]	1	5	P12830	P12830	0	1041.49	2	521.252	3.21
High	NCMVAEDFTVK	1xCarbamidomethyl [C2]	1	9	P08069	P08069	0	1313.59	2	657.3	2.59	High	QVVCDLGNPMK	1xCarbamidomethyl [C4]	1	4	P06756	P06756	0	1260.61	2	630.808	3.49	High	MALEVGDYK		1	8	P12830	P12830	0	1025.5	2	513.255	2.23
High	NCLVGENFTIK	1xCarbamidomethyl [C2]	1	2	Q08345	Q08345	0	1294.65	2	647.83	2.77	High	QVVAVTGDGTNDGPALK		2	1	P23634; P20020	Q01814; Q16720; P23634; P20020	0	1641.84	2	821.427	4.67	High	MALENYLAALQSDPPRPHR		1	5	Q06481	Q06481	0	2179.11	4	545.532	4.86
High	NCLTNFHGMDLTR	1xCarbamidomethyl [C2]	1	13	P61247	P61247	0	1578.72	2	789.86	4.51	High	QVTVQEGPLYR		1	3	O75054	O75054	0	1289.68	2	645.346	3.62	High	MAKPEEVLVVENDQGEVVR		1	1	O14980	O14980	0	2141.09	3	714.37	5.49
High	NCISTVVHQGLIR	1xCarbamidomethyl [C2]	1	4	P78527	P78527	0	1496.8	3	499.605	3.98	High	QVTQSYWDTNPTR		1	1	P07996	P07996	0	1595.74	2	798.379	4.1	High	MAGVNTDRLEPLR		1	5	Q92508	Q92508	1	1471.77	3	491.262	3.37
High	VQQTVQDLFGR		1	4	P38646	P38646	0	1290.68	2	645.848	2.94	High	QVSDLISVLR		1	9	P17844	P17844	0	1129.66	2	565.332	2.63	High	MAGKDPTHGCGNFVR	1xCarbamidomethyl [C10]; 1xOxidation [M1]	1	6	Q99985	Q99985	1	1662.75	3	554.922	4.82
High	NAVQADEGEYECR	1xCarbamidomethyl [C12]	1	11	Q96NY8	Q96NY8	0	1540.63	2	770.824	4	High	QVQSQAHGLQMR		1	6	Q14683	Q14683	0	1382.7	3	461.572	4.15	High	MAGKDPTHGCGNFVR	1xCarbamidomethyl [C10]	1	8	Q99985	Q99985	1	1646.75	3	549.591	4.64
High	NAVITVPAYFNDSQR		1	3	P38646	P38646	0	1694.85	2	847.928	1.92	High	QVQSEIPGSPIFLMK	1xOxidation [M14]	1	9	O00763	O00763	0	1689.89	2	845.448	3.33	High	LYPAAVDTIVAIMAEGK		1	4	Q9ULC4	Q9ULC4	0	1761.95	3	587.985	3.29
High	NATNVEQSFMTMAAEIK		1	9	P62820	P62820	0	1884.88	2	942.942	3.39	High	QVQSEIPGSPIFLMK		1	34	O00763	O00763	0	1673.89	2	837.451	4.59	High	MAEHVSCHPR	1xCarbamidomethyl [C7]	1	4	Q9HBW0	Q9HBW0	0	1223.54	3	408.52	3.6
High	NATNVEQAFMTMAAEIK	1xOxidation [M10]	1	9	Q9H0U4	Q92928; Q9H0U4	0	1884.88	2	942.94	5.78	High	QVQPEGPYR		1	5	P49327	P49327	0	1073.54	2	537.273	2.76	High	MADEAVCVGPAPTSK	1xCarbamidomethyl [C7]	1	8	P05165	P05165	0	1532.71	2	766.863	4.43
High	NATNVEQAFMTMAAEIK		1	3	Q9H0U4	Q92928; Q9H0U4	0	1868.89	3	623.633	4.82	High	QVQFNPGQTR		1	2	Q5SZK8	Q5SZK8	0	1174.6	2	587.806	2.81	High	MADALDNYVIR	1xOxidation [M1]	1	4	P05165	P05165	0	1296.63	2	648.816	3.52
High	NASDMPETITSR		1	7	Q8TCT9	Q8TCT9	0	1321.61	2	661.311	3.3	High	QVQAEVPGSPIFVMR	1xOxidation [M14]	1	5	Q13085	Q13085	0	1673.87	2	837.439	3.39	High	MADALDNYVIR		1	9	P05165	P05165	0	1280.63	2	640.825	2.35
High	NAQMAQSPILLLGGAASTLLQNR	1xOxidation [M4]	1	9	A1L0T0	A1L0T0	0	2383.28	3	795.098	4.89	High	RAMGEQAVALAR	1xOxidation [M3]	1	3	P05165	P05165	1	1288.68	3	430.234	4.51	High	MAAETDPHKSSEITK		1	2	Q5T4S7	Q5T4S7	1	1644.79	3	548.936	3.89
High	NCIVLIDSTPYR	1xCarbamidomethyl [C2]	1	7	P62241	P62241	0	1450.74	2	725.871	3.64	High	QVQAEVPGSPIFVMR		1	14	Q13085	Q13085	0	1657.87	2	829.44	2.89	High	LYWELSQLTNGIK		1	2	Q8WXI7	Q8WXI7	0	1564.84	2	782.924	3.07
High	MVPAGMGAGLER		1	4	P52272	P52272	0	1188.59	2	594.796	2.58	High	RAVAGDASESALLK		1	8	P05023	P05023	1	1387.75	2	694.387	3.45	High	IYVISLAEPR		1	6	P14868	P14868	0	1160.67	2	580.841	2.31
High	VQVALEELQDLK		1	4	Q14204	Q14204	0	1384.77	2	692.894	1.88	High	RCQPIEFDATGNR	1xCarbamidomethyl [C2]	1	2	P06756	P06756	1	1563.73	3	521.918	4.31	High	LYVEAAFAGESK		1	1	P08473	P08473	0	1284.65	2	642.829	2.83
High	MVNHFIAEFK		1	8	P11142	P11142	0	1235.62	2	618.315	4.11	High	RGGPNYQEGLR		1	6	P53396	P53396	1	1246.63	3	416.215	3.65	High	IYVDDGLISLQVK		1	8	P14618	P14618	0	1462.82	2	731.912	3.36
High	MSINAEEVVVGDLVEVK	1xOxidation [M1]	1	17	P05023	P05023	0	1846.95	2	923.977	5.55	High	RGERPDYKGEEELR		1	6	Q9UQ35	Q9UQ35	2	1733.86	4	434.22	3.55	High	LYTLVTYVPVTTFK		1	27	P62899	P62899	0	1644.92	2	822.966	4.19
High	MSINAEEVVVGDLVEVK		1	7	P05023	P05023	0	1830.95	2	915.978	4.87	High	RGEEGHDPKEPEQLR		1	24	P51991	P51991	2	1776.86	3	592.961	3.69	High	LYRPPPVLDALGR		1	1	Q92616	Q92616	0	1466.85	3	489.625	3.55
High	MSLLQLVEILQSK	1xOxidation [M1]	1	3	O00159	O00159	0	1517.86	3	506.626	3.06	High	RGDTYELQVR		1	12	Q9H0U3	Q9H0U3	1	1236.63	2	618.825	3.8	High	LYQVIFEGEIGK		1	4	O14786	O14786	0	1395.75	2	698.379	3.53
High	MSLLQLVEILQSK		1	14	O00159	O00159	0	1501.87	2	751.436	4.25	High	RGAPAAATAPAPTAHK		1	5	Q92522	Q92522	1	1487.81	3	496.608	4.22	High	LYQPYGDSAGSLHSTSR		1	1	Q9HCU4	Q9HCU4	0	1838.87	3	613.631	5.33
High	VRQPEGPESSPSPAGAVEK		1	10	A4D1S0	A4D1S0	1	1921.96	3	641.329	5.83	High	RFVCMLVTEDNVFEAPTIVK	1xCarbamidomethyl [C4]	1	2	Q13740	Q13740	1	2368.2	3	790.074	4.48	High	LYQPEYQEVSTEEQREEISGK		1	3	Q9Y4L1	Q9Y4L1	1	2542.19	3	848.073	5.22
High	MSATFIGNSTAIQELFK	1xOxidation [M1]	1	8	P68371	Q13885; P68371; Q9BVA1	0	1873.94	2	937.471	3.79	High	RFPGYDSESK		1	3	P46777	P46777	1	1185.55	2	593.283	3.47	High	MADEAVCVGPAPTSK	1xCarbamidomethyl [C7]; 1xOxidation [M1]	1	6	P05165	P05165	0	1548.7	2	774.862	4.59
High	MSATFIGNSTAIQELFK		1	5	P68371	Q13885; P68371; Q9BVA1	0	1857.94	2	929.48	3.55	High	RFPELESLVPNALDYIR		1	10	Q8WWY3	Q8WWY3	1	2032.09	3	678.033	4.91	High	LTSDDVKEQIYK		1	2	P62277	P62277	1	1438.74	3	480.256	4.81
High	VRTDITYPAGFMDVISIDK		1	1	P62701	P62701	1	2141.09	3	714.366	5.67	High	RFGFPEGSVELYAEK		1	4	P23396	P23396	1	1728.86	3	576.962	4.74	High	NIINSDGGPYVCR	1xCarbamidomethyl [C12]	1	7	O15394	O15394	0	1464.69	2	732.85	3.9
High	MRPTFLEIVNLLK	1xOxidation [M1]	1	10	P06213	P06213	0	1589.91	3	530.641	4.13	High	RFDEILEASDGIMVAR	1xOxidation [M13]	1	15	P14618	P14618	1	1837.91	3	613.31	5.44	High	NLLSIDFDHITR		1	5	Q9UKZ4	Q9UKZ4	0	1443.76	3	481.927	3.73
High	MRPTFLEIVNLLK		1	9	P06213	P06213	0	1573.91	3	525.31	5.4	High	RFDEILEASDGIMVAR		1	31	P14618	P14618	1	1821.92	2	911.463	5.07	High	QVSDLISVLR		1	9	P17844	P17844	0	1129.66	2	565.336	2.42
High	MRPSFLEIISSIKEEMEPGFR	2xOxidation [M1; M16]	1	14	P08069	P08069	1	2528.25	3	843.422	7.61	High	RFDDAVVQSDMK		1	4	P11142	P11142	1	1410.67	2	705.84	4.05	High	QVSDDLTER		1	1	P35232	P35232	0	1062.51	2	531.762	1.57
High	VRPPQEEQEREQLQPHENGEGNSET		1	9	P06756	P06756	1	2917.33	4	730.093	5.53	High	RESLTLIVEGKPQIK		1	2	Q13740	Q13740	1	1711.01	3	571.009	4.39	High	QVQSQAHGLQMR		1	3	Q14683	Q14683	0	1382.7	3	461.571	3.82
High	MRPSFLEIISSIKEEMEPGFR	1xOxidation [M]	1	18	P08069	P08069	1	2512.26	3	838.092	5.28	High	RESKPEEPPPPKKPALDK		1	4	O00255	O00255	2	2043.12	4	511.538	6.19	High	QVQSEIPGSPIFLMK	1xOxidation [M14]	1	6	O00763	O00763	0	1689.89	2	845.449	3.95
High	MRPSFLEIISSIK		1	8	P08069	P08069	0	1520.85	3	507.625	2.22	High	REPVGQDAVGLK		1	6	Q04721	Q04721	1	1268.7	2	634.852	4.08	High	QVQSEIPGSPIFLMK		1	28	O00763	O00763	0	1673.89	2	837.452	4.35
High	MRPGVACSVSQAQK	1xCarbamidomethyl [C7]	1	2	P32969	P32969	0	1518.75	3	506.925	5.3	High	REPLGEDSVGLKPLK		1	6	P46531	P46531	1	1637.92	3	546.645	5.06	High	QVQFNPGQTR		1	2	Q5SZK8	Q5SZK8	0	1174.6	2	587.807	2.77
High	MREEVITLIR		1	2	P46940	P46940	1	1259.71	3	420.576	2.91	High	RENLSDEDKLNNAK		1	1	Q14651	Q14651	2	1645.81	3	549.275	5.29	High	QVQAEVPGSPIFVMR		1	21	Q13085	Q13085	0	1657.87	2	829.439	3.33
High	MQVDPQKYK		1	3	Q00325	Q00325	1	1136.58	2	568.795	2.57	High	REFLSEASIMGQFEHPNIIR		1	2	P54760	P54760	1	2374.2	4	594.304	6.09	High	QVPVEPGPDPELR		1	4	P41440	P41440	0	1432.74	2	716.875	2.7
High	VRTDITYPAGFMDVISIDKTGENFR		1	10	P62701	P62701	2	2845.42	4	712.108	6.7	High	REEEEDFIR		1	1	Q96A65	Q96A65	1	1222.57	2	611.788	2.91	High	QVLTLTVCECLHGSGCR	3xCarbamidomethyl [C8; C10; C16]	1	5	Q14126	Q14126	0	1989.93	3	663.981	5.36
High	MQQNIQELEEQLEEEESAR		1	1	P35579	P35579	0	2333.06	2	1167.03	4.73	High	RDVQEIFR		1	1	O00148	O00148; Q13838	1	1062.57	2	531.789	2.95	High	QVLIASHLPSYELR		1	7	Q13085	Q13085	0	1625.9	3	542.64	3.51
High	MQMLEDEDDLAYAETEKK		1	2	Q14204	Q14204	1	2158.95	3	720.32	5.65	High	RDPEDSDVFEEDTHL		1	1	Q9NZ53	Q9NZ53	1	1803.77	3	601.93	3.86	High	QVKPYVEEGLHPQIIIR		1	6	Q99832	Q99832	0	2019.14	4	505.542	4.62
High	VRTELADKVTK		1	9	P35579	P35579	2	1259.73	3	420.584	4.26	High	RDHVFEDSYR		1	2	Q7Z6Z7	Q7Z6Z7	1	1323.61	3	441.877	3.79	High	QVHPDTGISSK		1	2	Q16778	Q16778; Q5QNW6; Q99879; P33778; P58876; Q96A08; Q93079; O60814; Q99880; P62807; P57053; Q8N257; P06899; P23527; Q99877	0	1168.6	2	584.803	3.5
High	MQEHSDQVPVGNIPR	1xOxidation [M1]	1	1	P33993	P33993	0	1722.82	3	574.95	3.86	High	RDGWPAMGIHGDKSQQER		1	1	P17844	P17844	2	2067.98	4	517.752	4.54	High	QVGYENAGTVEFLVDRHGK		1	13	P11498	P11498	1	2119.06	3	707.022	6.6
High	MQEHSDQVPVGNIPR		1	4	P33993	P33993	0	1706.83	2	853.926	3.28	High	RDGWPAMGIHGDK		1	1	P17844	P17844	1	1439.68	3	480.567	3.76	High	QVGYENAGTVEFLVDR		1	24	P11498	P11498	0	1796.88	2	898.942	4.32
High	VSALNSVHCEHVEDEGESR	1xCarbamidomethyl [C9]	1	25	Q13085	Q13085	0	2153.95	2	1077.49	4.55	High	RDFNHINVELSLLGK		1	6	P32969	P32969	1	1754.95	3	585.66	5.25	High	QVFHELSQQTHGITR		1	5	Q8WXI7	Q8WXI7	0	1780.91	3	594.313	5.71
High	MRPSFLEIISSIK	1xOxidation [M1]	1	6	P08069	P08069	0	1536.85	3	512.952	3.21	High	RAVDGFTFTEGDK		1	4	O15394	O15394	1	1442.69	2	721.854	4.54	High	QVFFELNGQLR		1	15	P11498	P11498	0	1350.72	2	675.862	3.12
High	NDPGHHIIEDMWLGVTVASQGPAGR	1xOxidation [M11]	1	3	P26006	P26006	0	2673.28	4	669.078	7.34	High	QVLQEPDFAQSLLRDPNTPIIR		1	1	Q9NPG1	Q9NPG1	1	2550.37	3	850.794	3.87	High	QVDGDNSHVEMK	1xOxidation [M11]	1	14	P02786	P02786	0	1374.6	2	687.804	2.54
High	MSPDEGQEELEEVQAELK		1	2	Q9HC07	Q9HC07	0	2060.93	2	1030.97	3.9	High	QVLIASHLPSYELR		1	15	Q13085	Q13085	0	1625.9	2	813.457	4.3	High	QVDGDNSHVEMK		1	18	P02786	P02786	0	1358.6	2	679.807	3.56
High	MSSLQPVELLLPSALSEQTEALIHR		1	1	P20585	P20585	0	2762.48	3	921.501	4.58	High	QVKPYVEEGLHPQIIIR		1	13	Q99832	Q99832	0	2019.14	3	673.72	5.36	High	QVAEQFLNMR		1	2	P22695	P22695	0	1235.62	2	618.315	3.64
High	MVNDAEKFAEEDKK	1xOxidation [M1]	1	2	P11021	P11021	2	1669.77	3	557.266	3.93	High	QSAGAVVIILPR		1	5	Q969V3	Q969V3	0	1223.75	2	612.381	3.76	High	QTYSTEPNNLK		1	5	P46779	P46779	0	1294.63	2	647.822	2.75
High	MVNDAEKFAEEDKK		1	4	P11021	P11021	2	1653.78	3	551.934	3.63	High	QRNPMDYPVEDAFCKPQLVK	1xCarbamidomethyl [C14]; 1xOxidation [M5]	1	1	Q8NFJ5	Q8NFJ5	1	2451.18	4	613.553	5.76	High	QTTTGSAVPIR		1	9	O00763	O00763	0	1130.62	2	565.816	3.33
High	MVLVDLPGVINTVTSGMAPDTK	1xOxidation [M17]	1	3	O60313	O60313	0	2274.17	3	758.724	4.26	High	QQSEEDLLLQDFSR		1	15	Q9UNL2	Q9UNL2	0	1707.82	2	854.412	4.53	High	QTPNDLTGEHSCIMLK	1xCarbamidomethyl [C12]	1	2	Q9H0A0	Q9H0A0	0	1843.87	3	615.296	4.94
High	MVLVDLPGVINTVTSGMAPDTK		1	8	O60313	O60313	0	2258.18	3	753.399	4.27	High	QQQQSGNHPITVHCSAGAGR	1xCarbamidomethyl [C14]	1	24	P18433	P18433	0	2133	3	711.674	5.12	High	QTIVPVCSYEER	1xCarbamidomethyl [C7]	1	9	P56159	P56159	0	1480.71	2	740.859	2.7
High	MVIDEQQSPDIILPIHSLR		1	1	O75581	O75581	0	2204.17	3	735.403	2.81	High	QQQLLNEENLR		2	3	Q5T9A4; Q9NVI7	Q5T9A4; Q9NVI7	0	1384.72	2	692.864	3.66	High	QTHPPHEKQELLR		1	7	Q5SZK8	Q5SZK8	1	1612.86	3	538.292	3.37
High	MVDVVEKEDVNEAIR		1	3	P33993	P33993	1	1745.87	3	582.631	4.87	High	QQQEELEAEHGTGDKPAAPR		1	2	Q13895	Q13895	0	2191.04	4	548.515	4.76	High	QTGDFTFECNCLPGFEGSTCER	3xCarbamidomethyl [C9; C11; C20]	1	6	Q04721	Q04721	0	2612.05	2	1306.53	4.52
High	MVAAVACAQVPK	1xCarbamidomethyl [C7]	1	6	Q9HCC0	Q9HCC0	0	1244.65	2	622.833	3.12	High	QQQDEAYLASLR		1	5	Q96CS3	Q96CS3	0	1421.7	2	711.354	3.86	High	QTEDYCLASNKVGR	1xCarbamidomethyl [C6]	1	4	O43278	O43278	1	1640.77	3	547.6	5.24
High	MTVPISITNPDLLR	1xOxidation [M1]	1	6	O00763	O00763	0	1585.86	2	793.428	3.07	High	QQPDTELEIQQK		1	1	Q9NSE4	Q9NSE4	0	1456.73	2	728.87	3.02	High	QTEDYCLASNK	1xCarbamidomethyl [C6]	1	5	O43278	O43278	0	1328.58	2	664.797	3.35
High	MTVPISITNPDLLR		1	23	O00763	O00763	0	1569.87	2	785.436	3.05	High	QQNLSSSSNADQRPHDSHSFQAK		1	1	Q9NZC9	Q9NZC9	0	2569.18	4	643.051	3.89	High	QVTVQEGPLYR		1	3	O75054	O75054	0	1289.68	2	645.349	3.26
High	MTVHEGQELALGCLAR	1xCarbamidomethyl [C13]	1	4	Q969P0	Q969P0	0	1784.88	3	595.634	3.47	High	QQNELAELHANLAR		1	6	Q14980	Q14980	0	1606.83	3	536.282	4.43	High	QVVCDLGNPMK	1xCarbamidomethyl [C4]	1	4	P06756	P06756	0	1260.61	2	630.81	3.25
High	MTVCSPDGPGGR	1xCarbamidomethyl [C4]; 1xOxidation [M1]	1	4	P09758	P09758	0	1249.53	2	625.272	2.66	High	QQLPQTPPSCLK	1xCarbamidomethyl [C10]	1	1	Q8IY81	Q8IY81	0	1396.73	2	698.869	2.35	High	QVVNIPSFIVR		1	15	P46781	P46781	0	1271.75	2	636.377	2.85
High	MSQVAPSLSALIGEAVGAR		1	4	O00567	O00567	0	1856.99	3	619.669	1.89	High	QQLLIGAYAK		1	1	Q99832	Q99832	0	1104.64	2	552.829	2.7	High	QVVQGLLSETYLEAHR		1	3	P33993	P33993	0	1842.97	3	614.992	4.57
High	MTVCSPDGPGGR	1xCarbamidomethyl [C4]	1	9	P09758	P09758	0	1233.54	2	617.274	2.64	High	QQEQQVPILEK		1	2	P49327	P49327	0	1339.72	2	670.362	3.58	High	RFDEILEASDGIMVAR		1	24	P14618	P14618	1	1821.92	2	911.46	5.1
High	MTSGSWTETHAVNAPTYK		1	22	Q15262	Q15262	0	1980.91	2	990.964	6.25	High	QQADSNCGFAEEYEDLKLVGISQPK	1xCarbamidomethyl [C7]	1	2	Q12913	Q12913	1	2826.33	3	942.778	6.3	High	RFDDAVVQSDMK		1	7	P11142	P11142	1	1410.67	2	705.844	4.9
High	MTQLVLPGMVER		1	1	Q53GQ0	Q53GQ0	0	1373.73	2	687.368	3.78	High	QPYITQNYFPVGTVVEYECRPGYR	1xCarbamidomethyl [C19]	1	12	P08174	P08174	0	2936.4	3	979.472	5.44	High	RESLTLIVEGKPQIK		1	2	Q13740	Q13740	1	1711.01	3	571.009	4.67
High	VQVQDNEGCPVEALVK	1xCarbamidomethyl [C9]	1	6	P21333	P21333	0	1784.88	2	892.946	4.5	High	QPYAVSELAGHQTSAESWGTGR		1	12	P36578	P36578	0	2332.1	3	778.038	6.14	High	RESKPEEPPPPKKPALDK		1	3	O00255	O00255	2	2043.12	5	409.431	3.39
High	MTLDTLSIYETPSMGLLDKK		1	5	P55884	P55884	1	2256.15	3	752.721	4.27	High	QPSQGPTFGIK		1	1	P11586	P11586	0	1159.61	2	580.309	2.81	High	REPVGQDAVGLK		1	5	Q04721	Q04721	1	1268.7	2	634.853	3.64
High	VQVVDEEGDQQHQEGKR		1	1	Q02447	Q02447	1	1980.94	3	660.987	2.54	High	QPSNDLFEIFEIER		1	8	Q6UXI9	Q6UXI9	0	1736.85	2	868.928	3.91	High	REPLGEDSVGLKPLK		1	2	P46531	P46531	1	1637.92	3	546.651	3.01
High	MTDAAVSFAK	1xAcetyl [N-Term]	1	3	P05141	P05141	0	1082.52	2	541.766	3.11	High	QPQQFPSRPPPPQPK		1	8	Q13443	Q13443	0	1728.92	3	576.983	3.47	High	REFLSEASIMGQFEHPNIIR		1	1	P54760	P54760	1	2374.2	4	594.304	6.62
High	VRGEPLQVER		1	10	P09758	P09758	1	1182.66	2	591.837	2.98	High	QPPTAAGRPVDASPR		1	3	Q9Y6G9	Q9Y6G9	0	1519.8	3	507.273	2.93	High	REEQTDTSDGESVTHHIR		1	1	P36915	P36915	1	2096.96	4	524.996	2.88
High	MSVQPTVSLGGFEITPPVVLR	1xOxidation [M1]	1	2	P06748	P06748	0	2243.21	3	748.409	4.5	High	QPILIYIPPYAELR		1	40	O00763	O00763	0	1685.96	2	843.485	3.79	High	RDPAHPALR		1	2	Q6IA17	Q6IA17	1	1032.57	2	516.791	2.57
High	MSVQPTVSLGGFEITPPVVLR		1	3	P06748	P06748	0	2227.22	3	743.074	3.93	High	QNVVDVFHAVK		1	8	Q15262	Q15262	0	1255.68	3	419.231	3.63	High	RDNTNEIYSGK		1	1	P05556	P05556	1	1296.62	2	648.815	3.12
High	MSVIEEGDCKR	1xCarbamidomethyl [C9]	1	2	P11216	P11216	1	1323.6	3	441.875	3.4	High	QNVAYEYLCHLEEAKR	1xCarbamidomethyl [C9]	1	1	P46940	P46940	1	2022.97	4	506.498	5.51	High	RDHRPPCAQEAPR	1xCarbamidomethyl [C7]	1	9	Q13501	Q13501	1	1589.77	3	530.597	4.01
High	MSSPTDASVICR	1xCarbamidomethyl [C11]	1	2	Q9UGT4	Q9UGT4	0	1323.6	2	662.308	3.33	High	QNVAIYNPSMGVSVLAPYR		1	12	Q15223	Q15223	0	2079.07	2	1040.04	4.88	High	RDGWPAMGIHGDK		1	3	P17844	P17844	1	1439.68	3	480.568	4.15
High	MTSGSWTETHAVNAPTYK	1xOxidation [M1]	1	3	Q15262	Q15262	0	1996.91	3	666.311	5.6	High	QNRPIPQWIR		1	10	P62891	P62891; Q59GN2	0	1307.73	3	436.584	3.85	High	RDFLSEASIMGQFDHPNIIR		1	2	P54753	P29322; P54762; P54753	1	2346.17	3	782.726	6.19
High	NDVAPTLMSVPR	1xOxidation [M8]	1	1	P12830	P12830	0	1315.67	2	658.342	2.43	High	QSFQAVTDHMLAIGSLDHAHIVR		1	14	P21860	P21860	0	2546.29	4	637.329	7.61	High	QTATQLLK		1	5	P62424	P62424	0	902.531	2	451.771	2.96
High	NDVLDSLGISPDLLPEDFVR		1	3	Q9UBE0	Q9UBE0	0	2214.13	2	1107.57	2.89	High	QSGYGGQTKPIFR		1	4	Q969Q0	Q969Q0; P83881; H7BZ11	0	1438.74	3	480.253	2.58	High	RDEELIYHK		1	9	P42892	P42892	1	1202.62	3	401.545	3.49
High	NEDIPNVAVYPHNGMIDLK		1	7	P54709	P54709	0	2139.05	3	713.691	4.93	High	QSHTLPFPPPPALPFYPASAYPR		1	12	Q9NZB2	Q9NZB2	0	2551.31	3	851.109	8.19	High	RAVAGDASESALLK		1	4	P05023	P05023	1	1387.75	2	694.386	4.1
High	NLHSHYHEAPMTR	1xOxidation [M11]	1	6	Q9UKY4	Q9UKY4	0	1608.73	3	536.919	3.1	High	QSIAIDDCTFHQCVR	2xCarbamidomethyl [C8; C13]	1	6	Q96CW1	Q96CW1	0	1849.83	3	617.282	5.6	High	RAPYWTNTEK		1	1	P21802	P21802	1	1265.63	2	633.312	2.71
High	NLHDLDVSDNQLER		1	7	Q6EMK4	Q6EMK4	0	1667.8	2	834.407	3.33	High	QVGYENAGTVEFLVDRHGK		1	18	P11498	P11498	1	2119.06	3	707.026	6.51	High	RAPDQAAEIGSR		1	8	Q3ZCQ8	Q3ZCQ8	1	1270.65	2	635.831	3.19
High	NIGVVVVGFPATPIIESR		1	9	O15270	O15270	0	1868.06	2	934.536	4.58	High	QVGYENAGTVEFLVDR		1	42	P11498	P11498	0	1796.88	2	898.947	4.06	High	RAMGEQAVALAR	1xOxidation [M3]	1	2	P05165	P05165	1	1288.68	3	430.234	3.71
High	VQLTGEPVPMAR		1	8	P15151	P15151	0	1297.69	2	649.354	2.43	High	QVFHELSQQTHGITR		1	5	Q8WXI7	Q8WXI7	0	1780.91	3	594.31	6.07	High	RAMGEQAVALAR		1	9	P05165	P05165	1	1272.68	2	636.851	3.93
High	NLGSINTELQDVQR		1	4	O75396	O75396	0	1586.81	2	793.909	4.71	High	QVFFELNGQLR		1	14	P11498	P11498	0	1350.72	2	675.862	3.05	High	RALAAPAAEEKEEAR		1	19	Q01650	Q01650	2	1611.84	3	537.955	6.74
High	NLGIPIITVLGDSK		1	6	Q14008	Q14008	0	1439.85	2	720.427	2.88	High	QVEPLDPPAGSAPGEHVFVK		1	1	P54577	P54577	0	2074.06	3	692.026	6.25	High	RAGELTEDEVER		1	1	P62269	P62269	1	1403.68	3	468.565	3.69
High	NIFPSNLVSAAFR		1	5	Q15758	Q15758	0	1435.77	2	718.385	3.54	High	QVENAGAIGPSR		1	1	Q9UHD8	Q9UHD8	0	1198.62	2	599.815	2.63	High	RAEDGSVIDYELIDQDAR		1	2	P07355	P07355	1	2064.98	3	689.005	3.54
High	NLFLTGNQLAVLPAGAFAR		1	31	Q13641	Q13641	0	1973.1	2	987.051	5.41	High	QVDGDNSHVEMK		1	3	P02786	P02786	0	1358.6	3	453.54	3.83	High	QYVLAVTASDGTR		1	2	Q9HCU4	Q9HCU4	0	1380.71	2	690.862	4.12
High	NLFEDQNTLTSICEK	1xCarbamidomethyl [C13]	1	1	P55060	P55060	0	1811.85	2	906.428	4.68	High	QTYSTEPNNLK		1	9	P46779	P46779	0	1294.63	2	647.822	2.85	High	QYKQPILIYIPPYAELR		1	5	O00763	O00763	1	2105.18	3	702.397	4.13
High	NIEVVELLLDK		1	1	Q9ULH0	Q9ULH0	0	1284.74	2	642.874	3.15	High	QTVAVGVIK		2	10	Q05639; P68104	Q05639; P68104; Q5VTE0	0	914.567	2	457.788	2.88	High	QWVPVLQDFSNK		1	1	Q8TB96	Q8TB96	0	1460.75	2	730.886	2.45
High	NLETFCEETRR	1xCarbamidomethyl [C6]	1	2	Q9P2J5	Q9P2J5	1	1454.67	3	485.566	2.74	High	QTTTGSAVPIR		1	11	O00763	O00763	0	1130.62	2	565.814	3.44	High	QWTQQHLDAADLR		1	2	P46531	P46531	0	1581.78	3	527.934	3.59
High	VQISPDSGGLPER		1	2	Q92945	Q92945	0	1354.7	2	677.852	3.4	High	QTPNDLTGEHSCIMLK	1xCarbamidomethyl [C12]	1	6	Q9H0A0	Q9H0A0	0	1843.87	3	615.295	5.73	High	QWLQEIDRYASENVNK		2	5	P62820; Q9H0U4	P62820; Q9H0U4	1	1992.98	3	664.995	5.51
High	NLEQYNKLDQDLNEVK		1	1	Q9UQE7	Q9UQE7	1	1962.98	3	654.996	3.99	High	QTIVPVCSYEER	1xCarbamidomethyl [C7]	1	11	P56159	P56159	0	1480.71	2	740.858	3.13	High	RAVDGFTFTEGDK		1	1	O15394	O15394	1	1442.69	2	721.853	3.57
High	NLEELYLVGSLSHDISR		1	3	Q8TDW0	Q8TDW0	0	1945	3	649.01	2.12	High	RGPAMAWEGEPMR		1	15	Q08345	Q08345	1	1487.69	2	744.349	4.08	High	QTAQQIVSHVQNK		1	4	Q9NZB2	Q9NZB2	0	1480.79	3	494.268	5.96
High	NIEEHASADVEK		1	16	P61006	P61006	0	1341.63	2	671.322	4.97	High	QTHPPHEKQELLR		1	5	Q5SZK8	Q5SZK8	1	1612.86	3	538.292	3.57	High	QSVENDIHGLRK		1	4	P05783	P05783	1	1395.73	2	698.374	3.66
High	NIEDALNQLFR		1	8	Q8WXI7	Q8WXI7	0	1332.69	2	666.849	3.31	High	QTEDYCLASNKVGR	1xCarbamidomethyl [C6]	1	8	O43278	O43278	1	1640.77	3	547.599	4.98	High	QSVENDIHGLR		1	10	P05783	P05783	0	1267.64	3	423.222	3.63
High	NLEAVETLGSTSTICSDK	1xCarbamidomethyl [C15]	1	8	P05023	P50993; Q13733; P05023; P13637	0	1924.92	2	962.967	4.72	High	QTEDYCLASNK	1xCarbamidomethyl [C6]	1	8	O43278	O43278	0	1328.58	2	664.794	3.59	High	QNAQCLHGDIAQSQR	1xCarbamidomethyl [C5]	1	1	Q9BQ39	Q9BQ39	0	1725.81	3	575.942	4.17
High	NLEALALDLMEPEQAVDLTLPK	1xOxidation [M10]	1	4	P12956	P12956	0	2439.27	3	813.761	4.27	High	QTAQQIVSHVQNK		1	4	Q9NZB2	Q9NZB2	0	1480.79	3	494.265	5.3	High	QMVIDVLHPGK		1	10	P62847	P62847	0	1236.68	3	412.899	2.83
High	NLDIERPTYTNLNR		2	18	P68363; Q9BQE3	Q13748; Q6PEY2; Q71U36; Q9NY65; P68363; Q9BQE3; P68366	0	1718.88	3	573.636	3.01	High	QSVENDIHGLRK		1	16	P05783	P05783	1	1395.73	2	698.373	3.88	High	QIVTAGLGDHLAR		1	2	Q8IY37	Q8IY37	0	1350.75	3	450.924	5.46
High	NLDLDSIIAEVK		2	11	P35908; P02538	Q5XKE5; P35908; P04259; P02538; O95678; P48668; P13647	0	1329.73	2	665.366	3.23	High	QSVENDIHGLR		1	9	P05783	P05783	0	1267.64	2	634.325	3.71	High	QLVHSFTEGR		1	5	Q5ZPR3	Q5ZPR3	0	1173.6	2	587.309	3.43
High	NLDLAVLELMQSSVDNTK		1	8	P78527	P78527	0	1990.02	2	995.512	5.34	High	QSTTHLADGPFAVLVDYIR		1	1	Q7Z6Z7	Q7Z6Z7	0	2103.09	3	701.703	5.12	High	QITVNDLPVGR		2	3	Q06830; P32119	Q06830; P32119	0	1211.67	2	606.342	3.26
High	NLDFSVIVANK		1	7	Q14126	Q14126	0	1219.67	2	610.337	3.6	High	QSSATSSFGGLGGGSVR		1	6	P08727	P08727	0	1554.75	2	777.881	4.5	High	QITQSALLAEAR		1	3	P78527	P78527	0	1300.72	2	650.864	3.6
High	NLDENGLDLLSK		1	1	P06493	P06493	0	1330.68	2	665.849	2.37	High	QSPPESPILVHCSAGVGR	1xCarbamidomethyl [C12]	1	10	Q12913	Q12913	0	1890.95	3	630.991	5.15	High	QITICNQSPVR	1xCarbamidomethyl [C5]	1	2	P22223	P22223	0	1315.68	2	658.344	3.14
High	NIDCYSTDFCVR	2xCarbamidomethyl [C4; C10]	1	3	Q96N66	Q96N66	0	1549.64	2	775.322	3.44	High	QSPEDVYFSK		1	5	P29317	P29317	0	1199.56	2	600.287	2.75	High	QLTEEDGVHSVIEENIK		1	10	Q13085	Q13085	0	1939.96	2	970.484	6.46
High	NLEPEWAAAASEVKEQTK		1	1	Q15084	Q15084	1	2000.99	3	667.672	4.26	High	QSPDGACSVPSAR	1xCarbamidomethyl [C7]	1	4	Q9UIQ6	Q9UIQ6	0	1331.6	2	666.306	3.37	High	QLSSEELEQFQK		1	2	P41252	P41252	0	1465.72	2	733.364	2.57
High	NLDAVHDITVAYPHNIPQSEK		1	1	Q6UWP7	Q6UWP7	0	2361.18	3	787.739	6.61	High	QSLSHMLSAK		1	3	P53618	P53618	0	1101.57	2	551.29	2.92	High	QISQAYEVLSDAK		1	1	P31689	P31689	0	1451.74	2	726.375	3.31
High	VQLDLAETDLSQGVAR		1	1	Q9BSJ8	Q9BSJ8	0	1714.9	2	857.957	3.82	High	QSLEYLEQVR		1	2	Q9BZE4	Q9BZE4	0	1264.65	2	632.831	3.56	High	QLSGNNIRPVVK		1	2	Q9NZM1	Q9NZM1	0	1324.77	3	442.265	3.13
High	NLLHVTDTGVGMTR		1	1	P14625	P14625	0	1513.78	3	505.268	3.61	High	QTGDFTFECNCLPGFEGSTCER	3xCarbamidomethyl [C9; C11; C20]	1	21	Q04721	Q04721	0	2612.05	2	1306.53	4.88	High	QLQQAQAAGAEQEVEK		1	7	P39748	P39748	0	1727.86	2	864.438	4.7
High	NIPPYFVALVPQEEELDDQK		1	1	P12956	P12956	0	2344.17	2	1172.59	1.74	High	RGPAMAWEGEPMR	1xOxidation [M]	1	4	Q08345	Q08345	1	1503.68	3	501.904	3.78	High	QLQNISLAAASGGAK		1	1	Q14204	Q14204	0	1428.78	2	714.894	4.54
High	NLPLVVEELLGTSNALDAR		1	14	Q5SZK8	Q5SZK8	0	2024.1	2	1012.56	4.48	High	RGPAPQDQAGPGGAPR		1	11	O96005	O96005	1	1531.77	3	511.264	4.93	High	QNCGFPGVTPSQCANK	2xCarbamidomethyl [C3; C13]	1	1	P04155	P04155	0	1764.78	2	882.9	4.46
High	NLPLADQGSSHHITVK		1	7	P15924	P15924	0	1716.9	3	572.976	4.53	High	RGPCIIYNEDNGIIK	1xCarbamidomethyl [C4]	1	9	P36578	P36578	1	1761.9	2	881.45	4.76	High	QIPAAQEQPFIVSNQNKR		1	7	P17301	P17301	1	2068.09	3	690.039	5.84
High	NIPGITLLNVSK		1	9	P36578	P36578	0	1268.76	2	634.888	1.61	High	RPQGEGPNPVAGSWEPPK		1	1	P36941	P36941	0	1902.95	3	634.988	4.87	High	QLNYTIGEVPISFVDR		1	4	O60762	O60762	0	1850.96	2	925.986	4.29
High	NLPFTPILASVNR		1	7	Q8WWI5	Q8WWI5	0	1441.82	2	721.409	2.35	High	RPPGVLHCTTK	1xCarbamidomethyl [C8]	1	6	P09543	P09543	0	1265.68	3	422.566	4.32	High	QLLQANPILEAFGNAK		2	14	P35579; Q7Z406	P35749; P35579; Q7Z406	0	1726.95	2	863.978	5.32
High	NINSINFDNPVYQK		1	1	P01130	P01130	0	1665.82	2	833.414	3.66	High	RPNKPAELIAK		1	5	Q13619	Q13620; Q13619	0	1236.74	3	412.921	4.46	High	QLLPDGSLFISNVVHSK		1	7	Q92859	Q92859	0	1854.01	3	618.676	5.46
High	NLNPEDIDQLITISGMVIR		1	3	P33991	P33991	0	2141.13	2	1071.07	3.61	High	RPIVACELGR	1xCarbamidomethyl [C6]	1	2	Q9BY42	Q9BY42	0	1170.64	2	585.829	2.98	High	QLLLTPNAVVIVEDAK		1	7	O00159	O00159	0	1723	2	862.002	5.19
High	NLMIETTEDTIKK		1	2	A0AV96	A0AV96	1	1535.8	3	512.608	4.07	High	RPILQSLLLPVMDQDYAK		1	2	Q8N766	Q8N766	0	2100.15	3	700.725	3.59	High	QIILEKEETEELKR		1	5	P12956	P12956	2	1757.96	3	586.664	5.25
High	NILVNSNLVCK	1xCarbamidomethyl [C10]	6	10	Q15375; P29317; P54760; P54764; P54753; P29323	Q9UF33; Q15375; P29317; P54760; P54764; P54762; P54753; P29323	0	1273.69	2	637.355	3.28	High	RPIINTPVVSISVHDDEELLPR		1	9	Q9HCU4	Q9HCU4	0	2499.36	4	625.593	6.88	High	QIILEKEETEELK		1	2	P12956	P12956	1	1601.86	3	534.629	3.71
High	VQATDADAGLNRK		1	7	Q14517	Q14517	1	1358.7	3	453.57	4.85	High	RPLFLAPDFDRWLDESDAEMELR		1	1	Q9P035	Q9P035	1	2821.36	4	706.095	4.99	High	QILIASHLPSYELR		1	19	O00763	O00763	0	1639.92	2	820.464	4.34
High	VQDDEVGDGTTSVTVLAAELLR		1	5	P78371	P78371	0	2288.16	3	763.389	3.84	High	RPLFLAPDFDR		1	11	Q9P035	Q9P035	0	1346.72	3	449.582	3.64	High	QLLDDEEQLTAK		1	1	Q9BSJ8	Q9BSJ8	0	1402.71	2	701.856	4.05
High	NLLHSLQSSGIGSK		1	6	Q92616	Q92616	0	1440.78	2	720.898	4.35	High	RPGHGSLTNISR		1	2	Q7Z6B7	Q7Z6B7	0	1294.7	3	432.238	5.27	High	QLLAGGIAGAVSR		1	3	Q6NUK1	Q6NUK1	0	1212.71	2	606.858	4.04
High	NLLTGETEADPEMIKR		1	2	O96005	O96005	1	1816.91	3	606.308	5.05	High	RPGAVLEAGCVVAR	1xCarbamidomethyl [C10]	1	24	O00763	O00763	0	1454.79	2	727.901	5.01	High	QLHPQLLLPDDYLDCLGK	1xCarbamidomethyl [C15]	1	6	P35052	P35052	0	2138.1	3	713.369	5.14
High	VQDNHDPPNQSGLQR		1	9	Q5SZK8	Q5SZK8	0	1704.8	3	568.942	4.94	High	RPGAALDPGCVLAK	1xCarbamidomethyl [C10]	1	21	Q13085	Q13085	0	1424.77	2	712.888	4.11	High	QLHHEAQQSEGEQNYR		1	1	P54278	P54278	0	1953.88	3	651.969	2.29
High	NILSSQSMQPPIIPLFPVVK		1	1	Q8TEU7	Q8TEU7; E9PCH4	0	2208.25	3	736.756	3.66	High	RPEIVVATPGR		1	1	Q9GZR7	Q9GZR7	0	1194.7	2	597.854	3.92	High	QLGVCEPATR	1xCarbamidomethyl [C5]	1	5	Q9P273	Q9P273	0	1130.56	2	565.79	2.4
High	NILQWESPAFAK		1	3	H0Y3Z8	H0Y3Z8; Q08334	0	1403.73	2	702.371	2.68	High	RPELLTHSTTEVTQPR		1	2	P78347	P78347	0	1864.99	3	622.338	4.14	High	QLGLTEPR		1	3	P29323	P29323	0	913.51	2	457.26	2.52
High	NIINSDGGPYVCR	1xCarbamidomethyl [C12]	1	4	O15394	O15394	0	1464.69	2	732.853	3.44	High	RPASVSSSAAVEHEQR		1	2	Q7Z5L9	Q7Z5L9	0	1710.85	3	570.956	4.5	High	QIPAAQEQPFIVSNQNK		1	5	P17301	P17301	0	1911.99	2	956.498	4.71
High	VQEVQVVGVKDDR		1	2	Q96CM8	Q96CM8	1	1470.79	3	490.939	3.9	High	RNSLPPSHQKPPR		1	1	O00763	O00763	1	1513.83	3	505.285	3.11	High	RFDEILEASDGIMVAR	1xOxidation [M13]	1	8	P14618	P14618	1	1837.91	3	613.306	4.85
High	NILLTNEQLESARK		1	4	Q9H9B4	Q9H9B4	1	1628.9	2	814.957	3.34	High	RNGEDIPVAQTK		1	9	Q15262	Q15262	1	1327.7	2	664.353	4.31	High	QNDGQFTVIQLVGMLR		1	4	P29323	P54762; P29323	0	1818.95	2	909.983	4.11
High	NILLTNEQLESAR		1	6	Q9H9B4	Q9H9B4	0	1500.8	2	750.903	3.56	High	RNDFQLIGIQDGYLSLLQDSGEVR		1	4	P63241	P63241	1	2736.4	3	912.803	7.52	High	QNPSDVMVAVGEPAVMECQPPR	1xCarbamidomethyl [C18]	1	3	Q9Y6N7	Q9Y6N7	0	2411.12	3	804.371	6.1
High	NLLIFENLIDLKR		1	3	P78527	P78527	1	1600.94	3	534.319	4.14	High	RMEELHNQEVQKR	1xOxidation [M2]	1	4	Q15233	Q15233	2	1712.85	3	571.623	3.46	High	QSPPESPILVHCSAGVGR	1xCarbamidomethyl [C12]	1	4	Q12913	Q12913	0	1890.95	3	630.988	5.21
High	NLLIFENLIDLK		1	9	P78527	P78527	0	1444.84	2	722.925	3.82	High	RMEELHNQEVQKR		1	17	Q15233	Q15233	2	1696.85	3	566.291	4	High	QSPEDVYFSK		1	5	P29317	P29317	0	1199.56	2	600.287	2.82
High	VQKEEELQVK		1	8	Q7KYR7	Q7KYR7	1	1229.67	3	410.565	2.98	High	RMEELHNQEVQK	1xOxidation [M2]	1	9	Q15233	Q15233	1	1556.75	3	519.589	4.29	High	QSPDGACSVPSAR	1xCarbamidomethyl [C7]	1	2	Q9UIQ6	Q9UIQ6	0	1331.6	2	666.306	3
High	NLLHVTDTGVGMTREELVK		1	6	P14625	P14625	1	2112.11	3	704.713	6.07	High	RMEELHNQEVQK		1	9	Q15233	Q15233	1	1540.75	3	514.259	5.14	High	QSLPPGLAVK		1	5	P63173	P63173	0	1009.6	2	505.306	2.81
High	NLLTAAADAIER		1	4	P33897	P33897	0	1257.68	2	629.342	3.57	High	RMEELHNQEMQKR		1	2	P23246	P23246	2	1728.83	3	576.947	2.92	High	QSIAIDDCTFHQCVR	2xCarbamidomethyl [C8; C13]	1	2	Q96CW1	Q96CW1	0	1849.83	3	617.283	5.08
High	MPVIKPDIANWELSVK	1xOxidation [M1]	1	12	P05165	P05165	0	1856	3	619.337	5.55	High	RMEELHNQEMQK		1	3	P23246	P23246	1	1572.73	3	524.913	5.25	High	QSHTLPFPPPPALPFYPASAYPR		1	11	Q9NZB2	Q9NZB2	0	2551.31	3	851.109	5.7
High	NLAQFPDTITGADTSSLVEVR		1	16	P54764	P54764	0	2234.13	2	1117.57	5.7	High	RLYWDDLKR		1	8	P02786	P02786	2	1264.68	3	422.233	3.99	High	QSGPGELPDKFIIPGSPAIISIR		1	1	Q9Y5I0	Q9UN73; Q9Y5I1; Q9H158; Q9Y5I0; Q9Y5H5; Q9Y5I2; Q9UN75; Q9Y5H7; Q9Y5H8; Q9Y5I3; Q9Y5I4; Q9Y5H6; Q9UN72; Q9UN74; Q9Y5H9	1	2392.32	3	798.114	4
High	NLALCPANHAPLQEAAVIPR	1xCarbamidomethyl [C5]	1	17	P14923	P14923	0	2155.14	2	1078.08	6.54	High	RLWDVSCDLLGLPID	1xCarbamidomethyl [C7]	1	7	Q8TC12	Q8TC12	1	1771.9	2	886.456	3.92	High	QSFQAVTDHMLAIGSLDHAHIVR		1	16	P21860	P21860	0	2546.29	4	637.33	8.19
High	VQNATLAVANITNADSATR		1	4	P27105	P27105	0	1930	2	965.502	5.15	High	RPSNLAVTVDDSAEFK		1	12	Q9Y6N7	Q9Y6N7	0	1748.88	2	874.945	4.67	High	QSCEEENAGAEDQDGEGEGSK	1xCarbamidomethyl [C3]	1	3	Q5ZPR3	Q5ZPR3	0	2225.84	3	742.62	4.8
High	NFSGAELEGLVR		1	1	P46459	P46459	0	1291.66	2	646.339	3.02	High	RPSQAEEQALSMDFK		1	14	P49447	P49447	0	1736.83	2	868.919	4.85	High	QSAGAVVIILPR		1	1	Q969V3	Q969V3	0	1223.75	2	612.379	3.81
High	NFIVWLEDQK		1	2	Q9Y224	Q9Y224	0	1291.67	2	646.335	2.74	High	RPTPQDSPIFLPVDDTSFR		1	17	P49327	P49327	0	2188.1	3	730.038	5.37	High	QQYQNGLLASR		1	1	Q6P4Q7	Q6P4Q7	0	1277.66	2	639.338	3.66
High	NFLSTPQFLYR		1	12	Q9BUN8	Q9BUN8	0	1385.72	2	693.364	2.02	High	RPTVEQGLGQLSNLLNSK		1	2	O43157	O43157	0	1954.07	3	652.028	7.23	High	QQSAQSQVSTTAENK		1	3	Q9H0A0	Q9H0A0	0	1606.77	2	803.892	5.12
High	NFINNPLAQADWAAK		1	3	P35579	P35579	0	1672.84	2	836.925	3.8	High	RTPVIDADKPVSSQLR		1	6	Q14204	Q14204	1	1781.99	3	594.67	4.76	High	QQQQSGNHPITVHCSAGAGR	1xCarbamidomethyl [C14]	1	21	P18433	P18433	0	2133	3	711.675	5.5
High	NFLNAIATDIIHLHSQR		1	4	Q9NUQ8	Q9NUQ8	0	1963.05	4	491.517	6.03	High	RTPSLALTPPQAEQEVDVLDVNVR		1	9	Q04721	Q04721	1	2647.4	3	883.139	6.73	High	QNLFLGSLTSR		1	2	Q3ZCQ8	Q3ZCQ8	0	1235.67	2	618.343	3.18
High	NFILDQTNVSAAAQR		1	9	Q00839	Q00839	0	1647.84	2	824.426	4.37	High	RTHSPSSKDEQSIGLK		1	5	P10586	P10586	2	1769.91	3	590.643	5.37	High	QQQEELEAEHGTGDKPAAPR		1	2	Q13895	Q13895	0	2191.04	4	548.516	4.72
High	NFLKEDAMK	1xOxidation [M8]	1	4	Q29983	Q29983	1	1111.55	2	556.28	2.84	High	RTGAIVDVPVGEELLGR		1	7	P25705	P25705	1	1780.99	3	594.335	5.63	High	QQNELAELHANLAR		1	3	Q14980	Q14980	0	1606.83	3	536.283	4.47
High	NFLKEDAMK		1	2	Q29983	Q29983	1	1095.55	2	548.284	3	High	RTEITIVKPQESAHR		1	6	Q9UHD8	Q9UHD8	1	1764.97	4	442.001	4.51	High	QPYITQNYFPVGTVVEYECRPGYR	1xCarbamidomethyl [C19]	1	19	P08174	P08174	0	2936.4	3	979.472	4.78
High	NFGSYVTHETK		1	1	Q96FJ2	Q96FJ2; P63167	0	1282.61	3	428.209	3.46	High	RTDKDTEITCSER	1xCarbamidomethyl [C10]	1	2	P16422	P16422	2	1610.74	3	537.587	3.25	High	QPYAVSELAGHQTSAESWGTGR		1	8	P36578	P36578	0	2332.1	3	778.036	5.61
High	VQNHEIELTK		1	10	Q8NB49	Q8NB49	0	1210.64	2	605.829	4.34	High	RTANDAVELHIK		1	3	Q9P2B2	Q9P2B2	1	1366.74	3	456.256	4.25	High	QPSNDLFEIFEIER		1	14	Q6UXI9	Q6UXI9	0	1736.85	2	868.925	3.76
High	NFVSQIVAENLHPK		1	3	O14657	O14657	0	1595.85	3	532.628	2.32	High	RSPSAPAATSSASSSTSSYK		1	4	Q15345	Q15345	1	1929.91	3	643.977	5.24	High	QPSKPEIVSK		1	7	Q13740	Q13740	0	1112.63	2	556.821	2.75
High	NFGIGQDIQPK		1	6	P62424	P62424	0	1216.63	2	608.818	3.63	High	RSEGAVVNVQPTDKEFTVR		1	3	O75054	O75054	2	2132.11	4	533.785	5.44	High	QPQQVIHGEK		1	3	P26006	P26006	0	1163.62	2	582.315	2.91
High	NFDTGLQEYK		1	6	Q16625	Q16625	0	1214.57	2	607.789	3.2	High	RSDNVVTSELLAVMDGDWTLK		1	1	Q9P2B2	Q9P2B2	1	2349.18	3	783.731	7.01	High	QPQQFPSRPPPPQPK		1	5	Q13443	Q13443	0	1728.92	3	576.982	4.56
High	NFDLTAVPCANHK	1xCarbamidomethyl [C9]	1	14	O00763	O00763	0	1486.71	2	743.857	4.29	High	RRQEEEAGALEAGEEAR		1	3	Q7Z406	Q7Z406	2	1900.91	3	634.31	4.99	High	QPQDGYLYR		1	4	P08069	P08069	0	1139.55	2	570.283	1.9
High	NFDLTAIPCANHK	1xCarbamidomethyl [C9]	1	11	Q13085	Q13085	0	1500.73	2	750.866	3.62	High	RRPQPYPYPSK		1	8	Q9H3N1	Q9H3N1	1	1388.74	3	463.587	3.38	High	QPILIYIPPYAELR		1	24	O00763	O00763	0	1685.96	2	843.485	3.45
High	NEWDPIIEWAEKR		1	1	Q8N5M1	Q8N5M1	1	1685.83	3	562.614	4.21	High	RLVVFPTDDISLK		1	17	P32004	P32004	1	1502.86	2	751.939	4.24	High	QNVVDVFHAVK		1	3	Q15262	Q15262	0	1255.68	3	419.233	3.51
High	NEVHLEIKDPTWIVK		1	10	Q92823	Q92823	1	1820.99	3	607.668	6.51	High	RRPPQPIQQPQR		1	11	O14672	O14672	1	1500.85	3	500.955	4.15	High	QNVAIYNPSMGVSVLAPYR		1	12	Q15223	Q15223	0	2079.07	2	1040.04	5.7
High	NEVHLEIK		1	3	Q92823	Q92823	0	981.536	2	491.275	3.37	High	RREPLGEDSVGLKPLK		1	2	P46531	P46531	2	1794.02	4	449.265	4.4	High	QNRPIPQWIR		1	3	P62891	P62891; Q59GN2	0	1307.73	3	436.585	4.02
High	NELEIPGQYDGR		1	2	P78527	P78527	0	1390.66	2	695.831	2.55	High	RREEEGIQLR		1	2	O60684	O15131; O60684; P52294	2	1285.7	3	429.239	3.95	High	QNQTTSAVSTPASSETSKAPK		1	2	P49792	P49792	1	2120.05	3	707.355	5.88
High	NEKAPVDFGYVGIDSILEQMR		1	9	Q9UHD8	Q9UHD8	1	2381.18	3	794.399	6.32	High	RRDEELIYHK		1	3	P42892	P42892	2	1358.72	3	453.578	4.21	High	QQQDEAYLASLR		1	2	Q96CS3	Q96CS3	0	1421.7	2	711.356	2.69
High	NEFIGLQLLDVLAR		1	4	Q27J81	Q27J81	0	1600.91	2	800.956	3.65	High	RQTIVPVCSYEER	1xCarbamidomethyl [C8]	1	14	P56159	P56159	1	1636.81	2	818.912	4.78	High	QIGDALPVSCTISASR	1xCarbamidomethyl [C10]	1	9	Q13740	Q13740	0	1674.85	2	837.924	3.78
High	NEEPSEEEIDAPKPK		1	3	Q9NR30	Q9NR30	0	1711.8	3	571.277	2.48	High	RQQEQQVPILEK		1	16	P49327	P49327	1	1495.82	2	748.418	3.98	High	RFEAIHHELNK		1	2	Q8TDM6	Q8TDM6	1	1393.73	3	465.25	4.53
High	NEDNGAPENSVEKPHEKPEAR		1	1	Q71RC2	Q71RC2	0	2347.09	3	783.039	2.85	High	RQLETLGQEK		1	21	P05787	P05787	1	1201.65	2	601.333	3.84	High	RFPELESLVPNALDYIR		1	8	Q8WWY3	Q8WWY3	1	2032.09	3	678.035	5.22
High	NFEHLIPDAPELIHDFLVNEK		1	16	P53618	P53618	0	2490.27	3	830.761	4.29	High	RQLEEAEEEAQR		1	1	P35579	P35579	1	1487.71	3	496.574	5.04	High	RPTPQDSPIFLPVDDTSFR		1	17	P49327	P49327	0	2188.1	3	730.037	5.99
High	NLALCPANHAPLR	1xCarbamidomethyl [C5]	1	16	P35222	P35222	0	1446.76	2	723.887	3.63	High	RQLASLLEGTSDQSVVIPNLFPK		1	10	Q92508	Q92508	1	2512.38	3	838.132	6.43	High	RPSQAEEQALSMDFK	1xOxidation [M12]	1	3	P49447	P49447	0	1752.82	2	876.918	4.42
High	NFYQEHPDLAR		1	16	P17844	P17844	0	1389.65	2	695.337	3.58	High	RQGVQVQVSTSNISSLEGAR		1	2	P49327	P49327	1	2116.11	3	706.042	7.28	High	RPSQAEEQALSMDFK		1	10	P49447	P49447	0	1736.83	2	868.918	5.19
High	NGEDIPVAQTK		1	12	Q15262	Q15262	0	1171.6	2	586.307	2.81	High	RQELDAFLAQALSPK		1	13	Q9NZB2	Q9NZB2	1	1686.92	3	562.977	4.72	High	RPSNLAVTVDDSAEFK		1	12	Q9Y6N7	Q9Y6N7	0	1748.88	2	874.945	5.29
High	NLAEALLTYETLDAK		1	1	Q96TA2	Q96TA2	0	1664.87	2	832.946	2.83	High	RQEEEAGALEAGEEAR		1	3	Q7Z406	Q7Z406	1	1744.81	3	582.275	6.31	High	RPPQPIQQPQR		1	2	O14672	O14672	0	1344.75	3	448.922	3.55
High	NKYEDEINKR		3	13	P04264; P02538; P05787	P04264; P04259; P02538; P48668; P05787; P13647	2	1308.65	3	436.888	4.67	High	RPYFTVDEAEAR		1	3	Q15223	Q15223	0	1453.71	3	485.242	4.61	High	RPPGVLHCTTK	1xCarbamidomethyl [C8]	1	8	P09543	P09543	0	1265.68	3	422.566	4.27
High	NKPADYFILILQGK		1	5	Q6P4Q7	Q6P4Q7	0	1619.92	3	540.643	2.86	High	RREPVGQDAVGLK		1	11	Q04721	Q04721	2	1424.8	3	475.606	4.39	High	RPIVACELGR	1xCarbamidomethyl [C6]	1	2	Q9BY42	Q9BY42	0	1170.64	2	585.827	3.46
High	NKNPAPPIDAVEQILPTLVR		1	16	P52292	P52292	1	2185.23	3	729.083	6.42	High	QNPSDVMVAVGEPAVMECQPPR	1xCarbamidomethyl [C18]	1	1	Q9Y6N7	Q9Y6N7	0	2411.12	3	804.374	5.99	High	RPIINTPVVSISVHDDEELLPR		1	1	Q9HCU4	Q9HCU4	0	2499.36	4	625.599	3.7
High	NKLNDLEEALQQAKEDLAR		1	8	P35908	P35908	2	2198.14	3	733.382	8.25	High	RIVEQDTMPPK	1xOxidation [M8]	1	3	O00571	O00571; O15523	1	1329.68	3	443.901	3.64	High	RPLFLAPDFDR		1	10	Q9P035	Q9P035	0	1346.72	2	673.862	3.49
High	NKLNDLEDALQQAKEDLAR		1	12	P04264	P04264	2	2184.13	3	728.713	7.82	High	RLTVSSLQESGLK		1	7	P21333	P21333	1	1417.8	2	709.406	4.53	High	RPHPQHSQQPPPPQQER		1	5	O95819	O95819	0	2044.02	3	682.015	4.39
High	NKLNDLEDALQQAK		1	6	P04264	P04264	1	1599.83	2	800.425	4.34	High	RLDLSYNR		1	4	Q86SJ2	Q86SJ2	1	1036.55	2	518.784	2.83	High	RPGVTGENSNEVAK		1	4	Q7Z3K3	Q7Z3K3	0	1457.73	3	486.585	4.45
High	NKHEAMITDLEER		1	3	P35579	P35579	1	1585.76	3	529.264	4.73	High	RLDGESSELQEQMVEQQQR		1	3	Q7Z406	Q7Z406	1	2290.07	3	764.034	5.88	High	RPGGWVEK		1	4	P05023	P05023	0	928.5	2	464.755	2.86
High	NKEPPAPAQQLQPQPVAVQGPEPAR		1	1	Q9HC07	Q9HC07	1	2647.4	3	883.142	5.91	High	RLDEELEDAEKNLGESEIR		1	1	Q15008	Q15008	2	2245.09	3	749.042	6.01	High	RPGAVLEAGCVVAR	1xCarbamidomethyl [C10]	1	14	O00763	O00763	0	1454.79	2	727.9	4.39
High	NHPGLLLMDTTFR	1xOxidation [M8]	1	19	P11498	P11498	0	1530.77	2	765.891	3.46	High	RLAPITSDPTEATAVGAVEASFK		1	12	P14618	P14618	1	2331.22	3	777.745	8.36	High	RPGAALDPGCVLAK	1xCarbamidomethyl [C10]	1	11	Q13085	Q13085	0	1424.77	2	712.888	4.36
High	NHPGLLLMDTTFR		1	13	P11498	P11498	0	1514.78	3	505.601	3.63	High	RIALTDNALIAR		1	3	P18124	P18124	1	1326.79	2	663.899	3.63	High	RPEIVVATPGR		1	1	Q9GZR7	Q9GZR7	0	1194.7	2	597.857	2.23
High	NGDMVIPSDYFK		1	2	Q92859	Q92859	0	1385.64	2	693.324	3.89	High	RIAEDDGKPRPAFSNALEPDFK		1	9	Q14118	Q14118	1	2473.25	4	619.069	5.58	High	RPAGGRPSPSAMGK		1	3	Q92615	Q92615	0	1368.72	3	456.912	3.8
High	NHMDITTPPLPPVAPEVLR	1xOxidation [M3]	1	1	Q9NZB2	Q9NZB2	0	2113.11	3	705.042	2.9	High	RLADDLGFEFFEASAK		1	2	O95716	O95716	1	1815.89	3	605.964	4.65	High	RNSLPPSHQKPPR		1	1	O00763	O00763	1	1513.83	3	505.284	3.52
High	NGYGTPMTSNAVR		1	3	Q9Y624	Q9Y624	0	1367.64	2	684.329	2.54	High	RKVDWLTEK		2	2	P60842; P38919	P60842; P38919; Q14240	2	1174.66	2	587.836	3.21	High	RNPDTQWITKPVHK		1	4	P61313	P61313	1	1719.93	3	573.985	5.47
High	NGVNVVSGPVFDFDYDGR		1	9	P22413	P22413	0	1956.91	2	978.957	4.37	High	RKPPTANNSQAPSTNSEPK		1	4	Q9UKI8	Q9UKI8	1	2024.02	3	675.344	3.68	High	RNGEDIPVAQTK		1	7	Q15262	Q15262	1	1327.7	2	664.354	4.03
High	VQLTGEPVPMAR	1xOxidation [M10]	1	7	P15151	P15151	0	1313.69	2	657.353	2.38	High	RKPIAGGGGFSDK		1	7	Q8TCZ2	Q8TCZ2	1	1289.7	3	430.572	4.98	High	RNEIDAEPPAKR		1	1	Q8TDN6	Q8TDN6	2	1395.73	3	465.917	4.14
High	NGQDLGVAFK		1	4	Q00839	Q00839	0	1048.54	2	524.778	2.7	High	RKPASGGLAASSSAPAR		1	10	P20585	P20585	1	1583.86	3	528.625	5.03	High	RMEELHNQEVQKR	1xOxidation [M2]	1	7	Q15233	Q15233	2	1712.85	3	571.624	3.58
High	NGMVLKPHFHK	1xOxidation [M3]	1	10	P26373	P26373	0	1323.7	3	441.906	3.25	High	RKGDEVDGVDEVAK		1	2	P09874	P09874	2	1516.76	3	506.26	4.34	High	RMEELHNQEVQKR		1	22	Q15233	Q15233	2	1696.85	3	566.293	4.46
High	NGMVLKPHFHK		1	10	P26373	P26373	0	1307.7	3	436.575	4.42	High	RKEQEHMINWVEK		1	3	P24539	P24539	2	1726.87	4	432.474	3.94	High	RMEELHNQEVQK	1xOxidation [M2]	1	5	Q15233	Q15233	1	1556.75	3	519.589	4.48
High	NGLIYFVDGTMIR		1	8	Q9P273	Q9P273	0	1498.77	2	749.888	3.21	High	RKEDTVVATLR		1	4	P07949	P07949	2	1287.74	3	429.918	3.05	High	RMEELHNQEVQK		1	10	Q15233	Q15233	1	1540.75	2	770.883	4.04
High	NGIDILVGTPGR		2	3	Q9NR30; Q9BQ39	Q9NR30; Q9BQ39	0	1211.67	2	606.341	3	High	RKADGPPGPHDGGDRPSAEAR		1	5	Q4KMP7	Q4KMP7	2	2143.04	4	536.517	1.59	High	RMEELHNQEMQK	1xOxidation [M2]	1	2	P23246	P23246	1	1588.72	3	530.249	2.88
High	NGHLAVVAPR		1	6	O00159	O00159	0	1033.59	2	517.303	3.33	High	RHYNGEAYEDDEHHPR		1	2	P31689	P31689	1	2024.86	3	675.625	2.91	High	RMEELHNQEMQK		1	3	P23246	P23246	1	1572.73	3	524.915	5.83
High	NGHDPGRGHQDLDPDNEGELR		1	4	Q9ULF5	Q9ULF5	1	2328.03	3	776.688	5.06	High	RHWGGNVLGPK		1	6	P62424	P62424	1	1220.66	3	407.561	5.75	High	RLYWDDLKR		1	8	P02786	P02786	2	1264.68	2	632.847	2.99
High	NGEVQNLAVK		1	6	Q86VP6	Q86VP6; O75155	0	1071.58	2	536.297	2.85	High	RHPVCSGTCQPTQFR	2xCarbamidomethyl [C5; C9]	1	34	O43278	O43278	1	1830.85	3	610.957	5.92	High	RPYFTVDEAEAR		1	4	Q15223	Q15223	0	1453.71	2	727.362	3.56
High	NHMDITTPPLPPVAPEVLR		1	10	Q9NZB2	Q9NZB2	0	2097.12	3	699.708	4.85	High	RHLTGEFEKK		1	5	P62826	P62826	2	1244.67	3	415.565	4.56	High	RQELDAFLAQALSPK		1	8	Q9NZB2	Q9NZB2	1	1686.92	3	562.977	4.89
High	LPHLPGLEDLGIQATPLELK		1	9	Q16795	Q16795	0	2154.22	3	718.744	6.42	High	RHGYTSSLELPDNILNFVK		1	15	Q9C0C4	Q9C0C4	1	2203.15	4	551.543	5.13	High	RQGVQVQVSTSNISSLEGAR		1	5	P49327	P49327	1	2116.11	3	706.044	6.39
High	MPVIKPDIANWELSVK		1	21	P05165	P05165	0	1840	2	920.503	4.52	High	RHFNAPSHIR		1	3	J3QQQ9	J3QQQ9; P61254	1	1234.66	3	412.223	4.88	High	RQLETLGQEK		1	22	P05787	P05787	1	1201.65	2	601.332	3.85
High	MPTGEIEIK		1	2	Q6PI48	Q6PI48	0	1017.53	2	509.268	2.78	High	RHDAQQLQQLK		1	2	Q8TA86	Q8TA86	1	1364.74	3	455.585	4.04	High	RVIEDPEDKESR		1	1	Q32P41	Q32P41	2	1472.73	3	491.585	3.34
High	VSLPEEPPTAPPQNVIASGR		1	5	Q58EX2	Q58EX2	0	2059.08	3	687.033	4.72	High	RGSNTTSHLHQAVAK		1	8	P22695	P22695	1	1606.84	3	536.286	3.78	High	RVDPVYIHLAER		1	11	Q13085	Q13085	1	1467.81	3	489.944	4.62
High	MALEVGDYK	1xOxidation [M1]	1	2	P12830	P12830	0	1041.49	2	521.254	3.32	High	RGPLFSHLSSQNIEESAYFDSTWK		1	18	Q13433	Q13433	1	2799.34	3	933.785	8.84	High	RVDDTRVDADDIVEK		1	2	Q5T8I3	Q5T8I3	2	1745.87	3	582.63	3.43
High	MALENYLAALQSDPPRPHR		1	7	Q06481	Q06481	0	2179.11	4	545.537	2.32	High	RGPDEDGEEEAAPGPR		1	8	Q9C0H2	Q9C0H2	1	1681.74	3	561.252	5.38	High	RTVQSLEIDLDSMR		1	4	P05783	P05783	1	1662.85	2	831.925	3.56
High	MAKPEEVLVVENDQGEVVR		1	3	O14980	O14980	0	2141.09	3	714.373	3.81	High	RLEDLSESIVNDFAYMK		1	3	P49755	P49755	1	2029.99	3	677.334	4.49	High	RTSMGGTQQQFVEGVR		1	1	P35222	P35222	1	1780.88	3	594.302	5.43
High	MAGKDPTHGCGNFVR	1xCarbamidomethyl [C10]; 1xOxidation [M1]	1	3	Q99985	Q99985	1	1662.75	3	554.924	4.11	High	RLEEAALR		1	3	Q96A33	Q96A33	1	957.548	2	479.278	3.5	High	RTPVIDADKPVSSQLR		1	2	Q14204	Q14204	1	1781.99	3	594.669	3.49
High	MAGKDPTHGCGNFVR	1xCarbamidomethyl [C10]	1	15	Q99985	Q99985	1	1646.75	3	549.591	4.59	High	RLEEEEAAAEKEDR		1	11	Q5T280	Q5T280	2	1674.79	3	558.938	6.55	High	RTPSLALTPPQAEQEVDVLDVNVR		1	2	Q04721	Q04721	1	2647.4	3	883.139	5.76
High	VSISEGDDKIEYR		1	4	P22087	P22087	1	1510.74	3	504.256	4.55	High	RLEEWLGR		1	5	P56192	P56192	1	1058.57	2	529.794	3.49	High	RTEITIVKPQESAHR		1	5	Q9UHD8	Q9UHD8	1	1764.97	4	442.001	5.13
High	MAFPLLDMVDLER		1	5	Q9BXW7	Q9BXW7	0	1549.78	2	775.39	3.69	High	RISVPEDVYDKGCVK	1xCarbamidomethyl [C13]	1	9	O00763	O00763	2	1764.89	3	588.972	5.65	High	RTDKGDLSLR		1	3	P09758	P09758	2	1160.64	2	580.827	2.83
High	MADEAVCVGPAPTSK	1xCarbamidomethyl [C7]; 1xOxidation [M1]	1	7	P05165	P05165	0	1548.7	2	774.86	4.34	High	RISAVSVAER		1	7	Q08211	Q08211	1	1087.62	2	544.316	2.31	High	RTDKDTEITCSER	1xCarbamidomethyl [C10]	1	12	P16422	P16422	2	1610.74	2	805.879	3.35
High	MADEAVCVGPAPTSK	1xCarbamidomethyl [C7]	1	8	P05165	P05165	0	1532.71	2	766.862	4.62	High	RLQTQVFK		1	9	P46781	P46781	1	1019.6	2	510.305	2.81	High	RTAQEVETYR		1	4	P17844	P17844	1	1252.63	2	626.82	3.65
High	MADALDNYVIR	1xOxidation [M1]	1	6	P05165	P05165	0	1296.63	2	648.815	4.05	High	RLQSIGTENTEENRR		1	7	P04075	P04075	2	1802.91	3	601.643	4.13	High	RTANDAVELHIK		1	2	Q9P2B2	Q9P2B2	1	1366.74	3	456.256	4.12
High	MADALDNYVIR		1	8	P05165	P05165	0	1280.63	2	640.819	3.92	High	RLQQQQRPEDAEDGAEGGGKR		1	14	Q08J23	Q08J23	2	2325.13	4	582.039	4.83	High	RSQAGVSSGAPPGR		1	1	Q14980	Q14980	1	1326.69	3	442.903	4.72
High	MAATFIGNSTAIQELFK	1xOxidation [M1]	1	2	P04350	P04350	0	1857.94	2	929.476	4.74	High	RLQQQQRPEDAEDGAEGGGK		1	6	Q08J23	Q08J23	1	2169.03	3	723.682	4.39	High	RLWDVSCDLLGLPID	1xCarbamidomethyl [C7]	1	7	Q8TC12	Q8TC12	1	1771.9	2	886.457	2.81
High	VSLSGSSDPHLCR	1xCarbamidomethyl [C12]	1	1	Q9Y5L3	Q9Y5L3	0	1414.67	3	472.234	3.89	High	RIPIITSAK		1	2	P55082	P55082; O75121	1	998.636	2	499.824	3.19	High	RSPSAPAATSSASSSTSSYK		1	1	Q15345	Q15345	1	1929.91	3	643.976	4.59
High	VSMSPVLHTQNK		1	1	Q8TEM1	Q8TEM1	0	1340.7	3	447.575	3.46	High	RLPDAHSDYAR		1	5	Q96PK6	Q96PK6	1	1300.64	3	434.218	3.98	High	RSENKNEGQDATMYCK	1xCarbamidomethyl [C15]	1	3	Q9Y639	Q9Y639	2	1930.84	3	644.286	6.72
High	IYVISLAEPR		1	5	P14868	P14868	0	1160.67	2	580.837	3.05	High	RINVELSTK		1	6	Q96PK6	Q96PK6	1	1059.62	2	530.314	3.3	High	RSEGAVVNVQPTDKEFTVR		1	3	O75054	O75054	2	2132.11	4	533.787	5.7
High	IYVDDGLISLQVK		1	11	P14618	P14618	0	1462.82	2	731.911	3.36	High	RLMAEDEEGYRK		1	1	P51532	P51532; P51531	2	1496.72	3	499.578	4.33	High	RRPQPYPYPSK		1	3	Q9H3N1	Q9H3N1	1	1388.74	3	463.587	3.03
High	LYTLVTYVPVTTFK		1	25	P62899	P62899	0	1644.92	2	822.964	3.88	High	RLIPDGCGVK	1xCarbamidomethyl [C7]	1	2	P27635	P27635	1	1114.6	2	557.806	3.32	High	RRPQGEGPNPVAGSWEPPK		1	1	P36941	P36941	1	2059.05	3	687.022	4.16
High	VSNAQSVTSERETNI		1	1	O60669	O60669	1	1634.8	2	817.908	3.52	High	RLLLEDQVK		1	8	O00763	O00763	1	1113.66	2	557.339	2.93	High	RRPPQPIQQPQR		1	8	O14672	O14672	1	1500.85	3	500.958	3.74
High	IYSLNEGYAK		1	2	O00757	O00757	0	1157.58	2	579.298	2.99	High	RIVAVTGAEAQK		1	10	P49588	P49588	1	1242.72	2	621.865	3.83	High	RREPVGQDAVGLK		1	7	Q04721	Q04721	2	1424.8	3	475.606	5.03
High	VSPHHPAPTPNPR		1	11	Q01196	Q01196	0	1406.73	3	469.58	3.9	High	RLLLEDLVK		1	6	Q13085	Q13085	1	1098.69	2	549.851	2.96	High	RREPLGEDSVGLKPLK		1	1	P46531	P46531	2	1794.02	4	449.265	3.88
High	LYRPPPVLDALGR		1	4	Q92616	Q92616	0	1466.85	3	489.624	4.11	High	RLIDLHSPSEIVK		1	3	P60866	P60866	1	1506.86	3	502.96	4.38	High	RREEEMMIR		1	3	P23246	P23246	2	1249.61	3	417.211	3.83
High	LYQVIFEGEIGK		1	6	O14786	O14786	0	1395.75	2	698.379	3.75	High	RLHQEHFPAR		1	3	Q9P296	Q9P296	1	1290.68	3	430.899	4.54	High	RREEEGLQLR		1	1	P52294	P52294	2	1285.7	3	429.238	3.57
High	MALIGLGVSHPVLK		1	7	P22695	P22695	0	1434.85	2	717.931	4.45	High	RIHIHHDHDHHSDHEHHSDHER		1	26	Q13433	Q13433	1	2820.23	4	705.815	5.38	High	RRDEELIYHK		1	10	P42892	P42892	2	1358.72	3	453.58	3.37
High	MALIGLGVSHPVLK	1xOxidation [M1]	1	6	P22695	P22695	0	1450.85	3	484.289	3.4	High	RIHGVGFK		1	1	P62899	P62899	1	913.537	2	457.273	2.65	High	RQTIVPVCSYEER	1xCarbamidomethyl [C8]	1	12	P56159	P56159	1	1636.81	2	818.916	4.59
High	MAILQIMK		1	2	Q13263	Q13263	0	947.542	2	474.279	1.99	High	RLHGLDEEAEQK		1	8	P33991	P33991	1	1424.71	3	475.575	6.12	High	RQQQAATSESSQSEASVR		1	2	Q7Z6Z7	Q7Z6Z7	1	1949.93	3	650.65	6.47
High	MALNHPYFNDLDNQIK		1	2	P06493	P06493	0	1932.93	3	644.98	4.4	High	RLHAVPAANTVK		1	7	P21802	P21802	1	1276.75	3	426.256	3.72	High	RQQEQQVPILEK		1	13	P49327	P49327	1	1495.82	2	748.421	3.98
High	MEGPLSVFGDR	1xAcetyl [N-Term]	1	9	P17987	P17987	0	1249.59	2	625.298	3.98	High	RIGIFGQDEDVTSK		1	4	P16615	P16615	1	1564.8	3	522.271	3.79	High	RSHHAASTTTAPTPAAR		1	4	Q7Z6Z7	Q7Z6Z7	1	1732.88	3	578.302	5.15
High	MEEVVIAGMSGK	1xAcetyl [N-Term]	1	13	P49327	P49327	0	1292.62	2	646.813	3.93	High	RLFEGNALLR		1	8	P46781	P46781	1	1188.68	2	594.847	2.71	High	RLVVFPTDDISLK		1	20	P32004	P32004	1	1502.86	2	751.933	4.65
High	MEEIVEGCTGALHILAR	1xCarbamidomethyl [C8]	2	7	P14923; P35222	P14923; P35222	0	1898.95	3	633.658	4.35	High	RLEYKPIKK		1	6	P11498	P11498	2	1174.73	2	587.869	2.14	High	RLVMAESEK		1	1	Q14980	Q14980	1	1062.56	2	531.785	2.91
High	MEEIGILVEK	1xAcetyl [N-Term]	1	4	P43686	P43686	0	1202.63	2	601.821	3.19	High	RLEVLDSTK		1	1	P0C7P4	P0C7P4; P47985	1	1060.6	2	530.807	2.58	High	RIVEQDTMPPK	1xOxidation [M8]	1	2	O00571	O00571; O15523	1	1329.68	3	443.901	2.54
High	MEDSVGCLETAEEVKR	1xCarbamidomethyl [C7]	1	3	P35579	P35579	1	1852.84	3	618.289	4.73	High	RLELQLQEVQGR		1	2	Q7Z406	Q7Z406	1	1468.82	3	490.28	3.67	High	RLAQDGAHVVVSSR		1	1	Q9BTZ2	Q9BTZ2	1	1494.81	3	498.945	4.02
High	MEAVVNLYQEVMK	1xAcetyl [N-Term]; 1xOxidation [M12]	1	9	Q9BW60	Q9BW60	0	1611.78	2	806.391	4.51	High	RLEFVAAR		1	9	P15151	P15151	1	961.558	2	481.287	3.42	High	RLAPITSDPTEATAVGAVEASFK		1	9	P14618	P14618	1	2331.22	3	777.744	8.17
High	MEALIPVINK	1xAcetyl [N-Term]	1	3	O00429	O00429	0	1169.66	2	585.334	3.36	High	RLLELGPKPEVAQQTR		1	1	P53621	P53621	1	1835.05	3	612.359	4.42	High	RIALTDNALIAR		1	8	P18124	P18124	1	1326.79	2	663.898	4
High	MEAAHLLPAADVLR	1xAcetyl [N-Term]	1	21	Q93084	Q93084	0	1548.82	2	774.912	4.59	High	QNLFLGSLTSR		1	5	Q3ZCQ8	Q3ZCQ8	0	1235.67	2	618.345	3.13	High	RIAEDDGKPRPAFSNALEPDFK		1	7	Q14118	Q14118	1	2473.25	4	619.069	5.96
High	MDVNIAPLR	1xAcetyl [N-Term]	1	2	O75915	O75915	0	1070.57	2	535.785	3.21	High	QNLDALLNQLK		1	6	Q14204	Q14204	0	1269.72	2	635.361	4.2	High	RKVDWLTEK		3	1	P60842; P38919; Q14240	P60842; P38919; Q14240	2	1174.66	2	587.837	2.51
High	MDSTANEVEAVK		1	2	P07237	P07237	0	1293.6	2	647.309	3.59	High	QNDGQFTVIQLVGMLR		1	2	P29323	P54762; P29323	0	1818.95	2	909.98	4.66	High	RKPPAMGQAPPATNEQK		1	3	Q86UE8	Q86UE8	1	1820.94	3	607.654	4.04
High	MDQVMQFVEPSR	1xAcetyl [N-Term]	1	3	P60059	P60059	0	1508.69	2	754.847	3.71	High	NVVHQLSVTLEDLYNGATR		1	4	P31689	P31689	0	2129.1	3	710.372	4.64	High	RKPIAGGGGFSDK		1	12	Q8TCZ2	Q8TCZ2	1	1289.7	3	430.572	5.04
High	LYQPEYQEVSTEEQREEISGK		1	5	Q9Y4L1	Q9Y4L1	1	2542.19	3	848.074	4.95	High	NVTLNPDPNEIK		1	3	Q13907	Q13907	0	1353.7	2	677.356	2.87	High	RKPGSHTHSASEDNTTNNVR		1	3	P78504	P78504	1	2208.05	3	736.691	4.47
High	MDPNTIIEALR	1xAcetyl [N-Term]	1	7	O95373	O95373	0	1314.67	2	657.84	3.04	High	NVSSFPDDATSPLQENR		1	6	P52292	P52292	0	1876.87	2	938.941	4.23	High	RKPDTIEVQQMK		1	2	P35241	P35241; P26038; P15311	1	1472.79	3	491.603	4.48
High	MDEPSPLAQPLELNQHSR	1xAcetyl [N-Term]	1	12	Q13085	Q13085	0	2104.01	3	702.008	4.82	High	NVSAGTQDVPSPPSDYVER		1	18	Q16625	Q16625	0	2017.95	2	1009.48	5.5	High	RKPASGGLAASSSAPAR		1	7	P20585	P20585	1	1583.86	3	528.628	5.19
High	MDEDVLTTLK	1xAcetyl [N-Term]	1	4	Q9NP72	Q9NP72	0	1206.59	2	603.797	3.42	High	NVQSVSIIDTELK		1	3	Q15645	Q15645	0	1445.78	2	723.401	3.4	High	RHYNGEAYEDDEHHPR		1	4	P31689	P31689	1	2024.86	3	675.629	5.15
High	MDCQECPEGYR	2xCarbamidomethyl [C3; C6]	1	2	P21333	P21333	0	1444.53	2	722.772	3.43	High	NVQLTDAGTYK		1	2	Q7Z7D3	Q7Z7D3	0	1209.61	2	605.311	2.98	High	RHWGGNVLGPK		1	8	P62424	P62424	1	1220.66	3	407.562	4.93
High	MCTLIDKFDEHDGPVR	1xCarbamidomethyl [C2]	1	6	P53621	P53621	1	1932.89	4	483.978	4.21	High	NVMVEPHRHEGVFICR	1xCarbamidomethyl [C15]	1	10	P22087	P22087	1	1979.97	4	495.75	4.7	High	RHPVCSGTCQPTQFR	2xCarbamidomethyl [C5; C9]	1	40	O43278	O43278	1	1830.85	3	610.955	4.94
High	MCEPCGGLCPK	3xCarbamidomethyl [C2; C5; C9]	1	7	P21860	P21860	0	1308.52	2	654.769	2.59	High	NVIVLQTVLQEVR		1	4	Q9Y2L1	Q9Y2L1	0	1510.9	2	755.952	4.05	High	RLDASEGGGGTNPGGR		1	10	O60245	O60245	1	1500.71	3	500.913	5.57
High	MAVVTVDDCDTTMAVR	1xCarbamidomethyl [C9]	1	2	Q9NYQ6	Q9NYQ6	0	1783.8	2	892.406	4.13	High	NVLSLTNKGEVFNELVGK		1	29	P05556	P05556	1	1961.07	2	981.037	6.67	High	RHPELSQGEAVASVIIYR		1	1	Q9HCU4	Q9HCU4	1	2025.09	3	675.697	6.04
High	MATEVAADALGEEWK	1xOxidation [M1]	1	5	P62753	P62753	0	1636.75	2	818.885	4.07	High	NVLLTGATGFLGK		1	1	Q8WVX9	Q8WVX9	0	1290.74	2	645.873	3.1	High	RHGYTSSLELPDNILNFVK		1	9	Q9C0C4	Q9C0C4	1	2203.15	4	551.544	5.3
High	MATEVAADALGEEWK		1	11	P62753	P62753	0	1620.76	2	810.882	5.21	High	NVLITDFFGSVR		1	6	Q92643	Q92643	0	1367.73	2	684.37	2.87	High	RHFNAPSHIR		1	4	P61254	J3QQQ9; P61254	1	1234.66	3	412.225	4.26
High	VSLLDGTDVSVDLPK		1	6	Q9HCM4	Q9HCM4	0	1557.84	2	779.42	4.58	High	NVLLLGEDGAGK		1	1	Q9Y6G9	Q9Y6G9	0	1185.65	2	593.332	3.16	High	RGSNTTSHLHQAVAK		1	23	P22695	P22695	1	1606.84	4	402.467	6.69
High	MANLTELELIR	1xOxidation [M1]	1	6	Q8IWT6	Q8IWT6	0	1318.7	2	659.858	3.03	High	NVLGHMQQGGAPSPFDR		1	3	Q01813	Q01813	0	1810.87	2	905.939	5.19	High	RGPDEDGEEEAAPGPR		1	4	Q9C0H2	Q9C0H2	1	1681.74	3	561.251	4.6
High	MANLTELELIR		1	1	Q8IWT6	Q8IWT6	0	1302.71	2	651.864	1.68	High	NVIFQPVAELKK		1	10	Q01813	Q01813	1	1385.82	3	462.612	3.46	High	RGPCIIYNEDNGIIK	1xCarbamidomethyl [C4]	1	7	P36578	P36578	1	1761.9	2	881.451	4.43
High	MDGIVPDIAVGTK	1xAcetyl [N-Term]	1	1	P26599	P26599	0	1357.7	2	679.357	2.69	High	NVIFQPVAELK		1	9	Q01813	Q01813	0	1257.72	2	629.364	2.78	High	RGPAPQDQAGPGGAPR		1	7	O96005	O96005	1	1531.77	3	511.264	5.27
High	LYQGINQLPNVIQALEKHEGK		1	3	P43246	P43246	1	2392.3	4	598.829	6.93	High	NVIFEISPTEEVGDFEVK		1	13	P46940	P46940	0	2052.02	2	1026.51	5.1	High	RGPAMAWEGEPMR	1xOxidation [M12]	1	1	Q08345	Q08345	1	1503.68	3	501.902	3.76
High	LYQGINQLPNVIQALEK		1	1	P43246	P43246	0	1941.08	2	971.045	2.17	High	NVLELSNVVR		1	9	P10586	P10586	0	1142.65	2	571.833	3.08	High	RGPAMAWEGEPMR		1	11	Q08345	Q08345	1	1487.69	2	744.349	4.39
High	IYPQIPDHLKEPFLEATDNSHLR		1	4	Q14534	Q14534	1	2733.4	5	547.491	3.92	High	NVHLAPGWLMQLEK		1	6	Q14204	Q14204	0	1635.87	3	545.96	5.22	High	RGERPDYKGEEELR		1	1	Q9UQ35	Q9UQ35	2	1733.86	4	434.22	3.59
High	IWHHTFYNELR		3	13	P60709; Q6S8J3; P68133	A5A3E0; Q9BYX7; P0CG39; P60709; Q6S8J3; P68133; P0CG38; P68032; P63261	0	1515.75	2	758.382	2.95	High	NVFLLGFIPAK		1	6	Q92900	Q92900	0	1218.72	2	609.866	3.17	High	RGEEGHDPKEPEQLR		1	18	P51991	P51991	2	1776.86	3	592.961	4.52
High	LWGSPDKYPK		1	5	O00763	O00763	1	1190.62	2	595.819	2.39	High	NVFDEAILAALEPPEPK		1	6	P60953	P60953	0	1852.97	3	618.329	5.04	High	RGAPAAATAPAPTAHK		1	1	Q92522	Q92522	1	1487.81	3	496.61	4.09
High	IWDPTPSHTPAGAATPGR		1	5	O75533	O75533	0	1831.91	3	611.313	4.17	High	NVEELVIVLKK		1	4	P53618	P53618	1	1283.79	3	428.606	3.88	High	RFYPESSYK		1	1	Q16625	Q16625	1	1176.57	2	588.789	2.88
High	LWDLTTGTTTR		1	5	P63244	P63244	0	1264.65	2	632.835	2.57	High	NVDSFPQNQER		1	5	Q9Y666	Q9Y666	0	1333.61	2	667.312	3.28	High	RFPGYDSESK		1	2	P46777	P46777	1	1185.55	2	593.281	3.47
High	IWCSDPSPGIVAFPR	1xCarbamidomethyl [C3]	1	9	Q16620	Q16620	0	1701.84	2	851.423	3.49	High	NVDILKDPETVK		1	17	O14980	O14980	1	1370.75	2	685.881	3.84	High	RHLTGEFEKK		1	5	P62826	P62826	2	1244.67	3	415.566	4.81
High	IWCFGPDGTGPNILTDITK	1xCarbamidomethyl [C3]	1	7	P13639	P13639	0	2105.04	2	1053.02	3.72	High	NVAADIAVQLCESVANKLEGK	1xCarbamidomethyl [C11]	1	9	P08240	P08240	1	2229.15	3	743.721	6.9	High	RFGFPEGSVELYAEK		1	2	P23396	P23396	1	1728.86	3	576.959	4.9
High	LVYLVENPGGYVAYSK		1	8	P02786	P02786	0	1771.93	2	886.467	4.62	High	NTWDCGLQILKK	1xCarbamidomethyl [C5]	1	2	P53007	P53007	1	1475.77	3	492.597	4.15	High	RLEEAALR		1	5	Q96A33	Q96A33	1	957.548	2	479.279	2.81
High	LVYEPCSPVDGVSK	1xCarbamidomethyl [C6]	1	1	Q58EX2	Q58EX2	0	1549.76	2	775.381	3.18	High	NVVLQTLEGHLR		1	4	Q14254	Q14254	0	1378.78	3	460.265	3.66	High	RLEEWLGR		1	3	P56192	P56192	1	1058.57	2	529.793	3.22
High	LVVVGAGGVGK		1	2	P01116	P01116; P01111; P01112	0	955.593	2	478.303	2.73	High	NYAHALDGLYR		1	9	Q9UBX3	B4DLN1; Q9UBX3	0	1292.64	3	431.551	3.71	High	RLTVSSLQESGLK		1	4	P21333	P21333	1	1417.8	2	709.408	4.55
High	LVVVDENDVVK		1	1	P54619	P54619	0	1228.68	2	614.846	2.06	High	NYEEIAKVEK		1	2	P49755	P49755	1	1222.63	3	408.216	3.38	High	RLTDADAMK		1	4	P25705	P25705	1	1020.51	2	510.763	2.44
High	LVVPATQCGSLIGK	1xCarbamidomethyl [C8]	1	7	Q15365	Q15365	0	1442.8	2	721.91	2.71	High	NYLEPGKECVQPATK	1xCarbamidomethyl [C9]	1	12	P16615	P16615	1	1733.85	2	867.433	3.77	High	RISPVEESEDVSNK		1	7	P31431	P31431	1	1588.78	2	794.9	4.3
High	LWHLDPDTEYEIR		1	14	Q15262	Q15262	0	1686.81	3	562.947	3.56	High	QCEALQCWR	2xCarbamidomethyl [C2; C7]	1	4	Q9UM47	Q9UM47	0	1250.54	2	625.775	3.09	High	RLSLSTSK		1	1	P54886	P54886	1	891.526	2	446.267	2.81
High	LVVPASQCGSLIGK	1xCarbamidomethyl [C8]	1	8	Q15366	P57721; Q15366	0	1428.79	2	714.901	3.21	High	QAYESNLICHGLQLEATR	1xCarbamidomethyl [C9]	1	4	Q4KMQ2	Q4KMQ2	0	2103.03	3	701.685	5.54	High	RLSELLR		1	3	P08238	P08238	1	886.547	2	443.781	2.51
High	LVVFPTDDISLK		1	9	P32004	P32004	0	1346.76	2	673.887	1.71	High	QAVEQQIQSHR		1	3	P33176	P33176	0	1323.68	3	441.898	3.68	High	RISAVSVAER		1	1	Q08211	Q08211	1	1087.62	2	544.316	3.16
High	VSSQRFEVIEFDDGAGSVLR		1	8	P10586	P10586	1	2211.1	3	737.708	5.66	High	QATINIGTIGHVAHGK		1	3	P41091	P41091; Q2VIR3; F8W810	0	1616.89	4	404.978	3.68	High	RLQTQVFK		1	6	P46781	P46781	1	1019.6	2	510.306	2.65
High	LVTVYCEHGHK	1xCarbamidomethyl [C6]	1	2	Q96HY7	Q96HY7	0	1342.66	3	448.222	2.77	High	QASVADYEETVKK		1	4	P49419	P49419	1	1467.73	3	489.92	3.73	High	RLPVMMDEALSYLEKR		1	6	Q9Y673	Q9Y673	2	1951.01	3	651.015	3.31
High	LVTSIGDVVNHDPVVGDR		1	6	P11216	P11216	0	1891.99	3	631.338	4.65	High	QASPNIVIALSGNK		1	6	P20339	P20339	0	1411.79	2	706.403	3.79	High	RLPDAHSDYAR		1	11	Q96PK6	Q96PK6	1	1300.64	3	434.219	3.81
High	IVTSEEVIIR		1	9	Q9Y639	Q9Y639	0	1158.67	2	579.843	2.62	High	QASPNIVIALAGNK		1	7	P51148	K7ERQ8; P51148	0	1395.8	2	698.402	4.51	High	RINVELSTK		1	5	Q96PK6	Q96PK6	1	1059.62	2	530.316	2.6
High	IVTLDSLEDTK		1	4	P52569	P52569	0	1233.66	2	617.336	3.21	High	QAQEYEALLNIK		1	18	P05783	P05783	0	1419.75	2	710.378	4.65	High	RLLQETELVEPLTPSGAMPNQAQMR		1	2	P04626	P04626	1	2809.43	3	937.15	2.06
High	VSTFPAGSFQAR		1	3	Q96NY8	Q96NY8	0	1267.64	2	634.329	3	High	QAIVDKVPSVSSSALVSSLHLLK		1	3	Q9Y678	Q9Y678	1	2378.37	4	595.344	7.03	High	RLIPDGCGVK	1xCarbamidomethyl [C7]	1	1	P27635	P27635	1	1114.6	2	557.811	2.32
High	IVSRPEELREDDVGTGAGLLEIK		1	14	P49368	P49368	1	2496.33	4	624.843	5.16	High	QAITQVVVSR		1	6	Q9H9B4	Q9H9B4	0	1100.64	2	550.826	3.55	High	RIILLVK		1	2	P52209	P52209	1	854.619	2	427.816	2.36
High	LVSNHSLHETSSVFVDSLTK		1	12	P21333	P21333	0	2200.12	3	734.051	6.88	High	QALPCVAESPTVHVEVHQR	1xCarbamidomethyl [C5]	1	20	Q15645	Q15645	0	2157.09	3	719.702	7.99	High	RLEEEEAAAEKEDR		1	5	Q5T280	Q5T280	2	1674.79	3	558.938	6.58
High	IVSLFAEHNDLQYAAPGGLIGVGTK		1	11	P41091	P41091; Q2VIR3; F8W810	0	2570.36	3	857.456	6.42	High	QAIIQQWLEGTLSESTHK		1	1	Q14746	Q14746	0	2069.07	3	690.357	4.5	High	RLLLEDQVK		1	5	O00763	O00763	1	1113.66	2	557.339	3.29
High	LVSLASEVQDLHLAQR		1	10	Q96N66	Q96N66	0	1778.98	3	593.666	5.03	High	NTWDCGLQILK	1xCarbamidomethyl [C5]	1	3	P53007	P53007	0	1347.67	2	674.339	3.3	High	RLIDLHSPSEIVK		1	1	P60866	P60866	1	1506.86	3	502.959	4.22
High	LVVLGSGGVGK		1	3	P61224	P61224; P62834	0	985.604	2	493.309	2.79	High	QAHTMDPQLR	1xOxidation [M5]	1	14	P49327	P49327	0	1212.58	3	404.866	3.18	High	RIKPAATSHVEGSGGVSAK		1	1	Q96ME7	Q96ME7	1	1852	4	463.758	2.89
High	MELITILEK	1xAcetyl [N-Term]	1	5	Q14974	Q14974	0	1131.63	2	566.319	2.87	High	QAGVFEPTIVK		1	6	P17987	P17987	0	1188.66	2	594.837	3.19	High	RLHTVGEPVEFR		1	2	O75054	O75054	1	1439.78	3	480.599	4.77
High	LWIGLQLPPGCGDPK	1xCarbamidomethyl [C11]	1	4	P07204	P07204	0	1650.87	2	825.945	2.25	High	QAELTVQVK		1	8	P15151	P15151	0	1015.58	2	508.295	3.31	High	RLHQEHFPAR		1	6	Q9P296	Q9P296	1	1290.68	3	430.901	4.39
High	LWTEIPTAITIK		1	1	Q14573	Q14573	0	1385.8	2	693.403	3.24	High	QAEALRPFGEAPR		1	2	P35052	P35052	0	1441.75	3	481.258	3.9	High	RLHNTIVEINNHK		1	1	Q9NTJ3	Q9NTJ3	1	1587.87	3	529.963	3.78
High	LYPEGLAQLAR		1	4	P61421	P61421	0	1230.68	2	615.846	2.23	High	QADYVPSDQDLLR		1	7	Q5JWF2	Q5JWF2	0	1519.74	2	760.373	4.2	High	RIHGVGFK		1	1	P62899	P62899	1	913.537	2	457.273	2.21
High	LYPAAVDTIVAIMAEGK		1	13	Q9ULC4	Q9ULC4	0	1761.95	2	881.478	3.8	High	QADLYISEGLHPR		1	2	P40227	P40227; Q92526	0	1498.76	3	500.26	4.3	High	RLHGLDEEAEQK		1	6	P33991	P33991	1	1424.71	3	475.577	6.03
High	IYNKIPGTSNNGLEEEFKK		1	2	P18433	P18433	2	2181.12	4	546.039	3.3	High	QADGVLLQAITR		1	8	Q9HCU4	Q9HCU4	0	1284.73	2	642.872	3.52	High	RLHAVPAANTVK		1	8	P21802	P21802	1	1276.75	3	426.255	3.01
High	IYLTADNLVLNLQDESFTR		1	18	Q99623	Q99623	0	2225.14	2	1113.07	5.67	High	QADFVQTPITGIFGGHIR		1	4	Q14694	Q14694	0	1957.03	3	653.014	5.48	High	RIGIFGQDEDVTSK		1	1	P16615	P16615	1	1564.8	3	522.27	3.03
High	IYLSCLEELMK	1xCarbamidomethyl [C5]	1	2	Q15645	Q15645	0	1398.7	2	699.855	2.54	High	QAADMILLDDNFASIVTGVEEGR	1xOxidation [M5]	1	1	P05023	P50993; Q13733; P05023; P13637	0	2480.2	3	827.402	2.54	High	RLFEGNALLR		1	6	P46781	P46781	1	1188.68	2	594.848	3.27
High	IYIGDDNPLTLIVK		1	19	P06756	P06756	0	1573.88	2	787.446	3.9	High	QAADMILLDDNFASIVTGVEEGR		1	8	P05023	P50993; Q13733; P05023; P13637	0	2464.2	3	822.071	6.14	High	RLEYKPIKK		1	9	P11498	P11498	2	1174.73	2	587.871	2.4
High	IYIDSNNNPER		1	6	Q00610	Q00610	0	1334.63	2	667.825	2.49	High	NYVVTDHGSCVR	1xCarbamidomethyl [C10]	1	3	P00533	P00533	0	1406.65	3	469.556	3.31	High	RLEYKPIK		1	11	P11498	P11498	1	1046.64	2	523.822	2.16
High	IYIDPFTYEDPNEAVR		1	7	P29323	P54762; P29323	0	1941.92	2	971.46	3.84	High	NYNKPWEPK		1	7	P03928	P03928	0	1175.58	2	588.297	3.12	High	RLEFVAAR		1	6	P15151	P15151	1	961.558	2	481.287	3.57
High	IYHPNIDEK		1	1	P68036	A0A0B4J2G9; P68036	0	1128.57	2	564.791	2.98	High	NYLPAINGIVFLVDCADHSR	1xCarbamidomethyl [C15]	1	1	Q9NR31	Q9NR31	0	2274.13	3	758.719	4.36	High	RLLLEDLVK		1	5	Q13085	Q13085	1	1098.69	2	549.849	3.43
High	LYGPTNFSPIINHVAR		1	3	O75131	O75131	0	1798.96	3	600.325	4.73	High	QAHILLDCGEDNVCKPK	2xCarbamidomethyl [C8; C14]	1	30	P06756	P06756	0	1996.96	3	666.327	7.72	High	QIFLGGVDKR		1	3	P05141	P05141	1	1132.65	2	566.831	3.62
High	LYGPSSVSFADDFVR		1	5	P50454	P50454	0	1659.8	2	830.405	3.22	High	QCEEFIYGGCEGNQNRFESLEECKK	3xCarbamidomethyl [C2; C10; C23]	1	9	P10646	P10646	2	3111.32	4	778.587	5.59	High	QLFHPEQLITGKEDAANNYAR		2	10	P68363; Q9BQE3	Q13748; Q71U36; Q9NY65; P68363; Q9BQE3; P68366	1	2415.21	3	805.743	7.9
High	LWNNVGHALENEK		1	4	Q6ZXV5	Q6ZXV5	0	1523.76	3	508.595	4.27	High	NTVVATGGYGR		1	3	P31040	P31040	0	1094.56	2	547.784	3.17	High	QLFHPEQLITGK		2	4	P68363; Q9BQE3	Q13748; Q6PEY2; Q71U36; Q9NY65; P68363; Q9BQE3; Q9H853; P68366	0	1410.77	2	705.888	4.04
High	IYGLGSLALYEK		1	7	P36542	P36542	0	1326.73	2	663.868	3.97	High	NTVANSPQTLLAGMNK		1	2	P61221	P61221	0	1658.85	2	829.937	4.47	High	NSEPAGLETPEAK		1	3	P07814	P07814	0	1342.65	2	671.834	2.23
High	VSQGLNGDLYFSNVLPEDTR		1	3	Q92823	Q92823	0	2224.09	2	1112.55	5.52	High	NSEPAGLETPEAK		1	3	P07814	P07814	0	1342.65	2	671.829	3.4	High	NRTPAKVEDAADSATKPENLSSK		1	2	P46013	P46013	2	2429.23	4	608.066	6.24
High	LYEQHHVVQDMLVPMK		1	5	Q15392	Q15392	0	1966.99	3	656.338	4.95	High	NSELFDPFDLFDVR		1	7	P52735	P52735	0	1713.81	2	857.409	3.67	High	NRPPLPAGTNSK		1	6	P42166	P42166	0	1251.68	2	626.345	3.86
High	LYEPDQLQELK		1	6	Q9NZB2	Q9NZB2	0	1375.71	2	688.359	3.4	High	NRLPEEEENHKGNLQR		1	4	Q9Y4B5	Q9Y4B5	2	1962.97	3	654.999	3.47	High	NRDAPEGGFDAVLQAAVCK	1xCarbamidomethyl [C18]	1	5	P18084	P18084	1	2017.98	3	673.331	5.83
High	LYEMEILAADR		1	5	Q14517	Q14517	0	1323.66	2	662.335	2.97	High	NRKPSDSVHITNDDER		1	1	A6NHR9	A6NHR9	1	1882.9	3	628.306	3.61	High	NRAGLGEEFEKEIR		1	3	P10586	P10586	2	1647.84	3	549.957	5.59
High	VSQGSKDPAEGDGAQPEETPR		1	11	Q14697	Q14697	1	2154.99	3	719.006	5.59	High	NRAGLGEEFEKEIR		1	6	P10586	P10586	2	1647.84	3	549.958	4.68	High	NQVIAPLTEELVFR		1	2	Q9Y256	Q9Y256	0	1628.9	2	814.952	2.68
High	IYDALDVSLIER		1	6	P54136	P54136	0	1406.75	2	703.879	3.23	High	NRAGLGEEFEK		1	3	P10586	P10586	1	1249.62	2	625.315	2.93	High	NQVEDLLATLEK		1	5	Q92542	Q92542	0	1372.73	2	686.869	3.49
High	VSQSPSKDSEENPATEERPEK		1	1	Q9P2W9	Q9P2W9	1	2344.09	3	782.038	3.11	High	NQVIAPLTEELVFR		1	5	Q9Y256	Q9Y256	0	1628.9	2	814.952	3.45	High	NQVAMNPTNTVFDAK		1	3	P11142	P11142	0	1649.8	2	825.402	4.29
High	IYAEDPSNNFMPVAGPLVHLSTPR	1xOxidation [M11]	1	13	Q96RQ3	Q96RQ3	0	2641.31	3	881.108	5.79	High	NQVEDLLATLEK		1	8	Q92542	Q92542	0	1372.73	2	686.869	3.53	High	NQVALNPQNTVFDAK		1	4	P0DMV9	P0DMV9	0	1658.85	2	829.931	4.28
High	IYAEDPSNNFMPVAGPLVHLSTPR		1	12	Q96RQ3	Q96RQ3	0	2625.31	3	875.774	6.57	High	NQVAMNPTNTVFDAK		1	6	P11142	P11142	0	1649.8	2	825.403	3.66	High	NQSFCPTVNLDK	1xCarbamidomethyl [C5]	1	3	P46776	P46776	0	1422.67	2	711.839	2.88
High	LWVNPSEFLPER		1	9	P04798	P04798	0	1486.77	2	743.887	3.09	High	NQVALNPQNTVFDAK		1	6	P0DMV9	P0DMV9	0	1658.85	2	829.929	4.59	High	NQKKPENDDDVEIKK		1	26	Q13433	Q13433	2	1799.91	3	600.646	6.65
High	LWTLVSEQTR		1	6	P46776	P46776	0	1232.66	2	616.84	2.65	High	NQSFCPTVNLDK	1xCarbamidomethyl [C5]	1	4	P46776	P46776	0	1422.67	2	711.837	2.95	High	NQKKPENDDDVEIK		1	14	Q13433	Q13433	1	1671.82	2	836.416	4.23
High	IYGADDIELLPEAQHK		1	6	P11586	P11586	0	1811.92	3	604.645	4.22	High	NQEQMKPLEEKQEEER	1xOxidation [M5]	1	17	P62191	P62191	1	2060.96	3	687.657	3.53	High	NQGGGLSSSGAGEGQGPK		1	3	P07814	P07814	0	1587.74	2	794.374	4.43
High	MELQPPEASIAVVSIPR	1xAcetyl [N-Term]	1	29	P08195	P08195	0	1879	2	940.003	3.41	High	NQEQMKPLEEKQEEER		1	19	P62191	P62191	1	2044.96	3	682.324	6.32	High	NQEQMKPLEEKQEEER	1xOxidation [M5]	1	8	P62191	P62191	1	2060.96	3	687.662	4.84
High	MESAGLEQLLR	1xAcetyl [N-Term]	1	6	Q8TEX9	Q8TEX9	0	1288.66	2	644.833	2.75	High	NQCPAKPDGGGAPNGVR	1xCarbamidomethyl [C3]	1	1	Q9BX95	Q9BX95	0	1694.8	3	565.606	4.87	High	NQEQMKPLEEKQEEER		1	19	P62191	P62191	1	2044.96	3	682.328	6.42
High	MESEELADRVLDVVER		1	8	P49961	P49961	1	1889.93	3	630.645	3.7	High	NQAAIQGRPPYAASAEEVAK		1	8	Q9NZB2	Q9NZB2	0	2071.06	3	691.026	5.63	High	NQCPAKPDGGGAPNGVR	1xCarbamidomethyl [C3]	1	2	Q9BX95	Q9BX95	0	1694.8	3	565.608	4.73
High	MLVTFDEELRPLPVSVR	1xOxidation [M1]	1	1	Q13200	Q13200	0	2017.08	3	673.03	3.82	High	NPWSMDENLMHISYEAGILENPK	1xOxidation [M10]	1	1	P00966	P00966	0	2704.24	3	902.082	5.71	High	NQAAIQGRPPYAASAEEVAK		1	4	Q9NZB2	Q9NZB2	0	2071.06	3	691.029	4.94
High	MLVTFDEELRPLPVSVR		1	5	Q13200	Q13200	0	2001.08	3	667.698	3.66	High	NPWSMDENLMHISYEAGILENPK		1	14	P00966	P00966	0	2688.24	3	896.751	7.32	High	NPVLQQDAHSSVTITPQR		1	18	Q5ZPR3	Q5ZPR3	0	1991.03	2	996.025	5.81
High	MLVLDEADEMLNK		1	9	P38919	P38919	0	1520.73	2	760.868	4.03	High	NPVLQQDAHSSVTITPQR		1	49	Q5ZPR3	Q5ZPR3	0	1991.03	2	996.027	5.78	High	NPSGSYVSCTPR	1xCarbamidomethyl [C9]	1	5	Q13444	Q13444	0	1324.6	2	662.806	3.43
High	VSELKEELKK		1	24	Q00839	Q00839	2	1202.7	2	601.856	4.45	High	NPSGSYVSCTPR	1xCarbamidomethyl [C9]	1	8	Q13444	Q13444	0	1324.6	2	662.805	3.41	High	NPQLCYQDTILWK	1xCarbamidomethyl [C5]	1	7	P04626	P04626	0	1678.83	2	839.916	3.91
High	VSETEYSALEQSTK		1	6	P25106	P25106	0	1571.74	2	786.382	3.94	High	NPQLCYQDTILWK	1xCarbamidomethyl [C5]	1	15	P04626	P04626	0	1678.83	2	839.917	5.13	High	NPPDVDGVIGEIR		1	7	O60487	O60487	0	1380.71	2	690.861	3.37
High	MLVDVFAPEFR		1	6	Q2M389	Q2M389	0	1323.68	2	662.347	1.29	High	NPQFVFDIHK		3	2	P51805; Q9UIW2; Q9HCM2	P51805; Q9UIW2; O75051; Q9HCM2	0	1244.64	3	415.553	3.02	High	NPPDIVVQPGHIR		1	5	O95297	O95297	0	1441.79	3	481.27	4.13
High	MLTPLGPGPFSPDHEFR		1	3	P21709	P21709	0	1897.93	3	633.313	6.34	High	NPPDVDGVIGEIR		1	2	O60487	O60487	0	1380.71	2	690.862	3.46	High	NPNTSEPQHLLVMK	1xOxidation [M13]	1	2	P05023	P05023	0	1623.82	3	541.948	3.91
High	MLTGPVYSQSTALTHK	1xOxidation [M1]	1	3	Q86VP6	Q86VP6	0	1749.88	3	583.968	2.67	High	NPPDIVVQPGHIR		1	7	O95297	O95297	0	1441.79	3	481.269	4.44	High	NPNTSEPQHLLVMK		1	7	P05023	P05023	0	1607.82	2	804.416	5.46
High	MLSSFLSEDVFK		1	1	P15144	P15144	0	1402.69	2	701.856	2.09	High	NPNTSEPQHLLVMK	1xOxidation [M13]	1	5	P05023	P05023	0	1623.82	3	541.946	3.75	High	NPLMYLTGVQTDK		1	6	P17301	P17301	0	1479.75	2	740.385	2.41
High	MLSASTMLVQWEPPEEPNGLVR		1	14	P10586	P10586	0	2484.23	3	828.747	3.05	High	NPNTSEPQHLLVMK		1	6	P05023	P05023	0	1607.82	2	804.416	4.67	High	NPLIINSIIDK		1	2	Q9UNQ2	Q9UNQ2	0	1239.73	2	620.369	3.57
High	VSFELFADKVPK		1	8	P62937	P62937	1	1379.76	2	690.382	4.15	High	NSHTDNVSYEHSFNK		1	12	Q86SQ4	Q86SQ4	0	1778.77	3	593.598	6.74	High	NPKDPESNINSDNEK		1	2	Q9H2U1	Q9H2U1	1	1700.77	3	567.599	5.16
High	VSELKEELK		1	6	Q00839	Q00839	1	1074.6	2	537.808	3.38	High	NSKHEELMLGDPCLK	1xCarbamidomethyl [C13]	1	1	P07814	P07814	1	1770.85	3	590.957	2.51	High	NSHTDNVSYEHSFNK		1	7	Q86SQ4	Q86SQ4	0	1778.77	3	593.598	6.68
High	MLQQVPENINFPAEEEK	1xAcetyl [N-Term]	1	2	P41252	P41252	0	2057.98	3	686.666	4.22	High	NSKPNMVEAPEQYR		1	16	Q15262	Q15262	0	1662.79	2	831.906	3.49	High	NSKPNMVEAPEQYR		1	5	Q15262	Q15262	0	1662.79	2	831.902	3.9
High	MIQDGKGDVTITNDGATILK		1	3	P50991	P50991	1	2090.08	3	697.364	5.48	High	NSKPNMVEAPEQYR	1xOxidation [M6]	1	7	Q15262	Q15262	0	1678.79	3	560.267	5.05	High	NSKPNMVEAPEQYR	1xOxidation [M6]	1	3	Q15262	Q15262	0	1678.79	3	560.269	5.27
High	MLQDDDDTVHLPFEGGSLLQIPVK	1xOxidation [M1]	1	5	Q9Y6M7	Q9Y6M7	0	2683.33	3	895.117	6.2	High	NTSVGPLYSGCR	1xCarbamidomethyl [C11]	1	6	Q8WXI7	Q8WXI7	0	1310.62	2	655.818	2.79	High	NSLPPSHQKPPR		1	6	O00763	O00763	0	1357.73	3	453.251	3.41
High	MLQDDDDTVHLPFEGGSLLQIPVK		1	12	Q9Y6M7	Q9Y6M7	0	2667.33	3	889.782	6.47	High	NTLLIAGLQAR		1	1	P39656	P39656	0	1169.7	2	585.354	3.27	High	NTWDCGLQILK	1xCarbamidomethyl [C5]	1	3	P53007	P53007	0	1347.67	2	674.337	3.48
High	VSFNKPDSHGGVPIHHYQVDVK		1	20	O15394	O15394	0	2460.24	3	820.76	7.23	High	NTHCSSLPHYQK	1xCarbamidomethyl [C4]	1	3	P43243	P43243	0	1471.67	3	491.231	2.59	High	NTVVATGGYGR		1	2	P31040	P31040	0	1094.56	2	547.784	2.63
High	VSGHVITDIVEGK		1	8	P54886	P54886	0	1353.74	2	677.371	4.79	High	NTGVISVVTTGLDR		1	20	P12830	P12830	0	1431.78	2	716.399	3.87	High	NTVELLVEDKGNQVYR		1	2	O75369	O75369	1	1876.98	3	626.331	5.82
High	MILQDEDITTK		1	2	Q9HCM2	Q9HCM2	0	1306.66	2	653.835	2.21	High	NTGLITVQGPVDREDLSTLR		1	2	Q08174	Q08174	1	2184.16	3	728.732	4.04	High	NTVANSPQTLLAGMNK		1	1	P61221	P61221	0	1658.85	2	829.938	1.98
High	MILIQDGSQNTNVDKPLR		1	1	Q92945	Q92945	0	2042.07	3	681.365	5.53	High	NTGIICTIGPASR	1xCarbamidomethyl [C6]	1	21	P14618	P14618	0	1359.7	2	680.358	3.45	High	NTSVGPLYSGCR	1xCarbamidomethyl [C11]	1	2	Q8WXI7	Q8WXI7	0	1310.62	2	655.814	3.02
High	MLLCEAVAAVMAK	1xCarbamidomethyl [C4]	1	2	P54136	P54136	0	1406.72	2	703.864	3.62	High	NTEIGFLQDALSKPHGTVK		1	13	Q6PI48	Q6PI48	0	2055.09	4	514.529	7.1	High	NTLLIAGLQAR		1	1	P39656	P39656	0	1169.7	2	585.358	2.13
High	MLKPAFIFDGR		1	3	O60701	O60701	0	1294.7	3	432.24	3.06	High	NTDVAQSPEAPKQEAPAKK		1	2	Q9P2E9	Q9P2E9	2	2009.03	3	670.351	4.5	High	NTLCAPEVISLINTR	1xCarbamidomethyl [C4]	1	10	Q96CS3	Q96CS3	0	1700.9	2	850.955	3.84
High	MIETAQVDER		1	4	Q9UL25	Q9UL25	0	1191.57	2	596.291	2.88	High	NTDVAQSPEAPKQEAPAK		1	2	Q9P2E9	Q9P2E9	1	1880.93	3	627.652	5.7	High	NTHCSSLPHYQK	1xCarbamidomethyl [C4]	1	3	P43243	P43243	0	1471.67	3	491.232	4.28
High	MIEEAGAIISTR		1	1	O00154	O00154	0	1290.67	2	645.838	3.46	High	NSYQIGYDGSLR		1	11	Q9P273	Q9P273	0	1372.65	2	686.829	3.4	High	NTGVISVVTTGLDR		1	15	P12830	P12830	0	1431.78	2	716.4	2.62
High	MIQMAGEIADGMAYLNANK		1	7	P08069	P08069	0	2040.96	3	680.987	5.51	High	NSVVIPDLR		1	7	Q9Y6N7	Q9Y6N7	0	1012.58	2	506.796	2.9	High	NTGLITVQGPVDREDLSTLR		1	3	Q08174	Q08174	1	2184.16	3	728.728	4.25
High	MIEAVDNNLRPK		1	4	Q4KMQ2	Q4KMQ2	0	1399.74	3	467.254	4.39	High	NSVTPDMMEEMYK		1	8	P46777	P46777	0	1574.65	2	787.831	3.54	High	NTGIICTIGPASR	1xCarbamidomethyl [C6]	1	10	P14618	P14618	0	1359.7	2	680.357	3.61
High	MMGHRPVLVLSQNTK	1xAcetyl [N-Term]	1	4	P49368	P49368	0	1752.92	3	584.98	6.63	High	NTVELLVEDKGNQVYR		1	1	O75369	O75369	1	1876.98	3	626.331	5.37	High	NTEIGFLQDALSKPHGTVK		1	11	Q6PI48	Q6PI48	0	2055.09	3	685.697	5.72
High	MMITSQDVLHSWAVPTLGLK		1	10	P00403	P00403	0	2227.16	3	743.059	4.81	High	NSVQTPVENSTNSQHQVK		1	6	Q9UHI6	Q9UHI6	0	1996.97	3	666.329	5.86	High	NTDVAQSPEAPKQEAPAK		1	5	Q9P2E9	Q9P2E9	1	1880.93	3	627.651	5.49
High	VSALPVVDEK		1	2	P54619	P54619	0	1056.59	2	528.802	3.3	High	NSTIVFPLPIDMLQGIIGAK		1	20	P27105	P27105	0	2127.19	3	709.733	4.43	High	NPGLWLESVR		1	4	O94906	O94906	0	1170.63	2	585.82	2.06
High	MPMNAALGEPSK		1	2	Q5SZK8	Q5SZK8	0	1245.6	2	623.299	4.05	High	NSTGSQDGPVSNPSSSNSSQDSLHK		1	3	Q13136	Q13136	0	2517.11	3	839.709	7.34	High	NTDQASMPDNTAAQK		1	3	P35579	P35749; P35579	0	1591.7	2	796.357	4.44
High	VSASPLLYTLIEK		1	9	P02786	P02786	0	1433.83	2	717.414	4.28	High	NSSYFVEWIPNNVK		4	21	Q13509; P04350; P07437; P68371	Q13885; Q13509; P04350; Q9BUF5; P07437; P68371; Q9BVA1	0	1696.83	2	848.918	4.5	High	NTACQCKPGTFR	2xCarbamidomethyl [C4; C6]	1	2	O00220	O00220	0	1439.65	3	480.558	3.25
High	VSASSENFHVGENDENQDR		1	29	Q9UN76	Q9UN76	0	2133.91	2	1067.46	4.78	High	NSQTNKTEEVKEENLK		1	2	O75717	O75717	2	1890.94	3	630.985	4.85	High	NSYQIGYDGSLR		1	4	Q9P273	Q9P273	0	1372.65	2	686.831	3.48
High	MPIEGSENPERPFLEK		1	1	O60563	O60563	0	1872.92	3	624.976	5.11	High	NSQDITPVDNSMDSNIHQR		1	8	Q92859	Q92859	0	2170.98	3	724.337	6.51	High	NSYLEVLLK		1	6	Q15084	Q15084	0	1078.61	2	539.814	2.04
High	MNVLADALK	1xOxidation [M1]	1	4	P62244	H3BN98; P62244	0	990.529	2	495.767	2.9	High	NSNPALNDNLEK		1	1	O00299	O00299	0	1328.64	2	664.828	3.86	High	NSVVIPDLR		1	5	Q9Y6N7	Q9Y6N7	0	1012.58	2	506.792	2.75
High	MNVGVAHSEVNPNTR	1xAcetyl [N-Term]	1	3	Q9P0S3	Q9P0S3; Q53FV1	0	1666.8	2	833.908	3.76	High	NSNILEDLETLR		1	8	P48444	P48444	0	1416.73	2	708.869	3.69	High	NSVSNFLHSLER		1	1	Q13085	Q13085	0	1402.71	3	468.244	2.73
High	MNVFDTDLQALSR		1	2	Q93084	Q93084	0	1509.74	2	755.371	3.81	High	NSIVNSQPPEK		1	1	Q9UIA9	Q9UIA9	0	1212.62	2	606.818	3.12	High	NSVQTPVENSTNSQHQVK		1	3	Q9UHI6	Q9UHI6	0	1996.97	3	666.327	5.61
High	MNSDRVPDVVLIK		1	1	Q96D46	Q96D46	1	1485.81	3	495.945	3.14	High	NSLTSKDPDIK		1	12	Q14974	Q14974	1	1217.64	2	609.323	3.65	High	NSVPVTVAMVER		1	2	Q9Y3T9	Q9Y3T9	0	1301.69	2	651.349	3.15
High	MNPEYDYLFK	1xAcetyl [N-Term]	1	8	Q9H0U4	Q9H0U4	0	1361.61	2	681.307	3.1	High	NSLPPSHQKPPR		1	7	O00763	O00763	0	1357.73	3	453.25	3.33	High	NSVFQQGMK		1	4	P05023	P50993; P05023; P13637	0	1038.5	2	519.76	3.12
High	MNLVVIPDSLQTTAMPQTLHR	1xOxidation [M]	1	4	O75054	O75054	0	2381.23	3	794.412	5.59	High	NSIPEPIDPLFK		1	2	P49792	P0DJD0; P49792; Q99666; P0DJD1; O14715; A6NKT7; Q7Z3J3	0	1369.74	2	685.372	2.91	High	NSTIVFPLPIDMLQGIIGAK	1xOxidation [M12]	1	10	P27105	P27105	0	2143.18	2	1072.09	3.26
High	MMLGTEGGEGFVVK	1xAcetyl [N-Term]	1	4	P31943	P31943	0	1496.71	2	748.858	4.16	High	NSLKGDKDPGEESEAVDGK		1	1	Q9Y4D8	Q9Y4D8	2	1974.93	3	658.981	4.72	High	NSSYFVEWIPNNVK		3	15	Q13509; P07437; P68371	Q13885; Q13509; P04350; Q9BUF5; P07437; P68371; Q9BVA1	0	1696.83	2	848.92	4.23
High	MNLVVIPDSLQTTAMPQTLHR		1	15	O75054	O75054	0	2365.24	3	789.082	5.87	High	NSTIVFPLPIDMLQGIIGAK	1xOxidation [M12]	1	14	P27105	P27105	0	2143.18	3	715.066	5.59	High	NSQDITPVDNSMDSNIHQR		1	7	Q92859	Q92859	0	2170.98	3	724.334	6.29
High	MNKSEDDESGAGELTR	1xOxidation [M1]	1	7	P33993	P33993	1	1754.75	3	585.59	4.66	High	LVLEQVVTSIASVADTAEEK		1	2	O00410	O00410	0	2102.12	3	701.379	4.96	High	NSNILEDLETLR		1	5	P48444	P48444	0	1416.73	2	708.87	3.73
High	MNKSEDDESGAGELTR		1	13	P33993	P33993	1	1738.75	2	869.88	4.32	High	QCELLSPCTPNPCEHGGR	3xCarbamidomethyl [C2; C8; C13]	1	14	Q9UM47	Q9UM47	0	2111.91	3	704.64	5.35	High	NSLTSKDPDIK		1	3	Q14974	Q14974	1	1217.64	2	609.324	3.53
High	MNDIVKEFEDR		1	3	P54136	P54136	1	1395.66	3	465.89	3.69	High	QCSPSQGPCCTAQCAFK	4xCarbamidomethyl [C2; C9; C10; C14]	1	8	O14672	O14672	0	1986.79	2	993.905	5.07	High	NTCQLYIQTDHLFFK	1xCarbamidomethyl [C3]	1	4	O14672	O14672	0	1927.94	3	643.317	4.45
High	MNDFYIVDRDAFFNPATR		1	3	Q4KMQ2	Q4KMQ2	1	2192.02	3	731.344	4.48	High	QLGVCEPATR	1xCarbamidomethyl [C5]	1	6	Q9P273	Q9P273	0	1130.56	2	565.787	2.93	High	NPENHEDPPLKR		1	4	Q32P41	Q32P41	1	1445.71	3	482.578	3.03
High	MMYGVSPWGDSPIDFEDSAHVPCPR	1xCarbamidomethyl [C23]; 2xOxidation [M1; M2]	1	5	Q13085	Q13085	0	2882.22	3	961.41	6.85	High	QIGNVAALPGIVHR		1	4	Q9Y3I0	Q9Y3I0	0	1444.84	3	482.284	3.94	High	NPELSTQLIDIIHTAAAR		1	10	Q9NXF1	Q9NXF1	0	1963.06	3	655.025	6.04
High	MMYGVSPWGDSPIDFEDSAHVPCPR	1xCarbamidomethyl [C23]; 1xOxidation [M1]	1	12	Q13085	Q13085	0	2866.23	3	956.079	5.54	High	QIGLDQIWDDLR		1	2	Q13616	Q13616	0	1471.75	2	736.379	3.56	High	NPEILAIAPVLLDALTDPSRK		1	2	Q92616	Q92616	1	2246.28	3	749.425	4.87
High	MMYGVSPWGDSPIDFEDSAHVPCPR	1xCarbamidomethyl [C23]	1	17	Q13085	Q13085	0	2850.23	3	950.747	5.68	High	QIGDALPVSCTISASR	1xCarbamidomethyl [C10]	1	11	Q13740	Q13740	0	1674.85	2	837.929	4.08	High	NLVPLLLAPENLVEK		1	6	Q8NHH9	Q8NHH9	0	1661.98	2	831.494	3.18
High	MMRPVSDQVQIK	1xOxidation [M2]	1	1	Q96A33	Q96A33	0	1447.74	3	483.256	4.2	High	QIFLGGVDK		2	3	P12236; P05141	P12236; P05141	0	976.546	2	488.778	2.41	High	NLVPGESVYGEKR		1	7	P22087	P22087	1	1447.75	3	483.258	3.98
High	MMRPVSDQVQIK		1	2	Q96A33	Q96A33	0	1431.74	3	477.924	4.48	High	QLFHPEQLITGKEDAANNYAR		2	21	P68363; Q9BQE3	Q13748; Q71U36; Q9NY65; P68363; Q9BQE3; P68366	1	2415.21	3	805.743	7.38	High	NIVEAAAVR		1	7	P62854	P62854; Q5JNZ5	0	942.537	2	471.775	2.45
High	MMPTPVILLK	1xAcetyl [N-Term]; 1xOxidation [M2]	1	4	Q99832	Q99832	0	1200.67	2	600.84	2.61	High	QLFHPEQLITGK		2	7	P68363; Q9BQE3	Q13748; Q6PEY2; Q71U36; Q9NY65; P68363; Q9BQE3; Q9H853; P68366	0	1410.77	2	705.894	3.88	High	NLVDSYVAIINK		1	1	P50570	P50570	0	1348.75	2	674.878	3.71
High	MMPTPVILLK	1xAcetyl [N-Term]	1	9	Q99832	Q99832	0	1184.68	2	592.843	2.52	High	QIEILELEDLEKECSLAR	1xCarbamidomethyl [C14]	1	1	Q12769	Q12769	1	2188.12	3	730.043	5.21	High	NITYLPAGQSVLLQLPQ		1	15	P35232	P35232	0	1855.03	2	928.019	4.27
High	MNLPGEVTFLPLNK		1	4	Q9UQE7	Q9UQE7	0	1572.85	2	786.924	3.64	High	QLAVLTELPFVVPFEER		1	10	Q15386	Q15386	0	1987.09	2	994.052	4.21	High	NLTNPNTVIILIGNK		1	10	P61106	P61106	0	1623.94	2	812.475	4.17
High	MPTTQETDGFQVK		1	2	Q92925	Q92925	0	1481.69	2	741.358	2.66	High	QLASGLLLVTGPLVLNR		1	1	Q02878	Q02878	0	1764.07	2	882.54	5.77	High	NLTEQNSYSNIPHEGK		1	8	Q9NZB2	Q5T035; Q9NZB2	0	1830.86	3	610.965	2.64
High	VSGISFPTTELLR		1	6	Q9BW92	Q9BW92	0	1419.78	2	710.394	2.84	High	QIAEEDFYEK		1	2	P33993	P33993	0	1271.58	2	636.296	3.23	High	NLSSPFIFHEK		1	5	P52569	P52569	0	1318.68	3	440.232	3.56
High	MLDMGFEPQIR		3	11	O00571; Q92841; P17844	O00571; O15523; Q92841; P17844	0	1336.64	2	668.826	2.48	High	QKVIGAGEFGEVYK		1	5	P29317	P29317	1	1524.81	3	508.941	4.54	High	NLSSNEAISLEEIR		1	6	P78527	P78527	0	1574.8	2	787.911	1.37
High	MGPSFPSPKPGSER		1	8	Q92692	Q92692	0	1473.72	3	491.913	4.68	High	QKIVQAEGEAEAAK		1	6	Q99623	Q99623	1	1471.78	3	491.265	3.43	High	NISFTVWDVGGQDK		1	1	P61204	F5H423; P61204; P84077	0	1565.76	2	783.383	4.06
High	MGPLGLDHMASSIER	1xOxidation [M1]	1	2	P52272	P52272	0	1629.77	3	543.928	3.71	High	QKIEDHLLSSGK		1	3	O14763	O14763	1	1354.73	3	452.25	3.53	High	NLSDVATKQEGLESVLK		1	5	P14923	P14923	1	1830.98	2	915.991	6.12
High	MGPLGLDHMASSIER		1	4	P52272	P52272	0	1613.78	3	538.598	5.41	High	QKGDVVLQSDHVIETLTK		1	2	O00159	O00159	1	2010.09	3	670.701	4.68	High	NLSALENYNFELVDGVK		1	19	O14786	O14786	0	1924.97	2	962.987	4.75
High	MGPGAASGGERPNLK	1xOxidation [M1]	1	14	Q9H0U4	Q9H0U4	0	1457.72	2	729.366	4.33	High	QKGADFLVTEVENGGSLGSK		1	4	P14618	P14618	1	2036.03	3	679.353	5.04	High	NLQYYDISAK		1	11	P62826	P62826	0	1214.61	2	607.809	2.91
High	MGPGAASGGERPNLK		1	22	Q9H0U4	Q9H0U4	0	1441.72	2	721.368	4.79	High	QKEEESQQQAVLEQERR		1	6	Q9UM54	Q9UM54	2	2115.04	4	529.517	4.82	High	NIYLNSGLTSTK		1	4	P78536	P78536	0	1310.7	2	655.853	3.11
High	MGPAMGPALGAGIER		1	2	P52272	P52272	0	1427.71	2	714.36	3.75	High	QKADEAYLIGR		1	23	P11498	P11498	1	1263.67	2	632.341	3.67	High	NIQVSHQEFSK		1	4	Q8WUM4	Q8WUM4	0	1316.66	3	439.561	3.25
High	MGNITPLTGTQGQIR	1xOxidation [M1]	1	4	HRP-TM	HRP-TM	0	1602.83	2	801.922	3.54	High	QHVVSVEEALLATGQWK		1	8	P07996	P07996	0	1895	3	632.34	4.86	High	NLQNLLILTAIK		1	11	Q00610	Q00610; P53675	0	1353.85	2	677.427	3.53
High	MGNITPLTGTQGQIR		1	7	HRP-TM	HRP-TM	0	1586.83	2	793.923	2.99	High	QHSAQHHPSITSLNR		1	23	Q9P273	Q9P273	0	1712.86	2	856.933	3.54	High	NLQEIQQAGER		1	4	Q8N1F7	Q8N1F7	0	1285.65	2	643.331	3.46
High	MGLIQTADQLR		1	2	P18031	P18031	0	1245.66	2	623.333	3.44	High	QHRPLPSTPDSSHHAQATPR		1	1	Q12774	Q12774	0	2220.1	4	555.784	3.72	High	NIQDTSDLDAIAKDVFQHSQSR		1	3	Q9NZB2	Q9NZB2	1	2488.21	4	622.807	7.54
High	MGIGGLDKEFSDIFR		1	7	P46459	P46459	1	1684.84	3	562.282	5.29	High	QHHPPYHQQHHQGPPPGGPGGR		1	36	P23246	P23246	0	2403.14	4	601.541	5.66	High	NIQDTSDLDAIAK		1	4	Q9NZB2	Q9NZB2	0	1403.7	2	702.354	3.37
High	MGAYHTIELEPNR		1	2	Q9BRX2	Q9BRX2	0	1530.74	3	510.921	3.21	High	QHCPAQESQWLELSGAK	1xCarbamidomethyl [C3]	1	3	Q9HCM2	Q9HCM2	0	1968.92	3	656.98	4.23	High	NLQDAMQVCR	1xCarbamidomethyl [C9]	1	3	P49368	P49368	0	1234.57	2	617.791	3.07
High	MGPSFPSPKPGSER	1xOxidation [M1]	1	6	Q92692	Q92692	0	1489.71	3	497.245	4.21	High	QGWVSSSLTLK		1	6	P50895	P50895	0	1205.65	2	603.331	3.47	High	NLPLVVEELLGTSNALDAR		1	16	Q5SZK8	Q5SZK8	0	2024.1	2	1012.56	4.96
High	MGAGLGHGMDR	1xOxidation [M9]	1	3	P52272	P52272	0	1117.49	2	559.25	3.04	High	QGVQVQVSTSNISSLEGAR		1	2	P49327	P49327	0	1960.01	2	980.514	5.12	High	NIPGITLLNVSK		1	8	P36578	P36578	0	1268.76	2	634.888	1.77
High	MFVLDEADEMLSR		2	16	P60842; Q14240	P60842; Q14240	0	1555.71	2	778.358	3.36	High	QLLAGGIAGAVSR		1	6	Q6NUK1	Q6NUK1	0	1212.71	2	606.859	3.67	High	NLPFTPILASVNR		1	8	Q8WWI5	Q8WWI5	0	1441.82	2	721.411	2.76
High	MFSINPLENLK	1xAcetyl [N-Term]	1	5	Q9NWD8	Q9NWD8	0	1347.7	2	674.352	1.92	High	QLLDDEEQLTAK		1	1	Q9BSJ8	Q9BSJ8	0	1402.71	2	701.859	3.34	High	NINSINFDNPVYQK		1	2	P01130	P01130	0	1665.82	2	833.415	3.38
High	MFQLPVNNLGSLR	1xAcetyl [N-Term]	1	3	Q9H2P0	Q9H2P0	0	1530.81	2	765.908	3.06	High	QILIASHLPSYELR		1	17	O00763	O00763	0	1639.92	2	820.468	3.93	High	NLMIETTEDTIKK		1	2	A0AV96	A0AV96	1	1535.8	3	512.606	4.21
High	VSLDVNHFAPDELTVK		1	2	P04792	P04792	0	1783.92	3	595.315	5.42	High	QIILEKEETEELK		1	5	P12956	P12956	1	1601.86	3	534.626	4.05	High	NILVNSNLVCK	1xCarbamidomethyl [C10]	6	9	Q15375; P29317; P54760; P54764; P54753; P29323	Q9UF33; Q15375; P29317; P54760; P54764; P54762; P54753; P29323	0	1273.69	2	637.353	3.89
High	MFLLVGAPK	1xOxidation [M1]	1	5	P06756	P06756	0	991.564	2	496.286	3.27	High	QNAYIATQGPLPETMGDFWR		1	8	P10586	P10586	0	2295.09	3	765.699	5.63	High	NLLTGETEADPEMIKR		1	2	O96005	O96005	1	1816.91	3	606.31	5.08
High	MFLGDNAHLSIINEYLSQSYQK	1xOxidation [M1]	1	2	P46940	P46940	0	2587.25	3	863.091	4.3	High	QNAQCLHGDIAQSQR	1xCarbamidomethyl [C5]	1	1	Q9BQ39	Q9BQ39	0	1725.81	3	575.941	4.68	High	NLLTAAADAIER		1	5	P33897	P33897	0	1257.68	2	629.349	1.74
High	MFGIPVVVAVNAFK	1xOxidation [M1]	1	8	P11586	P11586	0	1507.83	2	754.42	2.79	High	QMVIDVLHPGK	1xOxidation [M2]	1	8	P62847	P62847	0	1252.67	3	418.228	3.16	High	NIQTSESHPLR		1	9	Q12913	Q12913	0	1281.65	2	641.332	3.26
High	MFGIPVVVAVNAFK		1	9	P11586	P11586	0	1491.84	2	746.421	2.91	High	QMVIDVLHPGK		1	17	P62847	P62847	0	1236.68	2	618.845	3.22	High	NTWDCGLQILKK	1xCarbamidomethyl [C5]	1	1	P53007	P53007	1	1475.77	3	492.592	3.26
High	MFEIVFEDPKIPGEK		1	8	P07814	P07814	1	1778.9	3	593.637	4.57	High	QMQLENVSVALEFLDRESIK	1xOxidation [M2]	2	5	P21333; O75369	P21333; O75369	1	2365.21	3	789.075	6.3	High	NIYVLQELDNPGAK		1	8	P12956	P12956	0	1573.82	2	787.418	2.15
High	VSLEPHQGPGTPESK		1	14	Q14980	Q14980	0	1562.78	3	521.601	4.09	High	QMQLENVSVALEFLDRESIK		2	2	P21333; O75369	P21333; O75369	1	2349.21	3	783.741	5.92	High	NMEKEHMDAINHDTK		1	4	Q9UQE7	Q9UQE7	1	1812.8	4	453.957	3.68
High	MEVMNLMEQPIK	1xAcetyl [N-Term]	1	19	P14923	P14923	0	1504.72	2	752.863	4.48	High	QMNPFIEDILNR		1	1	O43592	O43592	0	1489.75	2	745.377	3.24	High	NPDTQWITKPVHK		1	2	P61313	P61313	0	1563.83	3	521.95	3.95
High	MFVLDEADEMLSR	1xOxidation [M1]	2	9	P60842; Q14240	P60842; Q14240	0	1571.71	2	786.356	4.03	High	QLVQDENVR		1	4	Q8WUK0	Q8WUK0	0	1100.57	2	550.79	2.73	High	NPDDITQEEYGEFYK		1	2	P08238	P08238	0	1847.8	2	924.398	4.78
High	MLDMGFEPQIR	1xOxidation [M]	3	6	O00571; Q92841; P17844	O00571; O15523; Q92841; P17844	0	1352.63	2	676.821	3.17	High	QLVHSFTEGR		1	12	Q5ZPR3	Q5ZPR3	0	1173.6	2	587.306	3.23	High	NPATTNQTEFER		1	1	P50750	P50750	0	1407.65	2	704.332	3.38
High	MHAPPINMESVHMK		1	2	P48444	P48444	0	1621.76	3	541.263	5.24	High	QITVNDLPVGR		2	8	Q06830; P32119	Q06830; P32119	0	1211.67	2	606.343	3.16	High	NPAPPIDAVEQILPTLVR		1	1	P52292	P52292	0	1943.1	2	972.056	1.76
High	MHCSAEGEWLVPIGK	1xCarbamidomethyl [C3]	1	1	Q15375	Q15375; P54756	0	1713.81	3	571.941	4.1	High	QITQSALLAEAR		1	6	P78527	P78527	0	1300.72	2	650.864	3.78	High	NPACSGANICQVKPNDQHFSR	2xCarbamidomethyl [C4; C10]	1	11	P11717	P11717	0	2400.09	4	600.781	7.43
High	MIDLSGNPVLR		1	4	O14735	O14735	0	1214.66	2	607.836	2.75	High	QITICNQSPVR	1xCarbamidomethyl [C5]	1	3	P22223	P22223	0	1315.68	2	658.345	3	High	NNYLREEECILACR	2xCarbamidomethyl [C9; C13]	1	17	O43278	O43278	1	1839.85	3	613.955	5.39
High	MIDLIIPR	1xOxidation [M1]	1	1	P54886	P54886	0	986.57	2	493.789	2.4	High	QGTIFLAGPPLVK		1	6	Q9HCC0	Q9HCC0	0	1340.79	2	670.899	4.19	High	NNSGEEFDCAFR	1xCarbamidomethyl [C9]	1	1	Q08J23	Q08J23	0	1445.58	2	723.296	3.57
High	MIDLIIPR		1	8	P54886	P54886	0	970.575	2	485.795	2	High	QLTEEDGVHSVIEENIK		1	15	Q13085	Q13085	0	1939.96	2	970.484	6.67	High	NNRQPYAVSELAGHQTSAESWGTGR		1	6	P36578	P36578	1	2716.28	4	679.829	9.41
High	MIDGKPEYK	1xOxidation [M1]	1	4	Q02978	Q02978	0	1096.53	2	548.769	2.17	High	QLSSCLPNIVPK	1xCarbamidomethyl [C5]	1	2	Q92616	Q92616	0	1355.74	2	678.377	2.67	High	NNRPSEGPLQTR		1	9	Q00610	Q00610	0	1368.7	3	456.906	4.76
High	MIDAGDALIYMEPEK		1	2	Q9P2J5	Q9P2J5	0	1695.8	2	848.401	3.16	High	QLSQSLLPAIVELAEDAK		1	2	P30153	P30154; P30153	0	1925.06	3	642.356	4.33	High	NNQLALTLIDTNR		1	3	P04626	P04626	0	1485.8	2	743.411	2.93
High	MICQQVEAIKK	1xCarbamidomethyl [C3]	1	1	P49792	P49792	1	1347.71	3	449.913	3.43	High	QISQAYEVLSDAK		1	3	P31689	P31689	0	1451.74	2	726.375	4.16	High	NNLCPSGSNIISNLFKEDCHQK	2xCarbamidomethyl [C4; C19]	1	7	P60033	P60033	1	2575.2	4	644.553	6.29
High	VSGPLSGNSANHHADNPR		1	4	Q6KC79	Q6KC79	0	1829.86	3	610.628	4.87	High	QLQSEQPQTAAAR		1	3	Q9UI12	Q9UI12	0	1427.72	2	714.365	3.48	High	NNLCPSGSNIISNLFK	1xCarbamidomethyl [C4]	1	9	P60033	P60033	0	1777.89	2	889.451	4.3
High	MIASDSHRPEVK	1xOxidation [M1]	1	4	Q9NYF8	Q9NYF8	0	1385.68	3	462.568	2.37	High	QLQPNEEADYLGVR		1	4	Q92508	Q92508	0	1631.8	2	816.406	4.19	High	NNFEGEVTKENLLDFIK		1	2	P07237	P07237	1	2010.02	3	670.677	5.14
High	MIASDSHRPEVK		1	1	Q9NYF8	Q9NYF8	0	1369.69	3	457.237	2.64	High	QLQNISLAAASGGAK		1	4	Q14204	Q14204	0	1428.78	2	714.894	4.45	High	NMAALDAADR		1	2	O14735	O14735	0	1047.49	2	524.25	2.35
High	MLAIYDGFDGFAK	1xOxidation [M1]	1	5	Q01813	Q01813	0	1463.69	2	732.346	3.63	High	QIPVLQTNNGPSLTGLTTIAAHLVK		1	8	C9J1V9	C9J1V9; O43324	0	2586.46	3	862.827	6.84	High	NNFEEEQQCLESCR	2xCarbamidomethyl [C9; C13]	1	7	O43278	O43278	0	1842.74	2	921.878	4.34
High	MLAIYDGFDGFAK		1	6	Q01813	Q01813	0	1447.69	2	724.356	2.48	High	QIPLQSLDLEFGSGFQPR		1	1	Q8N766	Q8N766	0	2032.05	3	678.022	3.68	High	NNEDISIIPPLFTVSVDHR		1	12	P51571	P51571	0	2166.12	3	722.71	4.97
High	MHCAVDGEWLVPIGQCLCQAGYEK	3xCarbamidomethyl [C3; C16; C18]	1	11	P29317	P29317	0	2821.26	3	941.089	5.35	High	QIPAAQEQPFIVSNQNKR		1	7	P17301	P17301	1	2068.09	3	690.038	5.53	High	NNDLCYWVPELVR	1xCarbamidomethyl [C5]	1	4	P41252	P41252	0	1677.81	2	839.408	3.48
High	VSGQILHVGGLFHLEDIK		1	5	Q5SZK8	Q5SZK8	0	1962.08	3	654.697	7.44	High	QLLQANPILEAFGNAK		2	17	P35579; Q7Z406	P35749; P35579; Q7Z406	0	1726.95	2	863.973	5.19	High	NNASTDYDLSDK		1	5	P39023	P39023	0	1342.58	2	671.795	3.36
High	VSGVMDNNILVLVPDPHAK		1	2	P16471	P16471	0	2018.07	3	673.362	4.11	High	QLLLTPNAVVIVEDAK		1	7	O00159	O00159	0	1723	2	862.001	4	High	NMVPQQALVIR	1xOxidation [M2]	1	5	P05023	P50993; Q13733; P05023; P13637	0	1284.71	2	642.86	1.97
High	MKLDYILGLK	1xOxidation [M1]	1	6	P46781	P46781	1	1209.69	2	605.352	2.8	High	QIILEKEETEELKR		1	13	P12956	P12956	2	1757.96	3	586.662	4.94	High	NMVHPNVICDGCNGPVVGTR	2xCarbamidomethyl [C9; C12]	1	3	Q13501	Q13501	0	2196.01	3	732.677	7.27
High	MKLDYILGLK		1	8	P46781	P46781	1	1193.7	2	597.355	2.85	High	QLSVVVPSYNEEK		1	1	Q9Y673	Q9Y673	0	1491.77	2	746.39	3.65	High	NMSVIAHVDHGK	1xOxidation [M2]	1	10	P13639	P13639	0	1323.65	3	441.889	4.7
High	MKHYEVEILDAK	1xOxidation [M1]	1	6	Q9NZ01	Q9NZ01	1	1491.75	2	746.386	3.08	High	QCQCTSVGAQNTVICSK	3xCarbamidomethyl [C2; C4; C15]	1	18	P16422	P16422	0	1940.86	2	970.939	5.5	High	NMSVIAHVDHGK		1	9	P13639	P13639	0	1307.65	2	654.332	3.61
High	MKHYEVEILDAK		1	5	Q9NZ01	Q9NZ01	1	1475.76	2	738.389	2.46	High	QGTFHSQQALEYGTK		1	6	P53597	P53597	0	1694.81	3	565.611	4.6	High	NMSVHLSPCFR	1xCarbamidomethyl [C9]; 1xOxidation [M2]	1	2	P62280	P62280	0	1363.62	3	455.215	3.13
High	VSHLLGINVTDFTR		1	5	P35579	P35579	0	1571.85	3	524.623	4.3	High	QGPQHGMLINTPYVTK		1	6	O00763	O00763	0	1783.92	3	595.312	5	High	NMSVHLSPCFR	1xCarbamidomethyl [C9]	1	12	P62280	P62280	0	1347.63	2	674.318	2.61
High	MKETAENYLGHTAK	1xOxidation [M1]	1	1	P38646	P38646	1	1608.77	3	536.93	4.09	High	QESTSVLLQQSEKK		1	8	Q14126	Q14126	1	1604.85	3	535.626	5.28	High	NMRPVYPTK		1	5	P22413	P22413	0	1105.58	2	553.296	3.43
High	MKETAENYLGHTAK		1	2	P38646	P38646	1	1592.77	3	531.599	5.02	High	QESTSVLLQQSEK		1	2	Q14126	Q14126	0	1476.75	2	738.882	4.18	High	NMMAACDPR	1xCarbamidomethyl [C6]	3	5	Q13509; P07437; P68371	Q13885; Q13509; I3L2F9; P04350; A6NNZ2; Q9BUF5; Q3ZCM7; P07437; P68371; Q9BVA1	0	1065.43	2	533.221	2.42
High	MHLYLGAAK		2	2	Q13085; O00763	Q13085; O00763	0	1003.54	2	502.278	2	High	QEREPVGTCFLQDGTK	1xCarbamidomethyl [C9]	1	18	P06756	P06756	1	1864.89	2	932.947	5.29	High	NMILGFLPVLQWLPK	1xOxidation [M2]	1	3	P50443	P50443	0	1785.01	2	893.008	2.16
High	VSLDEDNDRLMVR		1	4	Q6UXD5	Q6UXD5	1	1561.76	3	521.264	3.28	High	QEPLLIGSTK		1	9	P49327	P49327	0	1085.62	2	543.314	2.85	High	NMLFSGTNIAAGK		1	1	P16615	P16615; O14983	0	1323.67	2	662.338	1.55
High	MHGGGPTVTAGLPLPK		1	1	P11586	P11586	0	1532.83	3	511.617	3.25	High	QEMTHMVNAMDR	1xOxidation [M]	1	2	Q15262	Q15262	0	1478.62	3	493.545	3.94	High	NNEVSFSQIKPK		1	8	Q12913	Q12913	0	1390.73	2	695.872	3.73
High	VSGVECMIIANDATVK	1xCarbamidomethyl [C6]	1	6	Q9HCC0	Q9HCC0	0	1706.85	2	853.926	5.14	High	QEMTHMVNAMDR		1	12	Q15262	Q15262	0	1462.62	2	731.817	4.09	High	NVDDCSPDPCHHGR	2xCarbamidomethyl [C5; C10]	1	12	Q9UM47	Q9UM47	0	1665.65	3	555.891	3.96
High	IPGVTPAAIINLLR		1	3	Q9Y2Z2	Q9Y2Z2	0	1447.9	2	724.46	1.7	High	QELTSQAERAEELGQELK		1	3	Q14980	Q14980	1	2059.03	3	687.017	4.82	High	NVDGFSPKPVTLLASLFK		1	7	Q96Q11	Q96Q11	0	1933.08	3	645.03	3.29
High	IPGIIIAASAVR		1	6	P33992	P33992	0	1180.74	2	590.877	3.03	High	QEILQASGELSHVHIQSMLR	1xOxidation [M18]	1	5	O00763	O00763	0	2292.18	4	573.803	4.3	High	NVDILKDPETVK		1	3	O14980	O14980	1	1370.75	3	457.59	4.05
High	LPGGVQNFPQFSALR		1	3	Q7Z6Z7	Q7Z6Z7	0	1630.87	2	815.939	3.87	High	QEILQASGELSHVHIQSMLR		1	7	O00763	O00763	0	2276.18	4	569.806	8.14	High	QGDEVSVHYDPMIAK	1xOxidation [M12]	1	7	Q96RQ3	Q96RQ3	0	1704.79	2	852.904	3.64
High	LGIEKTDPTTLTDEEINR		1	6	P11586	P11586	1	2045.04	3	682.354	5.06	High	QELLCAFWK	1xCarbamidomethyl [C5]	1	1	P48960	P48960	0	1194.6	2	597.801	3.39	High	QGDEVSVHYDPMIAK		1	15	Q96RQ3	Q96RQ3	0	1688.79	2	844.904	3.91
High	LGLDILEVVPISK		1	4	Q8IX18	Q8IX18	0	1395.85	2	698.425	3.97	High	QEGIIFIGPPPSAIR		1	10	Q96RQ3	Q96RQ3	0	1594.9	2	797.951	4.31	High	QGAIVAVTGDGVNDSPALKK		1	8	P05023	P50993; P05023; P13637	1	1940.04	3	647.355	5.75
High	IGHPAPNFK		1	5	Q06830	Q06830	0	980.531	2	490.772	2.88	High	QEFEKQDELKR		1	10	Q86VP6	Q86VP6; O75155	2	1449.73	2	725.371	3.49	High	QGAIVAVTGDGVNDSPALK		1	10	P05023	P50993; P05023; P13637	0	1811.95	2	906.483	5.02
High	LGHISVPELAALPAFLK		1	9	Q86WK7	Q86WK7	0	1776.04	3	592.686	5.49	High	QEDKDDLDVTELTNEDLLDQLVK		1	6	P42166	P42166	1	2688.31	3	896.776	6.02	High	QGAFLVNAAR		1	1	P56545	P56545	0	1046.57	2	523.794	3.06
High	LGHELQQAGLK		1	5	Q14980	Q14980	0	1193.66	2	597.339	3.73	High	QEAGISEGQGTAGEEEEKKK		1	12	O43583	O43583	2	2105	3	702.338	5.9	High	QFYDQALQQAVVDDDANNAK		1	8	P60033	P60033	0	2253.04	2	1127.03	5.61
High	LGHAEQKDEMVPR	1xOxidation [M10]	1	27	Q9P258	Q9P258	1	1525.74	3	509.255	4.5	High	QEAATGVDTICTHR	1xCarbamidomethyl [C11]	1	5	Q8WXI7	Q8WXI7	0	1558.73	3	520.248	4.74	High	QFSSADEAALKEPIIK		1	12	Q9HCC0	Q9HCC0	1	1746.93	2	873.966	4.91
High	LGHAEQKDEMVPR		1	16	Q9P258	Q9P258	1	1509.75	3	503.918	5.57	High	QDVNECGQKPGLCR	2xCarbamidomethyl [C6; C13]	1	23	P46531	P46531	0	1660.75	2	830.882	4.08	High	QFQFTDWPEQGVPK		2	18	P10586; Q13332	P10586; P23468; Q13332	0	1706.82	2	853.91	3.99
High	IGGVQQDTILAEGLHFR		1	8	Q99623	Q99623	0	1853.99	3	618.669	6.05	High	QDMPNAMPVSELTDKLGLQHLR		1	1	P84085	P84085	1	2493.26	4	624.069	6.1	High	QFINLMLPMK		1	2	P78527	P78527	0	1234.67	2	617.838	3.39
High	LGGTIDDCELVEGLVLTQK	1xCarbamidomethyl [C8]	1	14	P50991	P50991	0	2060.06	2	1030.54	4.61	High	QDLTTLDVTK		1	2	P41091	P41091; Q2VIR3; F8W810	0	1133.6	2	567.306	3.18	High	QFLLTNNGHSVK		1	9	O43570	O43570	0	1357.72	2	679.367	3.68
High	LGGSPFGPAGTGK		1	1	Q14204	Q14204	0	1145.59	2	573.306	3.3	High	QDLPNAMNAAEITDK		1	2	P61204	P61204; P84077; H0YGG7	0	1630.77	2	815.894	3.82	High	QFHFTSWPDHGVPDTTDLLINFR		1	8	Q12913	Q12913	0	2743.33	4	686.588	5.27
High	LGGSAVISLEGKPL		1	6	P23528	P23528	0	1340.78	2	670.893	4.76	High	QDLPNAMAISEMTDKLGLQSLR		1	1	P18085	P18085	1	2431.23	3	811.083	5.63	High	QFHATHYHPSNAR		1	5	Q5JRX3	Q5JRX3	0	1565.74	3	522.586	4.65
High	LGGNEIVSFLK		1	7	O60762	O60762	0	1176.66	2	588.836	3.84	High	QDLPDAMKPHEIQEK		1	5	P62330	P62330	0	1778.87	3	593.631	5.56	High	QFGFIVLTTSAGIMDHEEAR		1	4	P62244	P62244	0	2222.09	3	741.369	6.32
High	LGGIPVGVVAVETR		1	20	Q13085	Q13085	0	1366.81	3	456.277	3.16	High	QDHAQQLATAAEER		1	3	Q14980	Q14980	0	1567.75	3	523.257	4.46	High	QGEDAEVVCR	1xCarbamidomethyl [C9]	1	5	O15394	O15394	0	1162.52	2	581.763	3.01
High	LGGIPVGVIAVETR		1	21	O00763	O00763	0	1380.82	3	460.945	3.63	High	QDDGGAPILEYIVK		1	9	O15394	O15394	0	1517.78	2	759.395	4.36	High	QEYDESGPSIVHRK		2	2	P60709; Q6S8J3	A5A3E0; Q9BYX7; P0CG39; P60709; Q6S8J3; P0CG38; P63261	1	1644.8	4	411.957	4.36
High	IGGIGTVPVGR		2	8	Q05639; P68104	Q05639; P68104; Q5VTE0	0	1025.61	2	513.312	2.7	High	QDAQVVLYR		1	1	P78527	P78527	0	1091.58	2	546.296	3.24	High	QEVPSWLENMAYEHHYK		1	1	O00571	O00571; O15523	0	2160.98	4	541.005	2.46
High	LGGIGQFLAK		1	2	Q08211	Q08211	0	1003.59	2	502.304	2.05	High	QDAQSLHGDIPQK		1	6	Q9NR30	Q9NR30	0	1436.71	3	479.576	3.56	High	QEVGVAVHTPQR		1	1	O15230	O15230	0	1320.7	3	440.909	3.75
High	LGGHGPSFPLK		1	2	P13010	P13010	0	1109.61	2	555.312	3.9	High	QEVGVAVHTPQR		1	3	O15230	O15230	0	1320.7	3	440.908	3.58	High	QESTSVLLQQSEKK		1	4	Q14126	Q14126	1	1604.85	3	535.626	5.1
High	IGGGIDVPVPR		1	1	Q92945	Q92945	0	1079.62	2	540.318	3.52	High	QEVPSWLENMAYEHHYK		1	9	O00571	O00571; O15523	0	2160.98	4	541.003	6.17	High	QESTSVLLQQSEK		1	2	Q14126	Q14126	0	1476.75	2	738.886	4.17
High	VYQWDDPDPR		1	6	P49327	P49327	0	1290.57	2	645.792	2.69	High	QEYDESGPSIVHR		1	22	P60709	A5A3E0; Q9BYX7; P0CG39; P60709; Q6S8J3; P0CG38; P63261	0	1516.7	3	506.243	4.76	High	QEREPVGTCFLQDGTK	1xCarbamidomethyl [C9]	1	10	P06756	P06756	1	1864.89	2	932.948	5.37
High	LGFVAGVINR		1	1	Q93050	Q93050	0	1045.62	2	523.315	2.4	High	QEYDESGPSIVHRK		1	11	P60709	A5A3E0; Q9BYX7; P0CG39; P60709; Q6S8J3; P0CG38; P63261	1	1644.8	3	548.939	5.7	High	QEQQEGPVGPAPSRPALQEK		1	3	Q8TDD1	Q8TDD1	0	2146.09	3	716.041	4.78
High	LGFGSFVEKPVSPFVK		1	1	P18564	P18564	0	1737.96	3	579.991	4.79	High	QGNAVTLGDYYQGR		1	9	Q86X29	Q86X29	0	1541.73	2	771.373	3.98	High	QEPLLIGSTK		1	7	P49327	P49327	0	1085.62	2	543.314	3.19
High	LGFDKENVYDELR		1	4	O60264	O60264	1	1597.79	3	533.266	4.53	High	QGIVPPGLTENELWR		1	20	Q9H9B4	Q9H9B4	0	1708.9	3	570.305	5.21	High	QEMTHMVNAMDR		1	8	Q15262	Q15262	0	1462.62	2	731.82	4.63
High	LGFAGLVQEISFGTTK		1	6	P48643	P48643	0	1667.9	2	834.455	4.73	High	QGHINYVQSVHK		1	5	Q5SZK8	Q5SZK8	0	1409.73	3	470.583	3.99	High	QELTSQAERAEELGQELK		1	1	Q14980	Q14980	1	2059.03	3	687.016	3.95
High	LGIFGDTEDVAGK		1	4	Q93084	Q93084	0	1321.66	2	661.339	3.11	High	QGGVQPQAGDGAQTPKEEK		1	2	Q9BRZ2	Q9BRZ2	1	1924.94	3	642.317	4.23	High	QEILQASGELSHVHIQSMLR	1xOxidation [M18]	1	2	O00763	O00763	0	2292.18	4	573.802	6.83
High	IGIFGQDEDVTSK		1	3	P16615	P16615	0	1408.7	2	704.85	3.68	High	QGGLGPMNIPLVSDPK		1	6	Q06830	Q06830	0	1622.86	2	811.932	3.97	High	QEILQASGELSHVHIQSMLR		1	7	O00763	O00763	0	2276.18	4	569.802	7.59
High	LGLHVTPSNVDQVSTPPAAK		1	1	Q9NRL2	Q9NRL2	0	2031.09	3	677.704	5.32	High	QGFGNLPICMAK	1xCarbamidomethyl [C9]	1	9	P11586	P11586	0	1335.65	2	668.333	4.41	High	QEIFQEQLAAVPEFR		1	2	Q9Y678	Q9Y678	0	1804.92	2	902.965	3.95
High	LGILDLLDEECKVPK	1xCarbamidomethyl [C11]	1	2	Q9ULV0	Q9ULV0	1	1741.94	3	581.322	2.72	High	QGFGELLQAVPLADSFR		1	11	P27695	P27695	0	1847.97	2	924.486	4.81	High	QEGIIFIGPPPSAIR		1	17	Q96RQ3	Q96RQ3	0	1594.9	2	797.952	3.73
High	LGQVPPGESVTAMELEFK		1	6	P10586	P10586	0	1931.98	2	966.492	4.16	High	QGEGPCLPCPPNSR	2xCarbamidomethyl [C6; C9]	1	10	P54753	P54753	0	1568.69	2	784.848	4.65	High	QEYDESGPSIVHR		2	15	P60709; Q6S8J3	A5A3E0; Q9BYX7; P0CG39; P60709; Q6S8J3; P0CG38; P63261	0	1516.7	3	506.241	4.24
High	IGQTSSSVSFK		1	9	P17301	P17301	0	1140.59	2	570.803	3.78	High	QGDYCRPTVQEER	1xCarbamidomethyl [C5]	1	2	P20585	P20585	0	1637.73	3	546.583	3.41	High	QEGLESVLK		1	5	P14923	P14923	0	1002.55	2	501.779	2.38
High	LGQSVTTIPTVGFNVETVTYK		1	2	P62330	P62330	0	2254.2	2	1127.6	3.63	High	QGDMVLEKPYSEATAR		1	4	Q9Y4W6	Q9Y4W6	0	1794.87	3	598.96	4.24	High	QGEGPCLPCPPNSR	2xCarbamidomethyl [C6; C9]	1	2	P54753	P54753	0	1568.69	2	784.856	4.08
High	LGQSDPAPLQHQMDIYQK		1	3	P29401	P29401	0	2069.01	3	690.345	5.25	High	QGDEVSVHYDPMIAK	1xOxidation [M12]	1	24	Q96RQ3	Q96RQ3	0	1704.79	2	852.905	3.56	High	QGFGNLPICMAK	1xCarbamidomethyl [C9]	1	8	P11586	P11586	0	1335.65	2	668.332	3.96
High	VYMVDKDQADR	1xOxidation [M3]	1	1	P52799	P52799	1	1355.63	3	452.544	3.45	High	QGDEVSVHYDPMIAK		1	15	Q96RQ3	Q96RQ3	0	1688.79	2	844.902	4.3	High	QLETLGQEK		1	9	P05787	P05787	0	1045.55	2	523.283	2.72
High	VYNVTQHAVGIVVNK		1	15	P46778	P46778	0	1640.91	2	820.965	4.92	High	QGRPVVICDKEDTETIK	1xCarbamidomethyl [C8]	1	9	Q06210	Q06210	1	1988.01	3	663.345	6.24	High	QLDPGGGQGPPPVTLAAAK		1	2	P26006	P26006	0	1773.95	2	887.477	4.07
High	VYNYNHLMPTR		1	5	P61353	P61353	0	1407.68	3	469.903	2.78	High	QGDENYMEFLEVLTEGLNR	1xOxidation [M7]	1	8	Q9Y666	Q9Y666	0	2273.04	3	758.351	4.69	High	QLAVAEGKPPEAPK		1	1	P56192	P56192	0	1434.8	3	478.941	3.1
High	IGPILDNSTLQSEVKPILEK		1	10	P30153	P30153	0	2194.23	3	732.081	6.85	High	QGAIVAVTGDGVNDSPALK		1	21	P05023	P50993; P05023; P13637	0	1811.95	2	906.484	5.06	High	QLASGLLLVTGPLVLNR		1	12	Q02878	Q02878	0	1764.07	2	882.541	5.27
High	LGPGGLDPVEVYESLPEELQK		1	3	Q16543	Q16543	0	2269.16	2	1135.08	4.63	High	QFYDQALQQAVVDDDANNAK		1	20	P60033	P60033	0	2253.04	2	1127.03	5.43	High	QIAASSQDSVGR		1	1	P54886	P54886	0	1218.61	2	609.808	2.81
High	LGNTISSLFGGGTTPDAK		1	6	Q9Y4L1	Q9Y4L1	0	1735.89	2	868.451	3.56	High	QFSSADEAALKEPIIK		1	14	Q9HCC0	Q9HCC0	1	1746.93	3	582.98	5.85	High	QKVIGAGEFGEVYK		1	3	P29317	P29317	1	1524.81	3	508.942	4.48
High	LGNSADALESAKR		1	1	O96011	O96011	1	1331.69	3	444.572	3.93	High	QFQFTDWPEQGVPK		2	16	P10586; Q13332	P10586; P23468; Q13332	0	1706.82	2	853.911	4.25	High	QKIVQAEGEAEAAK		1	9	Q99623	Q99623	1	1471.78	2	736.394	3.78
High	LGETYKDHENIVIAK		1	2	P07237	P07237	1	1729.91	3	577.314	3.76	High	QFINLMLPMK		1	2	P78527	P78527	0	1234.67	2	617.838	3.41	High	QKIEDHLLSSGK		1	2	O14763	O14763	1	1354.73	3	452.252	3.07
High	LGNPIVPLNIR		1	3	P78527	P78527	0	1205.74	2	603.374	2.8	High	QFLLTNNGHSVK		1	9	O43570	O43570	0	1357.72	3	453.248	4.06	High	QKGDVVLQSDHVIETLTK		1	1	O00159	O00159	1	2010.09	3	670.702	5.54
High	LGMLSPEGTCK	1xCarbamidomethyl [C10]	1	9	P49327	P49327	0	1192.57	2	596.794	2.03	High	QFHFTSWPDHGVPDTTDLLINFR		1	18	Q12913	Q12913	0	2743.33	3	915.115	5.9	High	QKGADFLVTEVENGGSLGSK		1	5	P14618	P14618	1	2036.03	3	679.345	6.27
High	LGMIAGGTGITPMLQLIR		1	2	Q9UHQ9	Q9UHQ9	0	1842.03	2	921.523	3.51	High	QFHATHYHPSNAR		1	9	Q5JRX3	Q5JRX3	0	1565.74	3	522.584	4.37	High	QKEEESQQQAVLEQERR		1	2	Q9UM54	Q9UM54	2	2115.04	4	529.517	4.56
High	LGIYTVLFER		1	6	Q02978	Q02978	0	1210.68	2	605.845	2.86	High	QFGFIVLTTSAGIMDHEEARR		1	3	P62244	P62244	1	2378.19	4	595.301	4.56	High	QKADEAYLIGR		1	15	P11498	P11498	1	1263.67	2	632.344	3.54
High	LGLVGVNLTLDGVK		1	1	P53396	P53396	0	1397.84	2	699.42	4	High	QFGFIVLTTSAGIMDHEEAR		1	12	P62244	P62244	0	2222.09	3	741.367	6.65	High	QHVVSVEEALLATGQWK		1	1	P07996	P07996	0	1895	3	632.339	5.04
High	IGITAITHQNK		1	2	P54764	P54764	0	1195.68	2	598.348	3.11	High	QFFDKVPAK		1	7	P56159	P56159	1	1079.59	2	540.302	2.76	High	QGFGELLQAVPLADSFR		1	16	P27695	P27695	0	1847.97	2	924.489	1.46
High	IGILHENFQTLK		1	5	Q9Y6G9	Q9Y6G9	0	1412.79	3	471.605	3.94	High	QFAEMYVAK		1	4	P13639	P13639	0	1086.53	2	543.77	2.92	High	QHSAQHHPSITSLNR		1	24	Q9P273	Q9P273	0	1712.86	3	571.626	4.05
High	LGLLGLPAPK		1	1	Q99459	Q99459	0	978.635	2	489.823	2.57	High	QGAIVAVTGDGVNDSPALKK		1	9	P05023	P50993; P05023; P13637	1	1940.04	3	647.353	7.15	High	QHGQLWFPEGFK		1	1	P46531	P46531	0	1473.73	3	491.915	3.06
High	LGLLGLANSLAIEGR		1	5	P51659	P51659	0	1496.88	2	748.945	1.48	High	LVLDQVHTASGTAPGTLK		1	7	Q14517	Q14517	0	1807.99	3	603.336	4.17	High	QHCPAQESQWLELSGAK	1xCarbamidomethyl [C3]	1	1	Q9HCM2	Q9HCM2	0	1968.92	3	656.98	4.52
High	LGLLGALMAEDGVR		1	8	A0A087X0R7	A0A087X0R7; Q9H4L4	0	1414.77	2	707.89	3.45	High	IVLDNSVFSEHR		1	13	Q00610	Q00610; P53675	0	1415.73	2	708.37	3.41	High	QGWVSSSLTLK		1	4	P50895	P50895	0	1205.65	2	603.332	3.24
High	LGLLEALLK		1	6	Q8NI27	Q8NI27	0	969.634	2	485.322	2.53	High	LVLDAFALPLTNLFK		1	6	P55060	P55060	0	1674.98	2	837.994	3.77	High	QGVEHEASRDEEPR		1	7	O95274	O95274	1	1638.75	4	410.444	2.08
High	IGLLDSEWIPVSFAK		1	11	Q86SJ2	Q86SJ2	0	1674.91	2	837.959	3.53	High	IIHGQDFDQR		1	7	Q14344	Q14344	0	1228.61	3	410.209	3.48	High	QGTIFLAGPPLVK		1	13	Q9HCC0	Q9HCC0	0	1340.79	2	670.901	3.71
High	IGNLQTDLSDGLR		1	1	O75369	O75369	0	1401.73	2	701.37	4.12	High	IIHGAGYSEEDKR		1	3	P29992	P29992	1	1474.73	3	492.248	3.82	High	QGTFHSQQALEYGTK		1	3	P53597	P53597	0	1694.81	3	565.614	4.79
High	LGEPSEIDQR		1	2	Q2M389	Q2M389	0	1143.56	2	572.291	2.83	High	LIHFGERDYDILAGR		1	2	Q9P273	Q9P273	1	1774.92	4	444.489	2.99	High	QGRPVVICDKEDTETIK	1xCarbamidomethyl [C8]	1	3	Q06210	Q06210	1	1988.01	4	497.762	4.49
High	LGEIVTTIPTIGFNVETVEYK		3	14	P61204; P18085; P84085	F5H423; P61204; P18085; P84077; P84085	0	2323.24	2	1162.12	5.03	High	IIHEDGYSEDECK	1xCarbamidomethyl [C12]	1	2	P08754	P08754	0	1594.67	3	532.23	2.74	High	QGPQHGMLINTPYVTK		1	5	O00763	O00763	0	1783.92	3	595.314	5.62
High	IGELVGVLVNHFK		1	1	O94832	O94832	0	1424.83	3	475.612	3.84	High	LLGVVSQGQPTLVIMELMTR	1xOxidation [M]	1	11	P08069	P14616; P08069	0	2201.2	3	734.403	6.33	High	QGNLSSQVPLKR		1	1	P78527	P78527	1	1326.75	3	442.925	4.06
High	LFVTNDAATILR		1	4	P50990	P50990	0	1333.75	2	667.377	3.53	High	LLGVVSQGQPTLVIMELMTR		1	28	P08069	P14616; P08069	0	2185.21	2	1093.11	4.37	High	QGNAVTLGDYYQGR		1	3	Q86X29	Q86X29	0	1541.73	2	771.371	4.12
High	IFVTIADNASPK		1	5	Q14517	Q14517	0	1275.69	2	638.354	2.91	High	LLGTSADVDIHHLASLDPEVYK		1	3	Q15386	Q15386	0	2393.23	4	599.065	5.36	High	QGIVPPGLTENELWR		1	12	Q9H9B4	Q9H9B4	0	1708.9	2	854.956	2.78
High	LFVSDGVPGCLPVLAAAGR	1xCarbamidomethyl [C10]	1	9	P56192	P56192	0	1899.02	2	950.011	4.04	High	LLGTIYTAAEEIEAVGGK		1	12	Q6YN16	Q6YN16	0	1834.98	2	917.994	4.87	High	QGHINYVQSVHK		1	6	Q5SZK8	Q5SZK8	0	1409.73	3	470.583	4.32
High	IFVGNVSAACTSQELR	1xCarbamidomethyl [C10]	1	5	Q96PK6	Q96PK6; A0A0A0MSL8	0	1751.87	2	876.446	3.7	High	LLGSTIPLCSAQWER	1xCarbamidomethyl [C9]	1	2	P50416	P50416	0	1730.89	2	865.947	3.21	High	QGGGGGGGSVPGIER		1	2	P52272	P52272	0	1284.63	2	642.823	3.77
High	LFVGNLPADITEDEFKR		1	7	P23246	P23246	1	1964.01	3	655.342	4.24	High	LLGPSAAADILQLSSSLPLQSR		1	13	Q7Z6Z7	Q7Z6Z7	0	2237.25	3	746.421	6.31	High	QHHPPYHQQHHQGPPPGGPGGR		1	31	P23246	P23246	0	2403.14	4	601.542	6.59
High	IFVGGLSPDTPEEK		1	2	Q14103	Q14103	0	1488.76	2	744.883	3.6	High	ILGNLDFLITGLNGDPWHK		1	8	P21860	P21860	0	2123.13	3	708.382	5.07	High	NILQWESPAFAK		1	2	Q08334	H0Y3Z8; Q08334	0	1403.73	2	702.368	3
High	IFVFEPPPGVK		1	10	Q14204	Q14204	0	1229.69	2	615.348	2.58	High	IIGIMEEVADGFK		1	4	P52701	P52701	0	1421.73	2	711.37	2.83	High	QEFEKQDELKR		2	3	Q86VP6; O75155	Q86VP6; O75155	2	1449.73	3	483.918	3.76
High	LFVEALGQIGPAPPLK		1	1	P27708	P27708	0	1649.96	2	825.491	2.11	High	LLGLLFPLLAR		1	11	Q8TEX9	Q8TEX9	0	1225.8	2	613.404	3.06	High	QEAGISEGQGTAGEEEEKKK		1	1	O43583	O43583	2	2105	4	527.007	2.74
High	IFTVAQVDDNSIQMK		1	2	Q9Y666	Q9Y666	0	1708.86	2	854.932	5.02	High	ILGLLDAYLK		1	8	P26641	P26641	0	1118.68	2	559.843	2.95	High	NYLEPGKECVQPATK	1xCarbamidomethyl [C9]	1	12	P16615	P16615	1	1733.85	2	867.437	3.07
High	IFTSIGEDYDER		1	6	P35232	P35232	0	1444.66	2	722.837	3.02	High	IIGLDQVAGMSETALPGAFK		1	21	P35579	P35579	0	2018.06	2	1009.54	4.77	High	NYKPVVQTTGNAR		1	2	Q6PIU2	Q6PIU2	0	1447.77	3	483.262	3.57
High	IFTPIVEHLGLQIR		1	2	Q9NRX1	Q9NRX1	0	1635.96	3	545.996	2.38	High	LLGHEVEDVIIK		1	4	Q92900	Q92900	0	1364.78	2	682.894	3.33	High	NYDIGAALDTIQYSK		1	3	Q13501	Q13501	0	1671.82	2	836.419	1.83
High	LFVVPADEAQAR		1	1	Q8IV08	Q8IV08	0	1315.7	2	658.352	2.87	High	ILGATIENSR		1	3	P08727	P08727	0	1073.59	2	537.306	2.44	High	NYCNIQVTK	1xCarbamidomethyl [C3]	1	4	P48444	P48444	0	1139.55	2	570.284	2.07
High	LFTFDLNPSDDNILK		1	6	Q9Y4D7	Q9Y4D7	0	1751.89	2	876.447	2.82	High	LLGASELPIVTPALR		1	18	P52292	P52292	0	1549.93	2	775.468	4.59	High	NYAHALDGLYR		1	6	Q9UBX3	B4DLN1; Q9UBX3	0	1292.64	2	646.825	3.66
High	LFTAESLIGLK		1	9	P48444	P48444	0	1191.7	2	596.352	2.5	High	ILGADTSVDLEETGR		1	10	P25705	P25705	0	1575.79	2	788.399	4.36	High	NWQDKDVYR		1	2	Q12891	Q12891	1	1223.58	3	408.535	3.01
High	IFSPNVVNLTLVDLPGMTK		1	3	O00429	O00429	0	2058.13	2	1029.57	4.08	High	LLGAALPLLTK		1	6	Q9BQG0	Q9BQG0	0	1109.73	2	555.368	3.68	High	NWKPARPVGIEK		1	14	P11717	P11717	0	1394.79	3	465.604	2.98
High	LFSMENWGGATFDVAMR	2xOxidation [M4; M16]	1	11	P11498	P11498	0	1963.87	2	982.435	4.11	High	ILFRPVASQLPR		1	12	P35232	P35232	0	1396.84	3	466.289	3.96	High	NVTLNPDPNEIK		1	2	Q13907	Q13907	0	1353.7	2	677.356	2.91
High	IFSHLQHVK		1	9	O43570	O43570	0	1108.63	2	554.82	3.13	High	LLFEGAGSNPGDKTLEDR		1	3	P61421	P61421	1	1918.95	3	640.323	4.9	High	NVSAGTQDVPSPPSDYVER		1	9	Q16625	Q16625	0	2017.95	2	1009.48	5.24
High	IFSGPSSEQFGYAVQQFINPK		1	15	P17301	P17301	0	2344.16	2	1172.59	3.83	High	LLFAPNLLLDR		1	3	P03372	P03372	0	1284.77	2	642.888	2.8	High	NVQSVSIIDTELK		1	1	Q15645	Q15645	0	1445.78	2	723.398	3.53
High	WAAVVVPSGQEQR		2	7	Q31612; Q95604	Q31612; Q95604	0	1426.74	2	713.879	3.29	High	IIEVVDAIMTTAQSHQR		1	12	Q01813	Q01813	0	1912	3	638.002	5.05	High	NVQLTDAGTYK		1	2	Q7Z7D3	Q7Z7D3	0	1209.61	2	605.313	2.77
High	LFSGATMASSR		1	4	Q9UBX3	B4DLN1; Q9UBX3	0	1127.55	2	564.285	2.46	High	IIEVGDTPKDR		1	16	P61619	P61619; Q9H9S3	1	1242.67	3	414.895	3.94	High	NVQGIIEILK		1	3	P42704	P42704	0	1126.68	2	563.849	2.12
High	WACLVAGGSK	1xCarbamidomethyl [C3]	1	1	P48960	P48960	0	1048.52	2	524.769	3.03	High	ILHLLGQEGPK		1	1	Q9Y678	Q9Y678	0	1204.7	3	402.241	3.59	High	NVQAEEMVEFSSGLK		1	5	P25705	P25705	0	1667.79	2	834.396	4.23
High	LFQTNTELLELTTK		1	6	Q8NB49	Q8NB49	0	1650.89	2	825.95	4.34	High	LLEVEHPAAK		1	5	P17987	P17987	0	1106.62	2	553.818	2.69	High	NYNKPWEPK		1	1	P03928	P03928	0	1175.58	2	588.298	2.92
High	LFQSNDPTLR		1	5	Q9Y678	Q9Y678	0	1190.62	2	595.816	2.27	High	ILHLLTQEALSIHGVK		1	5	P54886	P54886	0	1772.04	4	443.768	4.89	High	NVMVEPHRHEGVFICR	1xCarbamidomethyl [C15]; 1xOxidation [M3]	1	5	P22087	P22087	1	1995.96	4	499.751	4.55
High	LFQLPTPPLSR		1	3	Q9Y6K0	Q9Y6K0	0	1268.74	2	634.869	2.83	High	ILHQHLGAPEER		1	2	Q9NZM1	Q9NZM1	0	1399.74	3	467.253	4.59	High	NVLVTENNVMK		1	3	P21802	P21802	0	1260.66	2	630.838	2.16
High	LFTESCSISPK	1xCarbamidomethyl [C6]	1	1	Q9Y6I9	Q9Y6I9	0	1268.62	2	634.819	1.82	High	LLIIGNSSVGK		1	4	O95716	Q96E17; P20336; P20337; O95716	0	1100.67	2	550.84	2.89	High	NVIVLQTVLQEVR		1	2	Q9Y2L1	Q9Y2L1	0	1510.9	2	755.951	3.16
High	IGQVSCDIQIVSDR	1xCarbamidomethyl [C6]	1	4	Q9Y4D7	Q9Y4D7	0	1589.8	2	795.4	3.2	High	ILILGLDGAGK		1	9	P40616	P40616	0	1069.66	2	535.334	2.85	High	NVLSLTNKGEVFNELVGK		1	28	P05556	P05556	1	1961.07	2	981.038	7.15
High	LFYHIVDSDEVSTK		1	2	Q9UQE7	Q9UQE7	0	1652.82	3	551.615	4.1	High	ILIIGESGVGK		1	3	Q9NP72	Q9NP72	0	1085.66	2	543.335	2.44	High	NVLITDFFGSVR		1	8	Q92643	Q92643	0	1367.73	2	684.368	3.26
High	IFYPETTDIYDRK		1	5	P46940	P46940	1	1660.82	3	554.283	3.78	High	LLIIGDSGVGK		6	9	P61026; P62820; P61006; P51153; Q9H0U4; Q15286	P61026; P62820; P59190; P61006; Q92928; P51153; Q9H0U4; Q15286; Q92930	0	1071.64	2	536.327	3.14	High	NVLGHMQQGGAPSPFDR		1	3	Q01813	Q01813	0	1810.87	2	905.939	5.33
High	LGELPSWILMR	1xOxidation [M10]	1	6	G3V325	G3V325; P56134	0	1330.72	2	665.861	3.3	High	LLLLGAGESGK		4	13	Q5JWF2; P11488; Q14344; P08754	A8MTJ3; P38405; P19087; P04899; P09471; Q5JWF2; Q03113; P11488; Q14344; P08754; P63096	0	1057.63	2	529.318	3.4	High	NVIFQPVAELKK		1	6	Q01813	Q01813	1	1385.82	3	462.612	3.51
High	LGELPSWILMR		1	12	G3V325	G3V325; P56134	0	1314.72	2	657.865	2.93	High	ILLIFEGTNEILR		1	4	Q9H845	Q9H845	0	1530.89	2	765.949	3.11	High	NVIFQPVAELK		1	3	Q01813	Q01813	0	1257.72	2	629.367	1.76
High	LGEINVIGEPFLNVNCEHIK	1xCarbamidomethyl [C16]	1	13	P33991	P33991	0	2295.18	3	765.729	6.91	High	LLLLDYAANR		1	5	Q9UIW2	Q9UIW2	0	1161.66	2	581.336	2.89	High	NVIETCKEAGVQK	1xCarbamidomethyl [C6]	1	2	Q15738	Q15738	1	1475.75	3	492.591	3.38
High	LGELLFPSSLAGETLGSFSGLR		1	1	P35658	P35658	0	2251.2	3	751.071	4.5	High	LLLLDPATGELQLSR		1	19	Q9NYQ6	Q9NYQ6	0	1638.94	3	546.985	5.06	High	NVLELSNVVR		1	8	P10586	P10586	0	1142.65	2	571.828	2.8
High	IGEGTYGVVYK		2	6	P24941; P06493	P24941; P06493; Q00526	0	1185.62	2	593.315	2.66	High	LIILASGGPQALVNIMR	1xOxidation [M16]	1	1	P35222	P35222	0	1782.03	2	891.52	3.76	High	NVFLLGFIPAK		1	6	Q92900	Q92900	0	1218.72	2	609.867	3.11
High	LGEGGPDSDQAIR		1	6	Q9H0X4	Q9H0X4	0	1314.63	2	657.822	3.74	High	LIILASGGPQALVNIMR		1	17	P35222	P35222	0	1766.04	2	883.52	4.52	High	NVFDEAILAALEPPEPK		1	15	P60953	P60953	0	1852.97	2	926.984	5.48
High	LGEEVNGEATESQQKPR		1	4	Q9NVH0	Q9NVH0	0	1871.91	3	624.644	4.91	High	LIILANGGPQALVQIMR		1	12	P14923	P14923	0	1807.06	2	904.035	3.83	High	NVESGEEELASKLDHYK		1	2	Q96HS1	Q96HS1	1	1947.93	4	487.738	5.33
High	IGEETGVIETSDRLDR		1	3	Q14517	Q14517	1	1789.89	3	597.304	4.28	High	LLIHQSLAGGIIGVK		1	3	P61978	P61978	0	1518.94	3	506.985	5.56	High	NVDSFPQNQER		1	1	Q9Y666	Q9Y666	0	1333.61	2	667.313	3.55
High	IGEEFLTDLSQLKK		1	8	P11216	P11216	1	1620.88	3	540.965	5.45	High	ILIENGVAER		1	4	Q9H0A0	Q9H0A0	0	1113.63	2	557.32	2.32	High	NVMVEPHRHEGVFICR	1xCarbamidomethyl [C15]	1	5	P22087	P22087	1	1979.97	4	495.749	3.55
High	IGEEFLTDLSQLK		1	3	P11216	P11216	0	1492.79	2	746.897	4.08	High	LLLEHLECLVSR	1xCarbamidomethyl [C8]	2	1	O75145; Q13136	O75145; Q13136; O75334; O75335	0	1481.81	3	494.609	3.75	High	QEDKDDLDVTELTNEDLLDQLVK		1	1	P42166	P42166	1	2688.31	3	896.774	4.71
High	LGEAAVLEIVER		1	9	Q92485	Q92485	0	1298.73	2	649.869	4.49	High	LLLEFTDTSYEEKR		1	1	P21266	P21266	1	1743.88	3	581.965	5.13	High	NYVVTDHGSCVR	1xCarbamidomethyl [C10]	1	1	P00533	P00533	0	1406.65	3	469.556	3.55
High	LFYLALPPTVYEAVTK		1	16	P11413	P11413	0	1825.01	2	913.011	2.6	High	LLLEEDENEESGSIKR		1	3	O75165	O75165	1	1860.92	3	620.977	4.86	High	QADLYISEGLHPR		2	4	P40227; Q92526	P40227; Q92526	0	1498.76	3	500.262	3.8
High	LGDQGPPEEAEDR		1	13	O00592	O00592	0	1412.63	2	706.821	3.9	High	IILEAEKMDGAASQGK		1	1	Q15382	Q15382	1	1660.86	3	554.292	4.72	High	QDVNECGQKPGLCR	2xCarbamidomethyl [C6; C13]	1	8	P46531	P46531	0	1660.75	2	830.884	4.02
High	LGDLGAIDEK		1	1	Q9NTJ3	Q9NTJ3	0	1030.54	2	515.775	3.03	High	LLLDIPLQTPHK		1	6	P49792	P0DJD0; P49792; Q99666; P0DJD1; O14715; A6NKT7	0	1387.83	3	463.282	3.68	High	QDMPNAMPVSELTDKLGLQHLR		1	1	P84085	P84085	1	2493.26	4	624.07	5.8
High	IGDGSPSHPPILER		1	4	Q58EX2	Q58EX2	0	1474.76	3	492.262	4.76	High	IILDLISESPIK		1	5	P61978	P61978	0	1340.8	2	670.905	3.38	High	QDLPNAMNAAEITDK		1	1	P61204	P61204; P84077; H0YGG7	0	1630.77	2	815.888	3.22
High	IGDFGLVTSLK		1	4	P19525	P19525	0	1149.65	2	575.329	3.42	High	ILLDHFANR		2	6	Q9UM47; Q04721	Q9UM47; Q04721	0	1098.61	2	549.808	2.7	High	QDHAQQLATAAEER		1	3	Q14980	Q14980	0	1567.75	3	523.257	4.77
High	IGDFGLATVK		1	1	P10398	P04049; P15056; P10398	0	1020.57	2	510.79	3.02	High	ILIANTGMDTDKIK		1	1	P78371	P78371	1	1532.84	3	511.617	4.34	High	QDDGGAPILEYIVK		1	7	O15394	O15394	0	1517.78	2	759.398	4.08
High	LGDDIDLIVR		1	2	O15371	O15371	0	1128.63	2	564.817	3.81	High	LLKYPDVIQELK		1	5	Q6P4Q7	Q6P4Q7	1	1458.86	3	486.96	4.24	High	QCVQDSDHCFK	2xCarbamidomethyl [C2; C9]	1	7	Q04721	Q04721	0	1423.57	3	475.197	4.16
High	VYVIGSFVDK		1	3	Q7L0Y3	Q7L0Y3	0	1126.61	2	563.814	2.19	High	LLKEQEIEDQKNPR		1	18	O15269	O15269	2	1739.93	3	580.649	4.86	High	QCSPSQGPCCTAQCAFK	4xCarbamidomethyl [C2; C9; C10; C14]	1	5	O14672	O14672	0	1986.79	2	993.909	4.58
High	LGAHQLDSYSEDAK		1	6	Q16651	Q16651	0	1533.72	2	767.37	3.35	High	LLHYLGHVMVNGPTTPIPVK	1xOxidation [M9]	1	37	P11498	P11498	0	2202.21	3	734.742	7.88	High	QCQCTSVGAQNTVICSK	3xCarbamidomethyl [C2; C4; C15]	1	15	P16422	P16422	0	1940.86	2	970.94	6.01
High	LGAGPGDAGEVQAHPFFR		1	2	P23443	P23443	0	1825.9	3	609.308	3.69	High	LLHYLGHVMVNGPTTPIPVK		1	52	P11498	P11498	0	2186.22	3	729.414	7.72	High	QCELLSPCTPNPCEHGGR	3xCarbamidomethyl [C2; C8; C13]	1	11	Q9UM47	Q9UM47	0	2111.91	3	704.644	5.39
High	IGAEVYHNLK		1	1	P06733	P06733	0	1143.62	2	572.317	2.42	High	LLHPPSHWPLIK		1	6	P35222	P35222	0	1437.84	3	479.951	4.04	High	QCEEFIYGGCEGNQNRFESLEECKK	3xCarbamidomethyl [C2; C10; C23]	1	5	P10646	P10646	2	3111.32	4	778.588	5.5
High	WAAVVVPSGEEQR		1	4	P13747	P17693; P13747; P01893	0	1427.73	2	714.371	3.42	High	LLETTDRPDGHQNNLR		1	19	Q14974	Q14974	0	1878.94	3	626.986	4.08	High	QCEALQCWR	2xCarbamidomethyl [C2; C7]	1	3	Q9UM47	Q9UM47	0	1250.54	2	625.777	2.67
High	IFYVNYLSELSEHVK		1	2	Q07960	Q07960	0	1840.95	3	614.326	2.25	High	LLETESFQMNR		1	1	Q13085	Q13085	0	1367.66	2	684.335	3.4	High	QAYESNLICHGLQLEATR	1xCarbamidomethyl [C9]	1	4	Q4KMQ2	Q4KMQ2	0	2103.03	3	701.677	5.54
High	IGDLQAFQGHGAGNLAGLK		1	25	P08195	P08195	0	1866.98	2	933.995	6.07	High	LLETELLQEISEIEKR		1	4	Q8TDB6	Q8TDB6	1	1943.07	3	648.361	6.04	High	QAVEQQIQSHR		1	1	P33176	P33176	0	1323.68	3	441.898	3.38
High	IGRIEDVTPIPSDSTR		1	7	P62263	P62263	1	1755.92	3	585.983	3.57	High	ILEALASSEDVR		1	4	Q9UIQ6	Q9UIQ6	0	1302.69	2	651.847	4.25	High	QADGVLLQAITR		1	7	Q9HCU4	Q9HCU4	0	1284.73	2	642.871	2.47
High	IGSCTQQDVELHVQK	1xCarbamidomethyl [C4]	1	5	P14868	P14868	0	1741.85	2	871.437	5.64	High	LLEAASVSSK		1	3	P15924	P15924	0	1004.56	2	502.786	2.87	High	QATINIGTIGHVAHGK		1	2	P41091	P41091; Q2VIR3; F8W810	0	1616.89	4	404.98	3.79
High	LGSELIQGLGYR		1	1	Q9UHN6	Q9UHN6	0	1305.72	2	653.362	3.95	High	LLDYVPIGPR		1	9	P46459	P46459	0	1142.66	2	571.836	2.42	High	QASPNIVIALAGNK		1	8	P51148	K7ERQ8; P51148	0	1395.8	2	698.403	4.38
High	LKESQTQDNITVR		1	4	Q92900	Q92900	1	1531.81	3	511.278	4.4	High	IIDVVYNASNNELVR		1	13	P62241	P62241	0	1718.91	2	859.961	4.73	High	QAQLAQTLQQQEQASQGLR		1	2	Q14980	Q14980	0	2126.09	3	709.371	5.4
High	LKEQGQAPITPQQGQALAK		1	5	P84095	P84095	1	2006.1	3	669.377	5.63	High	ILDVASLEVLNEVNRR		1	11	Q92616	Q92616	1	1840.03	3	614.013	3.49	High	QAQEYEALLNIK		1	13	P05783	P05783	0	1419.75	2	710.379	3.97
High	VYELPFLVALDHR		1	2	Q8NCG7	Q8NCG7	0	1571.86	3	524.625	1.66	High	IIDSLFNTVTDKK		1	2	O60701	O60701	1	1493.82	3	498.615	3.01	High	QAITQVVVSR		1	6	Q9H9B4	Q9H9B4	0	1100.64	2	550.829	3.48
High	LKECEDASEEPEEKDANQGEK	1xCarbamidomethyl [C4]	1	24	Q8N370	Q8N370	2	2435.05	3	812.359	6.47	High	ILDPEGLALGAVIASSKK		1	4	Q8IY81	Q8IY81	1	1782.04	3	594.685	4.82	High	QALPCVAESPTVHVEVHQR	1xCarbamidomethyl [C5]	1	6	Q15645	Q15645	0	2157.09	4	540.029	7.77
High	LKEAELLEPLMPAIR		1	4	P53618	P53618	1	1722.98	3	575.004	2.46	High	ILDPEGLALGAVIASSK		1	17	Q8IY81	Q8IY81	0	1653.94	2	827.474	4.89	High	QALHSGQNQLK		1	2	P54886	P54886	0	1223.65	2	612.332	2.7
High	IKDYLLMEEEFIR		1	11	P62191	P62191	1	1698.88	2	849.94	3.92	High	ILDNTSEPQPGEAR		1	8	P50416	P50416	0	1526.74	2	763.879	3.72	High	QAHILLDCGEDNVCKPK	2xCarbamidomethyl [C8; C14]	1	27	P06756	P06756	0	1996.96	3	666.328	7.48
High	LKDRDPEFYK		1	6	Q9Y3T9	Q9Y3T9	2	1310.67	3	437.565	3.79	High	LLDNLLALIR		1	5	Q9HAV4	Q9HAV4	0	1153.73	2	577.367	3.4	High	QAGVFEPTIVK		1	1	P17987	P17987	0	1188.66	2	594.833	3.2
High	IKDPDASKPEDWDER		1	2	P27797	P27797	1	1800.84	4	450.968	2.44	High	ILDILEYIHEHEYVHGDIK		1	3	Q99986	Q99986	0	2336.19	5	468.044	6.17	High	QAGGFLGPPPPSGK		1	1	Q9UM00	Q9UM00	0	1309.69	2	655.354	4.39
High	LKDKWDELK		1	3	O00592	O00592	2	1174.65	2	587.827	3.75	High	LIDLHTNVATAVLEHIK		1	10	Q8WVM8	Q8WVM8	0	1887.07	3	629.694	5.95	High	QAELTVQVK		1	6	P15151	P15151	0	1015.58	2	508.295	3.26
High	IKDAFDRNPELQNLLLDDFFK		1	1	P52209	P52209	2	2551.32	4	638.587	3.34	High	LIDLHSPSEIVK		1	18	P60866	P60866	0	1350.76	2	675.886	4.22	High	QAEALRPFGEAPR		1	2	P35052	P35052	0	1441.75	3	481.258	3.71
High	LKAELGIPLEEVPPEEINYLTR		1	6	Q13907	Q13907	1	2523.37	3	841.798	3.86	High	LLDIDETEYHADGGKVPIK		1	24	P04626	P04626	1	2113.08	3	705.031	4.98	High	QADYVPSDQDLLR		1	2	Q5JWF2	Q5JWF2	0	1519.74	2	760.37	4.03
High	VYEFLDKLDVVR		1	14	O43242	O43242	1	1495.82	2	748.41	3.78	High	LIDLCQPTQK	1xCarbamidomethyl [C5]	1	2	Q14683	Q14683	0	1215.64	2	608.325	2.33	High	QADVFPDRDHFGR		1	2	Q9HCC0	Q9HCC0	1	1559.73	3	520.585	3.12
High	LHYGLPVVVK		1	6	P35222	P35222	0	1124.68	2	562.848	3.67	High	IIDKTQLNSSSLQK		1	2	Q7KZI7	Q7KZI7	1	1574.87	3	525.632	4.3	High	QASPNIVIALSGNK		1	2	P20339	P20339	0	1411.79	2	706.396	3.9
High	LHVPEKFEPTHPER		1	4	Q9Y6M7	Q9Y6M7	1	1715.89	3	572.637	4.4	High	IIDFLSALEGFK		1	9	P52701	P52701	0	1352.75	2	676.875	3.11	High	RVLLGETGKEK		1	12	P62280	P62280	2	1229.72	2	615.367	3.6
High	IHVLEAQDLIAK		1	3	Q9BSJ8	Q9BSJ8	0	1349.78	2	675.393	3.29	High	LIDFLESGK		1	2	Q92841	Q92841	0	1021.56	2	511.283	2.57	High	LTSAVSSLPELLEK		1	6	Q8WVM8	Q8WVM8	0	1486.84	2	743.929	1.75
High	LHTVGEPVEFR		1	8	O75054	O75054	0	1283.67	2	642.343	2.4	High	LIDFLECGK	1xCarbamidomethyl [C7]	1	11	P17844	P17844	0	1094.56	2	547.784	2.32	High	ITRPGNTDDPSGGNK		1	1	Q8WVV9	Q8WVV9	0	1528.74	3	510.252	3.81
High	VYGLESLKDLFPNLTVIR		1	7	P06213	P06213	1	2077.17	3	693.061	4.39	High	LLDFGSLSNLQVTQPTVGMNFK	1xOxidation [M19]	1	10	P0CW22	P0CW22	0	2425.24	3	809.085	5.09	High	ILEALASSEDVR		1	2	Q9UIQ6	Q9UIQ6	0	1302.69	2	651.85	3.93
High	VYIDPFTYEDPNEAVR		2	20	P54760; P54753	P54760; P54753	0	1927.91	2	964.457	3.3	High	LLDFGSLSNLQVTQPTVGMNFK		1	8	P0CW22	P0CW22	0	2409.25	3	803.751	5.63	High	LLDYVPIGPR		1	2	P46459	P46459	0	1142.66	2	571.833	2.52
High	LHQYDGSIVVIQNPAR		1	10	Q8NFZ8	Q8NFZ8	0	1809.96	2	905.491	4.4	High	LLDFFLGQEIR		1	9	Q6P4Q7	Q6P4Q7	0	1350.74	2	675.874	3.48	High	IIDVVYNASNNELVR		1	17	P62241	P62241	0	1718.91	2	859.96	4.76
High	IHQEGDALPGHSKPSR		1	2	Q1ED39	Q1ED39	0	1728.88	3	576.967	3.69	High	LLDEWFTLDEVPKGK		1	6	A0FGR8	A0FGR8	1	1789.94	3	597.316	3.86	High	LLDVVHPAAK		1	2	Q99832	Q99832	0	1062.63	2	531.821	3.18
High	LHQEDNDYINASLIK		1	2	P18031	P18031	0	1772.88	3	591.636	4.26	High	LLDEWFTLDEVPK		1	12	A0FGR8	A0FGR8	0	1604.82	2	802.912	4.76	High	ILDVNDNIPVVENK		1	10	Q14126	Q14126	0	1581.85	2	791.429	4.6
High	VYLTPDGTSSEYDSILVEINKR		1	10	O15031	O15031	1	2499.26	3	833.754	6.31	High	ILDENDNKPQFLQK		1	6	Q14517	Q14517	0	1701.88	3	567.969	4.31	High	ILDVASLEVLNEVNRR		1	6	Q92616	Q92616	1	1840.03	3	614.02	2.66
High	IHPTSVISGYR		1	8	P17987	P17987	0	1229.66	2	615.341	1.99	High	ILEALASSEDVRK		1	7	Q9UIQ6	Q9UIQ6	1	1430.78	3	477.603	4.7	High	LLDSVPPTAISHFK		1	2	Q9NR30	Q9NR30	0	1524.84	3	508.954	3.79
High	IHPGGEVAAVKR		1	1	Q14728	Q14728	1	1233.71	3	411.909	3.14	High	LIEAVDNMLSNK		1	1	Q9H223	Q9H223	0	1346.7	2	673.857	3.19	High	ILDPTASVPSVFIEPR		1	6	Q9HCM3	Q9HCM3	0	1740.95	2	870.98	3.92
High	IHVQGTDLPDPIATFQQLDQEYK		1	2	Q9Y2R4	Q9Y2R4	0	2656.33	3	886.113	6.09	High	LLECPHLNVR	1xCarbamidomethyl [C4]	1	1	Q8TEX9	Q8TEX9	0	1250.67	3	417.561	3.71	High	ILDPEGLALGAVIASSKK		1	6	Q8IY81	Q8IY81	1	1782.04	3	594.684	5.19
High	IHNVGSPLK		1	3	P52701	P52701	0	964.557	2	482.785	3.06	High	LLEDGEDFNLGDALDSSNSMQTIQK		1	28	P05783	P05783	0	2740.26	2	1370.63	6.59	High	ILDPEGLALGAVIASSK		1	20	Q8IY81	Q8IY81	0	1653.94	2	827.474	4.98
High	LKEYEAAVEQLK		1	5	Q5T9A4	Q5T9A4	1	1420.77	2	710.893	2.8	High	ILESTLPGTVIPLGNAEDLDVGR		1	2	Q9Y5E6	Q9Y5E6	0	2379.28	3	793.762	4.32	High	ILDNTSEPQPGEAR		1	6	P50416	P50416	0	1526.74	2	763.882	3.49
High	IKGEELSEANVR		1	3	Q14203	Q14203	1	1344.71	2	672.863	2.48	High	LLESSLSSSEGEEPVEYK		1	7	P08648	P08648	0	1982.94	2	991.975	5.21	High	LLDNTMEIFDIEPK		1	1	O94887	O94887	0	1677.84	2	839.43	1.89
High	LKVNFLPEIITLSK		1	3	Q14204	Q14204	1	1614.98	3	538.998	4.04	High	LLESMIPIK		1	6	Q9GZM5	Q9GZM5	0	1043.62	2	522.312	2.83	High	LIDISIGSLR		1	1	Q8IVT5	Q8IVT5	0	1086.65	2	543.83	2.78
High	IKVHAAADKHNSVEDSVTK		1	9	O60563	O60563	2	2049.07	4	513.026	7.18	High	LLEQYKEESKK		1	16	Q00839	Q00839	2	1394.75	2	697.879	4.05	High	IIDISDVFR		1	6	Q6PI48	Q6PI48	0	1077.59	2	539.301	2.67
High	IKVAEDEAEAAAAAK		1	17	P08195	P08195	1	1486.77	2	743.897	4.18	High	LLEQYKEESK		1	14	Q00839	Q00839	1	1266.66	2	633.834	3.25	High	LIDLHTNVATAVLEHIK		1	2	Q8WVM8	Q8WVM8	0	1887.07	4	472.522	3.95
High	LKTSPVEGLSGNPADLEK		1	1	P23634	P23634	1	1854.98	3	618.998	6.07	High	ILEQEEEEEQAGKPGEPSKKEEGR		1	7	Q9BXP5	Q9BXP5	2	2726.31	4	682.334	6.64	High	LIDLHSPSEIVK		1	12	P60866	P60866	0	1350.76	2	675.887	4.21
High	LKTHLPTFSQED		1	3	P22413	P22413	1	1415.72	2	708.366	2.74	High	LLEPVLLLGK		1	13	P62249	P62249	0	1094.72	2	547.862	3.23	High	LLDIDETEYHADGGKVPIK		1	16	P04626	P04626	1	2113.08	3	705.03	5.64
High	LKTEGSDLCDR	1xCarbamidomethyl [C9]	1	2	P04843	P04843	1	1293.61	3	431.877	3.91	High	LLEPLVTQVTTLVNTSNK		1	3	P26232	P26232	0	1970.12	3	657.378	5.27	High	IIDKTQLNSSSLQK		1	3	Q7KZI7	Q7KZI7	1	1574.87	3	525.634	4.37
High	LKQVEDEKNSFR		1	1	P35579	P35579	2	1492.78	3	498.266	3.06	High	LLEPLVTQVTTLVNTNSK		1	5	P35221	P35221	0	1970.12	3	657.378	5.01	High	LIDGIVLTKFDTIDDK		1	2	P08240	P08240	1	1805.99	3	602.668	3.25
High	IKQSCEEENAGAEDQDGEGEGSK	1xCarbamidomethyl [C5]	1	5	Q5ZPR3	Q5ZPR3	1	2467.02	3	823.014	3.88	High	ILEPGLNILIPVLDR		1	6	Q9UJZ1	Q9UJZ1	0	1675.02	2	838.01	3.81	High	IIDFLSALEGFK		1	6	P52701	P52701	0	1352.75	2	676.877	3.37
High	VYAPASTLVDQPYANEGTVVVTER		1	4	Q14126	Q14126	0	2579.3	3	860.44	3.35	High	IIELSQTTAK		1	9	O15394	O15394	0	1103.63	2	552.324	2.87	High	LIDFLESGK		1	1	Q92841	Q92841	0	1021.56	2	511.28	2.38
High	IKPHLMSQELPEDWDKQPVK		1	2	P07237	P07237	1	2418.25	4	605.314	5.78	High	LLELQEVDSLLR		1	9	P16144	P16144	0	1427.81	2	714.409	3.43	High	LIDFLECGK	1xCarbamidomethyl [C7]	1	11	P17844	P17844	0	1094.56	2	547.784	1.81
High	LKPGAPLKPK		1	6	O75369	O75369	0	1048.69	2	524.851	2.81	High	ILLMDEDQDR		1	6	Q99985	Q99985	0	1247.59	2	624.302	2.7	High	LLDFGSLSNLQVTQPTVGMNFK	1xOxidation [M19]	1	11	P0CW22	P0CW22	0	2425.24	3	809.089	2.71
High	LKGEAEYQEIR		1	15	Q15223	Q15223	1	1335.69	2	668.353	3.4	High	LLELGPKPEVAQQTR		1	9	P53621	P53621	0	1678.95	3	560.323	4.7	High	LLDFFLGQEIR		1	12	Q6P4Q7	Q6P4Q7	0	1350.74	2	675.874	3.21
High	LKPEIQCVSAK	1xCarbamidomethyl [C7]	1	1	P08582	P08582	0	1272.7	3	424.907	2.78	High	LLEGSGGSPSEVFEIDPR		1	7	Q9HCU4	Q9HCU4	0	1888.93	2	944.968	5.89	High	LLDEWFTLDEVPKGK		1	2	A0FGR8	A0FGR8	1	1789.94	3	597.318	4.23
High	LKPDEGGEVPVLNVSYKPQK		1	7	P61221	P61221	0	2197.19	3	733.072	4.52	High	LIEGLSHEVIVSAACGR	1xCarbamidomethyl [C15]	1	13	Q9P258	Q9P258	0	1810.95	2	905.981	5.38	High	LLDEWFTLDEVPK		1	9	A0FGR8	A0FGR8	0	1604.82	2	802.915	4.28
High	IKPATWETGISMR		1	7	O14786	O14786	0	1489.78	3	497.265	3.72	High	LLEGEESRLESGMQNMSIHTK	2xOxidation [M13; M16]	1	5	P05787	P05787	1	2421.14	4	606.043	4.86	High	ILDENDNKPQFLQK		1	7	Q14517	Q14517	0	1701.88	2	851.445	4.42
High	IKPAATSHVEGSGGVSAK		1	11	Q96ME7	Q96ME7	0	1695.9	4	424.733	4.39	High	LLEGEESRLESGMQNMSIHTK	1xOxidation [M]	1	34	P05787	P05787	1	2405.14	3	802.386	7.94	High	ILEALASSEDVRK		1	5	Q9UIQ6	Q9UIQ6	1	1430.78	3	477.601	4.63
High	LKNQVTQLK		1	6	P11586	P11586	1	1071.65	2	536.334	2.62	High	LLEGEESRLESGMQNMSIHTK		1	25	P05787	P05787	1	2389.15	3	797.059	6.83	High	LLECPHLNVR	1xCarbamidomethyl [C4]	1	2	Q8TEX9	Q8TEX9	0	1250.67	3	417.563	3.67
High	VYDSLLALPQDLQAAR		1	18	O15551	P56747; O15551; O95484; O14493	0	1772.95	2	886.976	4.68	High	IIEFVPTKTPYDPR		1	9	Q13085	Q13085	1	1675.91	3	559.31	2.92	High	LLEDGEDFNLGDALDSSNSMQTIQK		1	14	P05783	P05783	0	2740.26	2	1370.64	6.04
High	LKLEPHEGLLLR		1	25	P08195	P08195	1	1417.85	3	473.288	3.85	High	LLEEFVNHIQELQIMDER		1	1	O00471	O00471	0	2256.13	3	752.717	6.05	High	LLEDGEDFNLGDALDSSNSMQTIQK	1xOxidation [M20]	1	16	P05783	P05783	0	2756.26	2	1378.63	6.91
High	LKLEAELGNMQGLVEDFKNK		1	14	P05787	P05787	2	2276.2	3	759.398	6.78	High	LIEECISQIVLHK	1xCarbamidomethyl [C5]	1	4	O60610	O60610	0	1581.87	3	527.961	4.55	High	ILESTLPGTVIPLGNAEDLDVGR		1	2	Q9Y5E6	Q9Y5E6	0	2379.28	3	793.767	2.84
High	LKLEAELGNMQGLVEDFK	1xOxidation [M10]	1	16	P05787	P05787	1	2050.05	2	1025.54	4.36	High	IIEEAPATIATPAVFEHMEQCAVK	1xCarbamidomethyl [C21]	1	18	Q13085	Q13085	0	2655.32	3	885.775	6.74	High	LLESSLSSSEGEEPVEYK		1	6	P08648	P08648	0	1982.94	2	991.977	5.07
High	LKLEAELGNMQGLVEDFK		1	37	P05787	P05787	1	2034.06	2	1017.53	6.41	High	IIEEAPAPGIK		1	11	Q96RQ3	Q96RQ3	0	1137.65	2	569.333	2.45	High	LLESMIPIK		1	4	Q9GZM5	Q9GZM5	0	1043.62	2	522.315	2.09
High	IKHQEELTELHKK		1	2	Q676U5	Q676U5	2	1632.91	3	544.976	3.63	High	LLEDKNGEVQNLAVK		1	15	Q86VP6	Q86VP6; O75155	1	1669.91	2	835.461	5.76	High	LLEQYKEESKK		1	17	Q00839	Q00839	2	1394.75	2	697.882	4.06
High	LKGELESSDQVR		1	2	Q9P2E9	Q9P2E9	1	1360.71	2	680.861	2.66	High	LLEDGEDFNLGDALDSSNSMQTIQK	1xOxidation [M20]	1	21	P05783	P05783	0	2756.26	2	1378.63	6.44	High	LLEQYKEESK		1	8	Q00839	Q00839	1	1266.66	2	633.834	3.36
High	LKPEDITQIQPQQLVLR		1	23	P05556	P05556	0	2019.16	2	1010.08	2.55	High	LLELADIDPTLRPR		1	1	Q8WVM0	Q8WVM0	0	1621.93	3	541.313	3.87	High	ILEQEEEEEQAGKPGEPSKKEEGR		1	2	Q9BXP5	Q9BXP5	2	2726.31	4	682.335	5.62
High	WAGGGFLSTVGDLLK		1	2	P83111	P83111	0	1520.81	2	760.908	1.67	High	LILPELGPVFK		1	4	Q6P3W7	Q6P3W7	0	1225.76	2	613.38	2.19	High	LLEPVLLLGK		1	13	P62249	P62249	0	1094.72	2	547.866	2.37
High	LHNTIVEINNHK		1	1	Q9NTJ3	Q9NTJ3	0	1431.77	3	477.932	4.05	High	LILPHVDIQLK		1	6	P48735	P48735	0	1288.8	3	430.271	2.57	High	LLEPLVTQVTTLVNTSNK		1	6	P26232	P26232	0	1970.12	3	657.375	5.1
High	LHNELQSGSLR		1	9	Q5JTH9	Q5JTH9	0	1253.66	2	627.339	2.15	High	IILPPEKELAMPGEDLK		1	9	P49411	P49411	1	1893.04	3	631.688	4.01	High	LLEPLVTQVTTLVNTNSK		1	5	P35221	P35221	0	1970.12	2	985.561	5.12
High	IGVTLAGHQK		2	7	P54760; P54753	P54760; P54753	0	1023.59	2	512.305	3.05	High	LISQIVSSITASLR		2	21	P68363; Q9BQE3	Q9NY65; P68363; Q9BQE3; Q9H853; P68366	0	1487.88	2	744.442	3.78	High	ILEPGLNILIPVLDR		1	9	Q9UJZ1	Q9UJZ1	0	1675.02	2	838.012	3.45
High	LGVQVVITDPEKLDQIR		1	10	P17987	P17987	1	1923.09	3	641.704	5.5	High	LLSQEDHDKDTVQK		1	6	Q96NW4	Q96NW4	1	1655.82	3	552.615	3.61	High	IIELSQTTAK		1	6	O15394	O15394	0	1103.63	2	552.321	3.27
High	LGVQTVAVYSEADR		1	6	Q96RQ3	Q96RQ3	0	1507.78	2	754.391	4.64	High	IISNASCTTNCLAPLAK	2xCarbamidomethyl [C7; C11]	1	21	P04406	P04406	0	1833.92	2	917.466	4.04	High	LLELQEVDSLLR		1	11	P16144	P16144	0	1427.81	2	714.41	3.69
High	IGVPSATEIIK		1	4	Q9NR30	Q9NR30	0	1127.67	2	564.34	2.78	High	ILSISADIETIGEILKK		1	10	P61978	P61978	1	1843.08	3	615.03	5.36	High	LLELGPKPEVAQQTR		1	5	P53621	P53621	0	1678.95	3	560.322	4.38
High	LGVEPSDDDCVSVQHVCTIVSFR	2xCarbamidomethyl [C10; C17]	1	1	P19367	P19367	0	2619.22	3	873.743	6.23	High	LLSLISIALPENK		1	9	Q7Z6Z7	Q7Z6Z7	0	1410.86	2	705.932	3.42	High	IIDEDGLLNLIR		1	8	P35251	P35251	0	1383.78	2	692.395	3.67
High	LGVENCYFPMFVSQSALEK	1xCarbamidomethyl [C6]	1	8	P07814	P07814	0	2219.05	2	1110.03	1.7	High	ILSKPIEVQVGGR		1	1	Q7L014	Q7L014	0	1395.83	3	465.949	3.99	High	ILEIEDLFSSLK		1	1	Q8N3R9	Q8N3R9	0	1406.78	2	703.896	1.34
High	LGVCFDVPTASVTEIQEK	1xCarbamidomethyl [C4]	1	3	Q9NR30	Q9NR30	0	1992.99	2	997	3.48	High	ILSHTEEHKKFE		1	10	Q6Y1H2	Q6Y1H2	2	1497.77	2	749.389	3.54	High	LLEGSGGSPSEVFEIDPR		1	10	Q9HCU4	Q9HCU4	0	1888.93	2	944.966	5.95
High	VYMVDKDQADR		1	5	P52799	P52799	1	1339.63	3	447.218	3.65	High	LISGVSRPDEVLECIER	1xCarbamidomethyl [C14]	1	2	Q9H974	Q9H974	0	1972.02	3	658.014	3.31	High	LIEGLSHEVIVSAACGR	1xCarbamidomethyl [C15]	1	6	Q9P258	Q9P258	0	1810.95	3	604.323	5.37
High	LGTPQQIAIAR		1	4	Q7L576	Q96F07; Q7L576	0	1167.68	2	584.349	2.51	High	LLSESAQPLK		1	5	Q9H3N1	Q9H3N1	0	1085.62	2	543.319	2.41	High	LLEGEESRLESGMQNMSIHTK	2xOxidation [M13; M16]	1	2	P05787	P05787	1	2421.14	4	606.045	3.74
High	LGTPELSTAERK		1	18	Q13085	Q13085	1	1301.71	3	434.576	3.95	High	LLSEEVFDFSSGQITQVK		1	5	O14980	O14980	0	2027.03	2	1014.02	4.56	High	LLEGEESRLESGMQNMSIHTK	1xOxidation [M]	1	27	P05787	P05787	1	2405.14	3	802.389	6.93
High	LGTPELSTAER		1	5	Q13085	Q13085	0	1173.61	2	587.314	2.45	High	LLSDLLPMR		1	6	Q9UNQ0	Q9UNQ0	0	1057.61	2	529.307	2.71	High	LLEGEESRLESGMQNMSIHTK		1	19	P05787	P05787	1	2389.15	3	797.057	7.63
High	IGYECLCPDGFQLVAQR	2xCarbamidomethyl [C5; C7]	1	4	P01130	P01130	0	2025.95	2	1013.48	4.57	High	LLSDFLDSEVSELR		1	2	Q9BPX3	Q9BPX3	0	1622.83	2	811.918	3.43	High	IIEFVPTKTPYDPR		1	6	Q13085	Q13085	1	1675.91	3	559.309	2.15
High	IGTNQMAVCAK	1xCarbamidomethyl [C9]	1	3	Q14232	Q14232	0	1192.58	2	596.799	2.54	High	LLSADADGQIK		1	1	Q9Y2X0	Q9Y2X0	0	1130.61	2	565.808	3.21	High	LIEEVHAVVTVR		1	2	P53680	P53680	0	1364.79	3	455.603	3.42
High	IGTLELGAFDGLSR		1	1	Q96JA1	Q96JA1	0	1448.77	2	724.887	3.73	High	IIRDEQYTALSNMPK		1	6	Q9UIQ6	Q9UIQ6	1	1778.91	3	593.644	5.07	High	LIEENEKYILK		1	1	O15394	O15394	1	1391.78	3	464.6	2.69
High	LGTDEISPR		1	2	O00159	O00159	0	987.511	2	494.263	2.34	High	LLQYSDALEHLLTTGQGVVLER		1	12	O95299	O95299	0	2455.32	3	819.11	6.13	High	LIEECISQIVLHK	1xCarbamidomethyl [C5]	1	2	O60610	O60610	0	1581.87	3	527.959	4.1
High	LGTAMSHEIR	1xOxidation [M5]	1	10	P32004	P32004	0	1130.56	2	565.788	3.4	High	IIQTPGLWESENQNK		1	6	Q9NP72	Q9NP72	0	1756.89	2	878.95	4.41	High	IIEEAPATIATPAVFEHMEQCAVK	1xCarbamidomethyl [C21]	1	14	Q13085	Q13085	0	2655.32	3	885.777	6.02
High	LGTAMSHEIR		1	8	P32004	P32004	0	1114.57	2	557.79	4.01	High	LLQTLPQLR		1	2	Q5T4S7	Q5T4S7	0	1081.67	2	541.345	1.94	High	IIEEAPAPGIK		1	6	Q96RQ3	Q96RQ3	0	1137.65	2	569.333	2.51
High	IGSTPVVVLSGLDTIR		1	11	P04798	P04798	0	1626.94	2	813.974	4.25	High	LLQTDDEEEAGLLELLK		1	16	P55060	P55060	0	1929.01	2	965.008	5.3	High	LLEEALLR		1	3	P78527	P78527	0	956.578	2	478.793	2.46
High	LGSSGLGSASSIQAAVR		1	4	Q7Z6Z7	Q7Z6Z7	0	1560.83	2	780.926	3.79	High	IIQQAGQVWFPDSAYK		1	35	O00763	O00763	0	1850.94	2	925.977	4.9	High	LLEDKNGEVQNLAVK		2	4	Q86VP6; O75155	Q86VP6; O75155	1	1669.91	3	557.311	5.22
High	IGSSELQEFCPTILQQLDSR	1xCarbamidomethyl [C10]	1	19	Q15043	Q15043	0	2321.14	2	1161.08	4.88	High	IIQQAGQVWFPDSAFK		1	19	Q13085	Q13085	0	1834.95	2	917.977	5.13	High	ILELDQELIKAER		1	2	Q92878	Q92878	1	1569.88	3	523.971	2.65
High	LGSLVENNER		1	2	B5ME19	B5ME19; Q99613	0	1130.58	2	565.797	3.27	High	LLQPPAPIMPLDTNWPLLTVSK	1xOxidation [M9]	1	12	P53621	P53621	0	2460.36	3	820.789	5.47	High	LLDDVSFHPCIR	1xCarbamidomethyl [C10]	1	4	Q9Y2T2	Q9Y2T2	0	1471.74	3	491.248	3.94
High	IGSGYDNVDIK		1	1	P56545	P56545	0	1180.58	2	590.8	3.46	High	LLQPPAPIMPLDTNWPLLTVSK		1	20	P53621	P53621	0	2444.36	3	815.455	5.97	High	ILDDSDSNLSVVK		1	3	A6NKT7	A6NKT7; Q7Z3J3	0	1404.72	2	702.866	2.92
High	IGSFGPQEDLLFLR		1	26	Q13085	Q13085	0	1591.85	2	796.427	4.32	High	LLQNIGIDKIK		1	17	Q13433	Q13433	1	1254.78	3	418.931	4.43	High	LIDDMVAQVLK		1	6	P48735	P48735	0	1244.69	2	622.85	3.43
High	IGSFGPGEDLLYLR		1	12	O00763	O00763	0	1536.81	2	768.903	4.61	High	LLQNIGIDK		1	12	Q13433	Q13433	0	1013.6	2	507.305	2.56	High	LIAHAGSLTNLAK		1	3	O00567	O00567	0	1308.76	2	654.891	3.43
High	LGTLSALDILIK		1	12	Q86VP6	Q86VP6	0	1256.78	2	628.895	3.65	High	LLQMQPAQHGEIIK		1	1	O00203	Q13367; O00203	0	1605.88	3	535.966	3.43	High	IIAFVGSPVEDNEKDLVK		1	1	P55036	P55036	1	1973.06	3	658.355	4.75
High	LHNQGEVEDIFFDSHSVNAHIPQFR		1	16	Q14517	Q14517	0	2936.41	4	734.857	8.71	High	LLSRPQDALEGVVLSPSLEAR		1	8	Q9NVI7	Q9NVI7	0	2250.25	3	750.753	5.89	High	LLAETVAPAVR		1	2	Q9BSJ8	Q9BSJ8	0	1139.68	2	570.342	2.47
High	IGYPDDIVSNDNK		1	1	P08473	P08473	0	1449.69	2	725.346	3.19	High	ILSSIQDMR		1	9	P54753	P54753	0	1062.56	2	531.785	2.94	High	LLAEPAGGLVGER		1	1	Q13572	Q13572	0	1281.72	2	641.358	2.88
High	IHDPQLLTER		1	10	P14868	P14868	0	1221.66	2	611.338	2.26	High	LLSTVAQAVK		1	3	Q14554	Q14554	0	1029.63	2	515.319	2.5	High	LLAEALNQVTQR		1	1	Q05655	Q05655	0	1355.76	2	678.383	2.96
High	IHNANPELTDGQIQAMLR	1xOxidation [M16]	1	2	Q13085	Q13085	0	2037.02	3	679.682	5.86	High	ILSVLGECLDHFGPGCVGVQK	2xCarbamidomethyl [C8; C16]	1	2	Q9NVV4	Q9NVV4	0	2285.14	3	762.39	4.77	High	LIADVAPSAIRENDIK		1	1	P39748	P39748	1	1724.95	3	575.657	3.29
High	IHNANPELTDGQIQAMLR		1	7	Q13085	Q13085	0	2021.02	3	674.352	5.38	High	LLVFSTDAGFHFAGDGK		1	28	P05556	P05556	0	1781.89	3	594.633	5.85	High	LIADVAPSAIR		1	4	P39748	P39748	0	1125.66	2	563.333	3.08
High	IHLVDKWNGLSK		1	6	Q8WTV0	Q8WTV0	1	1409.79	2	705.4	2.59	High	LIVENLSSR		1	2	Q13247	Q13247; Q08170; Q13243	0	1030.59	2	515.8	2.7	High	LLADQAEAR		1	2	P84098	P84098	0	986.527	2	493.77	2.73
High	LHLVALVGTQGR		1	17	Q08345	Q08345	0	1263.75	2	632.384	2.9	High	LLVEDINKDK		1	3	Q9ULF5	Q9ULF5	1	1186.67	2	593.839	2.87	High	LKYALTGDEVK		1	4	P62701	P22090; Q8TD47; P62701	1	1236.68	2	618.85	3.23
High	LHISQLQHENSILK		1	3	Q14203	Q14203; E7EWF7	0	1659.92	3	553.982	4.9	High	IIVDELKQEVISTSSK		1	20	P63244	P63244	1	1789	2	895.002	4.93	High	LKVTEGGEPYR		1	1	Q14697	Q14697	1	1248.66	3	416.894	3.72
High	LHISPSNMTNQNTNEYLEK		1	1	Q13547	Q13547	0	2233.06	3	745.023	5.97	High	LLVDADNCLHR	1xCarbamidomethyl [C8]	1	2	Q9NZB2	Q9NZB2	0	1325.66	3	442.56	4.11	High	LKVPPAINQFTQALDR		1	17	P62424	P62424	1	1811.02	3	604.345	5.62
High	LHLSGIDANPNALFPPVEFPAPR		1	46	P49327	P49327	0	2472.3	2	1236.65	6.17	High	LLVCDLGNPMK	1xCarbamidomethyl [C4]	1	1	P08648	P08648	0	1259.65	2	630.331	2.98	High	LKVNFLPEIITLSK		1	8	Q14204	Q14204	1	1614.98	3	539	4.06
High	LHIIEVGTPPTGNQPFPK		1	6	Q00610	Q00610	0	1945.05	3	649.028	3.97	High	LIVAVEQEEIPR		1	4	Q9H9P8	Q9H9P8	0	1395.78	2	698.4	3.54	High	IKVHAAADKHNSVEDSVTK		1	12	O60563	O60563	2	2049.07	4	513.026	7.74
High	IHIHHDHDHHSDHEHHSDHER		1	2	Q13433	Q13433	0	2664.13	4	666.791	3.6	High	ILVATNLFGR		1	6	O00148	O00148; Q13838	0	1103.66	2	552.333	2.56	High	LLAHESTQR		1	2	Q9HCU4	Q9HCU4	0	1054.56	2	527.788	2.72
High	LHLESPSPGVYR		1	14	O75054	O75054	0	1354.71	2	677.862	3.37	High	ILVAGDSMDSVK		1	3	O95782	O95782	0	1234.63	2	617.821	3.1	High	IKVEDGGTPQK		1	2	Q9HC56	Q9HC56	1	1171.63	2	586.322	2.98
High	IHLAQSLHK		1	4	P55060	P55060	0	1046.61	2	523.806	2.94	High	LITTQQWLIK		1	1	P00846	P00846	0	1243.74	2	622.379	2.44	High	LKTSPVEGLSGNPADLEK		1	4	P23634	P23634	1	1854.98	3	619	4.74
High	LHAVPAANTVK		1	5	P21802	P21802	0	1120.65	2	560.831	2.91	High	ILTSVDQYLELIGNSLPGTTAK		1	1	Q96TA1	Q96TA1	0	2333.26	3	778.423	3.64	High	LKTHLPTFSQED		1	7	P22413	P22413	1	1415.72	2	708.365	3.16
High	LHKPPADSGVDLR		1	13	O15427	O15427	0	1404.76	3	468.927	4.18	High	LLTSFLPAQLLR		1	41	P08195	P08195	0	1371.84	2	686.423	3.62	High	LKTEGSDLCDR	1xCarbamidomethyl [C9]	1	9	P04843	P04843	1	1293.61	3	431.876	3.82
High	IHFVPGWDCHGLPIEIK	1xCarbamidomethyl [C9]	1	3	Q9NSE4	Q9NSE4	0	2018.03	4	505.268	2.64	High	LIQLMEEIMAEKENK		1	6	Q92841	Q92841	1	1818.93	3	606.981	5.26	High	LKTEEGEIDYSAEEGENRR		1	3	Q8WVV9	Q8WVV9	2	2225.03	4	557.018	4.82
High	IHFPSDKGHCVDLPDTGLCK	2xCarbamidomethyl [C10; C19]	1	21	O43278	O43278	1	2296.08	3	766.038	5.28	High	LITPAVVSER		1	6	P62851	P62851	0	1084.64	2	542.822	2.71	High	IKQSCEEENAGAEDQDGEGEGSK	1xCarbamidomethyl [C5]	1	6	Q5ZPR3	Q5ZPR3	1	2467.02	3	823.013	7.17
High	IHFPLATYAPVISAEK		2	27	P68363; Q9BQE3	Q13748; Q6PEY2; Q71U36; P68363; Q9BQE3; P68366	0	1756.96	2	878.984	4.87	High	ILTLTYVDKLIDDVHR		1	5	P08240	P08240	1	1914.07	4	479.271	4.35	High	IKPHLMSQELPEDWDKQPVK		1	1	P07237	P07237	1	2418.25	4	605.318	6.44
High	IHFIEAQDLQGK		1	5	A0FGR8	A0FGR8	0	1398.74	3	466.92	3.55	High	IITLTGPTNAIFK		1	10	Q15365	Q15365	0	1388.81	2	694.912	2.9	High	LKPEDITQIQPQQLVLR		1	22	P05556	P05556	0	2019.16	2	1010.08	3.13
High	IHFHNLQGEK		1	7	Q8TC12	Q8TC12; H0YIZ8	0	1222.63	2	611.822	3.31	High	IITLAGPTNAIFK		1	12	Q15366	Q15366	0	1358.8	2	679.904	3.93	High	LKPDEGGEVPVLNVSYKPQK		1	7	P61221	P61221	0	2197.19	3	733.07	5.67
High	IHETIESINQLK		1	4	Q92925	Q6STE5; Q92925	0	1424.77	3	475.601	3.66	High	LLTHHKDHFTK		1	6	P78371	P78371	1	1376.74	3	459.586	2.84	High	IKPATWETGISMR		1	9	O14786	O14786	0	1489.78	2	745.394	3.03
High	LHELLIEYR		1	1	Q8NB49	Q8NB49	0	1185.66	2	593.333	3.15	High	LITGLGVGR		1	4	Q9BQG0	Q9BQG0	0	885.552	2	443.279	2.39	High	IKPAATSHVEGSGGVSAK		1	9	Q96ME7	Q96ME7	0	1695.9	3	565.974	4.17
High	IHEGCEEPATHNALAK	1xCarbamidomethyl [C5]	1	26	Q00610	Q00610	0	1776.83	3	592.952	5.88	High	IITGKPSGAISGVQK		1	5	Q9UHD2	Q9UHD2	0	1455.85	3	485.958	2.75	High	LKNQVTQLK		1	4	P11586	P11586	1	1071.65	2	536.331	2.75
High	IHEAIIQSPPIDYFDVFK		1	8	Q9H993	Q9H993	0	2132.11	3	711.372	4.61	High	LLTGELLPTDGMIR		1	9	Q9UG63	Q9UG63	0	1528.84	2	764.923	3.7	High	LKLEPHEGLLLR		1	17	P08195	P08195	1	1417.85	3	473.291	3.98
High	IHEAAVQELR		1	3	Q7Z406	Q7Z406	0	1165.63	2	583.324	2.57	High	ILTFDQLALDSPK		1	13	Q07020	Q07020	0	1460.8	2	730.902	3.02	High	LKLEAELGNMQGLVEDFKNK		1	3	P05787	P05787	2	2276.2	3	759.409	4
High	LHDSSGSQVGTGFK		1	3	P49792	P49792	0	1419.69	3	473.904	3.95	High	IITENGDHHVVQLQLK		1	2	Q9HCM2	Q9HCM2	0	1844	4	461.756	4.02	High	IKVAEDEAEAAAAAK		1	11	P08195	P08195	1	1486.77	2	743.894	4.39
High	VLGIQVDTDGSGR		1	2	P33992	P33992	0	1316.68	2	658.846	3.24	High	IITDVIGNPEEERR		1	2	Q92925	Q92925	1	1640.86	3	547.625	3.42	High	LLETESFQMNR		1	3	Q13085	Q13085	0	1367.66	2	684.337	3.39
High	LKVPPAINQFTQALDR		1	8	P62424	P62424	1	1811.02	3	604.342	5.47	High	LITDLQDQNQK		1	7	P33176	P33176	0	1315.69	2	658.348	3.31	High	LLAHQKPPK		1	4	P17858	P17858	0	1031.64	2	516.324	3.03
High	IFQKGESPVDYDGGR		1	5	Q15084	Q15084	1	1667.8	3	556.611	3.88	High	LISWYDNEFGYSNR		1	23	P04406	P04406	0	1763.8	2	882.403	3.91	High	IIALGHSGFEMDKLIAQK		1	3	P21589	P21589	1	1971.07	4	493.522	6.56
High	LFQGQLSGLYYDGLK		1	2	Q9Y4C0	Q9Y4C0	0	1701.88	2	851.445	4.33	High	ILTMDGLIEDIK		1	9	P82921	P82921	0	1360.74	2	680.871	3.73	High	LLDDFDGTYETQGGKIPIR		1	4	P21709	P21709	1	2138.08	3	713.362	6.75
High	IDPTVLLGALPLR		1	16	Q8WUK0	Q8WUK0	0	1377.85	2	689.426	3.89	High	LLDELSPNTAPHK		1	1	P22830	P22830	0	1434.76	3	478.926	3.71	High	ILDDDTIITTLENLKR		1	14	Q14204	Q14204	1	1873.03	3	625.015	4.42
High	IDPLALVQAIER		1	3	Q14669	Q14669	0	1337.78	2	669.391	3.3	High	LLQIIERYPEETLSLMTK		1	8	P78527	P78527	1	2177.19	3	726.4	4.81	High	ILDCQNHTCMK	2xCarbamidomethyl [C4; C9]	1	1	Q6ZNB6	Q6ZNB6	0	1419.62	3	473.879	3.28
High	LDPHLVLDQLR		2	10	P35580; P35579	P35580; P35579	0	1318.75	2	659.878	2.88	High	LLQHGINADDKR		1	4	Q96P70	Q96P70	1	1379.74	3	460.585	4.03	High	LLDAVDTYIPVPAR		1	13	P49411	P49411	0	1542.85	2	771.931	4.06
High	LDPETLESLGLIK		1	3	Q8NI27	Q8NI27	0	1427.8	2	714.401	3.02	High	LLNENSYVPR		1	23	P02786	P02786	0	1204.63	2	602.82	3.34	High	LLDAGADANAQDNMGR	1xOxidation [M14]	1	2	Q04721	Q04721	0	1647.74	2	824.376	3.01
High	LDPADPENPR		1	2	Q9Y6M5	Q9Y6M5	0	1123.54	2	562.276	2.21	High	LLNDEDQVVVNK		1	13	P35222	P35222	0	1385.73	2	693.368	3.99	High	LICTIQQHHK	1xCarbamidomethyl [C3]	1	2	Q8TEQ6	Q8TEQ6	0	1277.68	3	426.565	2.79
High	IDNSQVESGSLEDDWDFLPPKK		1	4	P27797	P27797	1	2519.19	3	840.398	5.82	High	LLNDEDPVVVTK		1	12	P14923	P14923	0	1341.73	2	671.368	3.07	High	ILCSIQGFKD	1xCarbamidomethyl [C3]	1	4	P21709	P21709	1	1180.6	2	590.807	3
High	LDNLVAILDINR		1	3	P29401	P29401	0	1368.78	2	684.895	4.03	High	LINDCHGSVSEASSEQK	1xCarbamidomethyl [C5]	1	5	P50851	P50851	0	1860.84	3	620.953	4.43	High	LICLVTGSPSIR	1xCarbamidomethyl [C3]	1	4	Q6PI48	Q6PI48	0	1315.74	2	658.372	2.98
High	LDNASAFQGAVISPHYDSLLVK		1	48	P11498	P11498	0	2345.21	2	1173.11	7.8	High	IIMYELVYWAAEDEDQQHK		1	9	P10586	P10586	0	2381.11	3	794.376	5.5	High	LICGFMDDCKNDINILK	2xCarbamidomethyl [C3; C9]	1	1	Q92896	Q92896	1	2068.99	3	690.334	4.84
High	IDLRPVLGEGVPILASFLR		1	11	Q86VP6	Q86VP6	0	2065.22	3	689.074	4.06	High	ILMVGLDAAGK	1xOxidation [M3]	3	6	P61204; P18085; P84085	F5H423; P61204; P18085; P84077; P84085	0	1103.61	2	552.31	2.56	High	ILAVLQWLQLPK		1	1	P22413	P22413	0	1421.89	2	711.442	2.13
High	LDLRDPAALFETHGAEEIR		1	3	Q8WTW3	Q8WTW3	1	2153.1	4	539.035	2.76	High	ILMVGLDAAGK		3	11	P61204; P18085; P84085	F5H423; P61204; P18085; P84077; P84085	0	1087.62	2	544.317	2.41	High	IIATSQGLLIR		1	5	Q99985	Q99985	0	1184.74	2	592.878	2.82
High	LDLRDDKDTIEK		1	3	P63000	P15153; P63000	2	1460.76	3	487.594	3.94	High	LLMMAGIDDCYTSAR	1xCarbamidomethyl [C10]	1	7	P15880	P15880	0	1716.78	2	858.891	4.34	High	ILATPPQEDAPSVDIANIR		1	16	P29401	P29401	0	2020.07	3	674.028	5.16
High	WGQEVISGNEDPEGVVLK		1	6	Q08345	Q08345	0	1955.97	2	978.488	5.2	High	ILMLGLDAAGK		1	1	P62330	P62330	0	1101.63	2	551.321	3.02	High	LLATEQEDAAVAK		1	1	Q9P2E9	Q9P2E9	0	1358.72	2	679.867	3.73
High	LDINLLDNVVNCLYHGEGAQQR	1xCarbamidomethyl [C12]	1	9	O14980	O14980	0	2541.25	3	847.754	7.08	High	ILMATDLDSEDK		1	2	Q5SZK8	Q5SZK8	0	1350.65	2	675.826	3.22	High	ILALDCGLK	1xCarbamidomethyl [C6]	1	1	P27708	P27708	0	1002.57	2	501.785	2.59
High	IDINKEIEQR		1	1	Q14126	Q14126	1	1257.68	2	629.348	3.49	High	ILMAIDSELVDRDVVHTSEEAR		1	9	O43592	O43592	1	2498.26	4	625.321	5.83	High	ILASVQHMK	1xOxidation [M8]	1	4	P54760	P54760	0	1042.57	2	521.792	2.14
High	IDLMPHDLITQLLR		1	1	Q9BSJ2	Q9BSJ2	0	1677.94	3	559.986	1.88	High	ILMADADGATKFPDVEKLEK	1xOxidation [M3]	1	8	Q9Y673	Q9Y673	2	2207.13	4	552.537	7.19	High	ILASPVELALVVMK		1	4	Q9NYU2	Q9NYU2	0	1482.9	2	741.953	3.47
High	LDILELLEKR		1	1	O43929	O43929	1	1241.75	3	414.589	3.02	High	ILMADADGATKFPDVEKLEK		1	11	Q9Y673	Q9Y673	2	2191.13	4	548.539	6.73	High	ILASGSVQLPR		1	6	Q58EX2	Q58EX2	0	1140.67	2	570.841	2.8
High	IDILDSALLRPGR		1	6	P62195	P62195	0	1438.84	3	480.284	3.37	High	ILMAAPGMAIPPFIMNTLEKK		1	9	Q9H9B4	Q9H9B4	1	2286.24	3	762.751	5.04	High	LLAREEEESESSTSDDKR		1	4	Q7Z6M4	Q7Z6M4	2	2080.96	3	694.328	4.43
High	WGRDDIENIAR		1	5	O60264	O60264	1	1344.67	2	672.84	2.85	High	ILMAAPGMAIPPFIMNTLEK	2xOxidation [M3; M8]	1	9	Q9H9B4	Q9H9B4	0	2190.14	3	730.718	4.56	High	LLAQDTCLPCDCFPHGSHSR	3xCarbamidomethyl [C7; C10; C12]	1	17	Q9NYQ6	Q9NYQ6	0	2371.04	3	791.019	5.77
High	LDIDSPPITAR		1	5	P14618	P14618	0	1197.65	2	599.326	3.39	High	ILMAAPGMAIPPFIMNTLEK	1xOxidation [M]	1	21	Q9H9B4	Q9H9B4	0	2174.14	3	725.384	4.46	High	ILAPLLILDK		1	3	Q9Y587	Q9Y587	0	1108.73	2	554.87	3.34
High	WGTFSNLWEHNQAIIK		1	10	P42892	P42892	0	1943.98	3	648.665	4.97	High	ILMAAPGMAIPPFIMNTLEK		1	29	Q9H9B4	Q9H9B4	0	2158.15	2	1079.58	3.58	High	LLAPEAGSHPQQTQK		1	1	Q8NFQ8	Q8NFQ8	0	1604.84	3	535.62	4.41
High	IDKYTEVLK		1	6	P40429	P40429	1	1108.62	2	554.821	3.27	High	LLLVSFDGFR		1	3	Q9Y6X5	Q9Y6X5; Q6UWV6	0	1166.66	2	583.832	2.94	High	IIANALSSEPACLAEIEEDKAR	1xCarbamidomethyl [C12]	1	9	P78527	P78527	1	2400.21	3	800.739	6.72
High	IDKVNEIVETNRPDSK		1	4	Q15008	Q15008	1	1856.97	3	619.667	5.49	High	ILLTQENPFFR		1	9	Q08J23	Q08J23	0	1377.75	2	689.376	3.67	High	LIALSIDSVEDHLAWSK		1	4	P30041	P30041	0	1897.01	3	633.013	2.27
High	LDKSQIHDIVLVGGSTR		1	4	P11142	P11142	1	1838.01	3	613.34	5.31	High	LLITGTEQFNQKPK		1	1	Q92538	Q92538	0	1616.9	3	539.641	2.94	High	IIAINSELTQPK		1	4	Q8WVX9	Q8WVX9	0	1326.76	2	663.886	3.61
High	WGNIEWAHDYELQELR		1	1	Q8N5M1	Q8N5M1	0	2058.97	3	686.993	4.86	High	LLLQVQHASK		3	14	P12236; P05141; P12235	P12236; P05141; P12235	0	1136.68	2	568.848	2.87	High	LIALLEVLSQKR		1	1	O75369	O75369; Q14315	1	1382.87	3	461.629	4.5
High	IDQLQEELLHTQLK		1	4	O60313	O60313	0	1707.93	3	569.98	5.15	High	ILLQVEILNVR		1	9	Q6UXD5	Q6UXD5	0	1309.82	2	655.412	3.42	High	LIALLEVLSQKK		1	6	P21333	P21333	1	1354.87	3	452.298	3.21
High	IDREEVNQLR		1	17	O60245	O60245	1	1271.67	3	424.565	4.22	High	LILQVEKWQEECEEGEGR	1xCarbamidomethyl [C12]	1	2	Q15262	Q15262	1	2232.06	3	744.691	5.07	High	LIALLEVLSQK		2	16	P21333; O75369	P21333; O75369; Q14315	0	1226.77	2	613.889	3.45
High	IDRPEAISEER		1	12	Q9Y6B6	Q9Y6B6	0	1314.66	3	438.896	4.23	High	LLLQGLMDSVEAK		1	3	Q5VYK3	Q5VYK3	0	1416.78	2	708.891	3.19	High	ILAIGLINEALDEGDAQK		1	1	P46940	P46940	0	1883.01	3	628.341	3.54
High	LECLPVELGECPLLKR	2xCarbamidomethyl [C3; C11]	1	5	Q8IWT6	Q8IWT6	1	1926.02	3	642.676	5.07	High	IILQDEDVTTK		2	6	P51805; Q9UIW2	P51805; Q9UIW2	0	1274.68	2	637.847	3.02	High	ILASVQHMK		1	2	P54760	P54760	0	1026.58	2	513.795	2.41
High	LECLPVELGECPLLK	2xCarbamidomethyl [C3; C11]	1	4	Q8IWT6	Q8IWT6	0	1769.92	2	885.462	2.84	High	LLNGPGDVETGTSITVPQKK		1	5	Q9HC07	Q9HC07	1	2054.11	3	685.376	5.53	High	LKLEAELGNMQGLVEDFK	1xOxidation [M10]	1	9	P05787	P05787	1	2050.05	2	1025.53	6.15
High	LECADLLETR	1xCarbamidomethyl [C3]	1	2	Q6PI48	Q6PI48	0	1219.6	2	610.306	2.91	High	ILNIFGVIK		1	23	P02786	P02786	0	1016.65	2	508.829	2.52	High	LLETTDRPDGHQNNLR		1	8	Q14974	Q14974	0	1878.94	3	626.988	3.82
High	IEAPALAFLR		1	6	Q8IWT6	Q8IWT6	0	1100.65	2	550.826	2.63	High	LLNILGLIFK		1	1	Q15021	Q15021	0	1143.75	2	572.376	2.63	High	IIEVGDTPK		1	3	P61619	P61619; Q9H9S3	0	971.541	2	486.278	2.49
High	LEAIPNSGMDHTQR	1xOxidation [M9]	1	6	Q8WWI5	Q8WWI5	0	1584.74	3	528.921	3.75	High	LLNILMQLR		1	2	O60264	O60264; P28370	0	1113.68	2	557.344	3.07	High	LLMMAGIDDCYTSAR	1xCarbamidomethyl [C10]	1	5	P15880	P15880	0	1716.78	2	858.89	3.23
High	LEAIPNSGMDHTQR		1	6	Q8WWI5	Q8WWI5	0	1568.75	3	523.592	3.38	High	ILQGGVGIPHIR		1	4	P48729	P48729	0	1259.76	3	420.591	3.12	High	ILMLGLDAAGK		1	4	P62330	P62330	0	1101.63	2	551.32	2.99
High	LEAELGNMQGLVEDFKNK		1	7	P05787	P05787	1	2035.02	3	679.01	4.94	High	LLQFQDLTGIESMDQCR	1xCarbamidomethyl [C16]	1	17	Q96CS3	Q96CS3	0	2053.97	2	1027.49	5.38	High	ILMATDLDSEDK		1	1	Q5SZK8	Q5SZK8	0	1350.65	2	675.824	3.25
High	LEAELGNMQGLVEDFK		1	24	P05787	P05787	0	1792.88	2	896.941	5	High	LLQETELVEPLTPSGAMPNQAQMR	1xOxidation [M23]	1	1	P04626	P04626	0	2669.33	3	890.447	4.97	High	LIMAMQTLIPIDEAK		1	4	Q8TEX9	Q8TEX9	0	1686.92	2	843.963	3.85
High	LEAEIATYR		1	3	P05783	P05783	0	1065.56	2	533.286	2.14	High	LLQETELVEPLTPSGAMPNQAQMR		1	11	P04626	P04626	0	2653.33	3	885.114	5.45	High	ILMADADGATKFPDVEKLEK	1xOxidation [M3]	1	1	Q9Y673	Q9Y673	2	2207.13	4	552.539	7.46
High	LDYFLLSHSLLPALCDSK	1xCarbamidomethyl [C15]	1	7	P27695	P27695	0	2092.08	3	698.031	5.82	High	LLQEIVDQCMNR	1xCarbamidomethyl [C9]	1	5	O15269	O15269	0	1518.74	2	759.881	3.97	High	ILMADADGATKFPDVEKLEK		1	6	Q9Y673	Q9Y673	2	2191.13	4	548.537	6.9
High	LDVQFSGLTK		1	2	P21333	P21333	0	1107.6	2	554.309	3.07	High	LLQDANYNVEK		1	2	O76031	O76031	0	1306.66	2	653.839	3.04	High	ILMAAPGMAIPPFIMNTLEKK	1xOxidation [M]	1	3	Q9H9B4	Q9H9B4	1	2302.24	3	768.083	4.54
High	LDKELDDYREESEEYMAAADEYNR		1	2	Q16625	Q16625	2	2954.26	4	739.322	5.39	High	ILQAVNFPFLVK		1	1	P17612	P17612	0	1388.83	2	694.918	3.89	High	ILMAAPGMAIPPFIMNTLEKK		1	13	Q9H9B4	Q9H9B4	1	2286.24	3	762.752	4.38
High	WGDIEFPPPFGR		1	4	P53396	P53396	0	1417.69	2	709.348	3.5	High	LLQALAQYQNHLQEQPR		1	3	Q9BQG0	Q9BQG0	0	2050.08	3	684.037	6.13	High	ILMAAPGMAIPPFIMNTLEK	2xOxidation [M8; M]	1	10	Q9H9B4	Q9H9B4	0	2190.14	2	1095.57	3.52
High	LDVGNAEVKLEEENR		1	1	P51572	P51572	1	1714.86	3	572.296	4.6	High	LLQAETASNSAR		1	9	Q14980	Q14980	0	1260.65	2	630.83	3.13	High	ILMAAPGMAIPPFIMNTLEK	1xOxidation [M]	1	34	Q9H9B4	Q9H9B4	0	2174.14	2	1087.57	3.81
High	LDVATLEEATGK		1	1	Q15375	Q15375	0	1246.65	2	623.829	3.84	High	LLQAAAGASAR		1	2	Q96T76	Q96T76	0	1028.58	2	514.799	2.87	High	ILMAAPGMAIPPFIMNTLEK		1	4	Q9H9B4	Q9H9B4	0	2158.15	3	720.055	4.34
High	IDTIAPDEITVSSDFEAR		1	3	P29317	P29317	0	1978.96	2	989.985	3.14	High	LLPPLLQIVCK	1xCarbamidomethyl [C10]	1	2	Q8TEX9	Q8TEX9	0	1293.8	2	647.402	1.95	High	ILIVTQTPHYMR		1	1	Q6PKG0	Q6PKG0	0	1471.81	3	491.276	4.12
High	LDTHPAMVTVLEMGAAR		1	8	Q12931	Q12931	0	1811.91	3	604.645	4.26	High	LLPLVSDEVFIR		1	3	P11216	P11216	0	1400.81	2	700.909	2.93	High	LLLVSFDGFR		1	1	Q9Y6X5	Q9Y6X5; Q6UWV6	0	1166.66	2	583.832	2.77
High	LDSTDFTGTIK		1	9	P02786	P02786	0	1197.6	2	599.304	3.48	High	IIQLLDDYPK		1	5	P05388	P05388; Q8NHW5	0	1217.68	2	609.346	2.73	High	ILLTQENPFFR		1	5	Q08J23	Q08J23	0	1377.75	2	689.384	2.19
High	IDSQTNSSHLKDEFQTLNSVTPR		1	12	Q15262	Q15262	1	2617.29	3	873.099	7.95	High	IIPGSKEETPSKEGK		1	7	Q5T2T1	Q5T2T1	2	1599.86	3	533.959	2.61	High	ILLSSSGCSADIDSGK	1xCarbamidomethyl [C8]	1	1	Q6P9F7	Q6P9F7	0	1609.77	2	805.394	3.84
High	IDSQFLIGDTLLVAPVLEPGKQER		1	10	Q6NSJ0	Q6NSJ0	1	2638.45	3	880.154	6.02	High	IIPGFMCQGGDFTR	1xCarbamidomethyl [C7]	1	11	P62937	Q9Y536; P62937	0	1598.75	2	799.88	2.82	High	ILISLRPQELVDVIKK		1	1	Q14573	Q14573	1	1864.16	4	466.796	2.63
High	LDSEDKDKEGKPLLK		1	13	P13639	P13639	2	1714.92	2	857.961	4.25	High	ILPFLSTEQAADILMTTAR		1	1	Q86TB9	Q86TB9	0	2091.12	3	697.707	3.33	High	LLLQVQHASK		3	8	P12236; P05141; P12235	P12236; P05141; P12235	0	1136.68	2	568.847	3.26
High	IDSATGAVSTDSVLDRETK		1	3	Q9NYQ6	Q9NYQ6	1	1964.98	3	655.668	6.57	High	LIPEMDQIFTEVEMTTLEK	1xOxidation [M14]	1	7	Q9Y4L1	Q9Y4L1	0	2283.11	3	761.707	2.79	High	ILLQVEILNVR		1	1	Q6UXD5	Q6UXD5	0	1309.82	2	655.419	1.74
High	IDSATGAVSTDSVLDR		1	2	Q9NYQ6	Q9NYQ6	0	1606.79	2	803.904	3.88	High	LIPEMDQIFTEVEMTTLEK		1	11	Q9Y4L1	Q9Y4L1	0	2267.12	3	756.377	4.03	High	LILQVEKWQEECEEGEGR	1xCarbamidomethyl [C12]	1	6	Q15262	Q15262	1	2232.06	3	744.689	5.64
High	IDSAPGLGDFLQLHIEQGK		1	8	Q9Y4C0	Q9Y4C0	0	2038.06	3	680.022	6.28	High	ILPEIIPILEEGLR		1	24	Q92616	Q92616	0	1604.96	3	535.659	4.46	High	IILQDEDVTTK		2	4	P51805; Q9UIW2	P51805; Q9UIW2	0	1274.68	2	637.849	3
High	IDVIDWLVFDPAQR		1	2	P57740	P57740	0	1686.88	2	843.95	2.92	High	LLPEKHEIENLR		1	6	Q27J81	Q27J81	1	1490.83	3	497.62	2.62	High	LLIQAAIVR		1	2	Q13616	Q13616	0	996.656	2	498.836	1.52
High	LDKAQIHDLVLVGGSTR		1	4	P0DMV9	P0DMV9	1	1822.02	3	608.01	4.31	High	LIPDSIGKDIEK		1	16	P61247	P61247	1	1327.75	3	443.254	3.5	High	LLLPWLEAR		1	12	Q00610	Q00610	0	1110.67	2	555.839	1.35
High	IDHLSFGELVPAIINPLDGTEK		1	6	Q96RQ1	Q96RQ1	0	2378.26	3	793.424	5.49	High	LLPDIYGWPVATENWEQK		1	2	P08473	P08473	0	2159.08	3	720.366	4.12	High	IILPPEKELAMPGEDLK		1	9	P49411	P49411	1	1893.04	3	631.686	4.53
High	LDHKFDLMYAK	1xOxidation [M8]	2	7	P68363; Q9BQE3	Q13748; A6NHL2; Q71U36; Q9NY65; P68363; Q9BQE3; P68366	1	1396.69	3	466.24	3.37	High	LLPALTVLDIHDNQLTSLPSAIR		1	11	Q9H9A6	Q9H9A6	0	2500.41	3	834.141	6.51	High	LILPHVDIQLK		1	6	P48735	P48735	0	1288.8	3	430.274	2.38
High	LCHMDTIDWR	1xCarbamidomethyl [C2]	1	3	P21860	P21860	0	1346.6	3	449.54	2.89	High	ILNVPQELYEK		1	9	Q13085	Q13085	0	1345.74	2	673.372	3.06	High	LILPELGPVFK		1	4	Q6P3W7	Q6P3W7	0	1225.76	2	613.383	1.86
High	LCFLDKVEPHATIAEIK	1xCarbamidomethyl [C2]	1	16	Q9NZ01	Q9NZ01	1	1984.06	3	662.024	7.54	High	LLNQPNQWPLVK		1	11	P14923	P14923	0	1449.82	2	725.414	3.75	High	ILLNPVQVFDVTK		1	6	P52429	P52429	0	1485.87	2	743.437	3.61
High	ICDDELILIK	1xCarbamidomethyl [C2]	1	4	P17987	P17987	0	1231.66	2	616.337	3.09	High	LLNQPHHGAGIK		1	7	Q8WTW3	Q8WTW3	0	1284.72	3	428.912	3.88	High	ILLMDEDQDR		1	3	Q99985	Q99985	0	1247.59	2	624.302	2.86
High	ICCDLDVLASK	2xCarbamidomethyl [C2; C3]	1	4	P05166	P05166	0	1293.62	2	647.318	2.6	High	LLPGIEVLWTGPK		1	3	O60502	O60502	0	1422.84	2	711.921	2.57	High	ILMVGLDAAGK		3	10	P61204; P18085; P84085	F5H423; P61204; P18085; P84077; P84085	0	1087.62	2	544.317	1.95
High	LCALRPDDSSSAR	1xCarbamidomethyl [C2]	1	2	Q6AI08	Q6AI08	0	1447.7	3	483.24	3.32	High	IIDEDGLLNLIR		1	6	P35251	P35251	0	1383.78	2	692.396	3.4	High	ILMVGLDAAGK	1xOxidation [M3]	3	5	P61204; P18085; P84085	F5H423; P61204; P18085; P84077; P84085	0	1103.61	2	552.311	3.28
High	IAYRPPGQELGVATR		1	4	Q5SZK8	Q5SZK8	0	1627.89	3	543.306	4.1	High	LLDDVSFHPCIR	1xCarbamidomethyl [C10]	1	4	Q9Y2T2	Q9Y2T2	0	1471.74	3	491.251	4.07	High	IINADSEDPK		1	2	P35998	P35998	0	1101.54	2	551.277	3.04
High	IAYDTSGHPTLWLPSSK		1	9	Q9P273	Q9P273	0	1872.95	2	936.985	3.86	High	IIDDSDSNLSVVK		1	1	P49792	P0DJD0; P49792; P0DJD1	0	1404.72	2	702.864	2.82	High	LLNDEDPVVVTK		1	4	P14923	P14923	0	1341.73	2	671.366	3.54
High	LAWGQPVGLR		1	2	P47897	P47897	0	1096.63	2	548.817	2.72	High	LGIYTVLFER		1	6	Q02978	Q02978	0	1210.68	2	605.845	3.18	High	LLQFYAETCPAPER	1xCarbamidomethyl [C9]	1	1	O00159	O00159	0	1694.82	2	847.913	3.97
High	IAWDDEETRDGFR		1	10	P05165	P05165	1	1609.72	2	805.37	2.15	High	IGITAITHQNK		1	1	P54764	P54764	0	1195.68	2	598.346	2.84	High	LLQFQDLTGIESMDQCR	1xCarbamidomethyl [C16]	1	10	Q96CS3	Q96CS3	0	2053.97	2	1027.49	4.71
High	LAVVDPLFGMQPIR		1	3	P08243	P08243	0	1555.87	2	778.436	4.21	High	IGISKSELVAMLEEEELRK		1	5	P40616	P40616	2	2174.17	4	544.298	7.5	High	LLQETELVEPLTPSGAMPNQAQMR	1xOxidation [M]	1	6	P04626	P04626	0	2669.33	3	890.448	4.96
High	LAVNMVPFPR	1xOxidation [M5]	5	6	Q13509; P04350; Q9BUF5; P07437; P68371	Q13885; Q13509; I3L2F9; Q9H4B7; P04350; A6NNZ2; Q9BUF5; Q3ZCM7; P07437; P68371; Q9BVA1	0	1159.63	2	580.323	2.79	High	LGLPGDEVDNKVK		1	4	P78527	P78527	1	1383.75	3	461.922	3.67	High	LLQETELVEPLTPSGAMPNQAQMR		1	9	P04626	P04626	0	2653.33	3	885.117	4.92
High	LCLISTFLEDGIR	1xCarbamidomethyl [C2]	1	18	O15260	O15260	0	1536.81	2	768.908	3.93	High	IGILHENFQTLK		1	5	Q9Y6G9	Q9Y6G9	0	1412.79	3	471.605	3.91	High	LIQESPTLSK		1	1	Q6P1A2	Q6P1A2	0	1115.63	2	558.324	2.18
High	LAVNMVPFPR		5	12	Q13509; P04350; Q9BUF5; P07437; P68371	Q13885; Q13509; I3L2F9; Q9H4B7; P04350; A6NNZ2; Q9BUF5; Q3ZCM7; P07437; P68371; Q9BVA1	0	1143.63	2	572.326	1.95	High	LGLLGLANSLAIEGR		1	6	P51659	P51659	0	1496.88	2	748.942	4.92	High	LLQEIVDQCMNR	1xCarbamidomethyl [C9]	1	2	O15269	O15269	0	1518.74	2	759.874	3.04
High	LAVEGMVAELINCQADVNAVDDHGK	1xCarbamidomethyl [C13]; 1xOxidation [M6]	1	7	Q04721	Q04721	0	2684.27	3	895.427	4.42	High	LGLLGALMAEDGVR		1	7	A0A087X0R7	A0A087X0R7; Q9H4L4	0	1414.77	2	707.89	4.42	High	LLQDFFNGR		1	2	P0DMV9	P0DMV9	0	1109.57	2	555.294	1.89
High	LAVDEEENADNNTK		1	19	P02786	P02786	0	1561.7	2	781.356	4.34	High	LGLLEALLK		1	5	Q8NI27	Q8NI27	0	969.634	2	485.321	2.87	High	ILQAVNFPFLVK		1	3	P17612	P17612	0	1388.83	2	694.917	3.68
High	IATTTASAATAAAIGATPR		1	10	Q14980	Q14980	0	1715.93	2	858.474	4.93	High	IGLLDSEWIPVSFAK		1	9	Q86SJ2	Q86SJ2	0	1674.91	2	837.96	4.02	High	LLQALAQYQNHLQEQPR		1	2	Q9BQG0	Q9BQG0	0	2050.08	3	684.03	4.99
High	LATTILQHWK		1	4	P78527	P78527	0	1210.69	3	404.235	3.64	High	LGILDLLDEECKVPK	1xCarbamidomethyl [C11]	1	2	Q9ULV0	Q9ULV0	1	1741.94	3	581.318	4.79	High	LLQAETASNSAR		1	5	Q14980	Q14980	0	1260.65	2	630.833	3.53
High	LATQLTGPVMPVR	1xOxidation [M10]	1	3	P26373	P26373	0	1398.78	2	699.895	2.74	High	LGLHVTPSNVDQVSTPPAAK		1	2	Q9NRL2	Q9NRL2	0	2031.09	3	677.7	5.08	High	LLPVLVHTFWIDTK		1	3	Q13505	Q13505	0	1681.97	3	561.329	1.61
High	LATQLTGPVMPVR		1	7	P26373	P26373	0	1382.78	2	691.899	3.91	High	LGLHQVLQDLR		1	1	O60610	O60610	0	1291.75	3	431.255	3.41	High	ILPQDVILK		1	6	Q96GQ7	Q96GQ7	0	1038.66	2	519.836	1.94
High	LATPTYGDLNHLVSATMSGVTTSLR		1	7	Q13509	Q13509	0	2605.33	3	869.115	5.51	High	LGIFGDTEDVAGK		1	6	Q93084	Q93084	0	1321.66	2	661.338	4.02	High	LLPPLLQIVCK	1xCarbamidomethyl [C10]	1	8	Q8TEX9	Q8TEX9	0	1293.8	2	647.407	1.87
High	LATNTSAPDLK		1	1	P27816	P27816	0	1130.61	2	565.811	3.08	High	LGIEKTDPTTLTDEEINR		1	10	P11586	P11586	1	2045.04	3	682.35	6.19	High	LLLIGNSSVGK		1	1	O95716	O95716	0	1100.67	2	550.836	2.43
High	LATNAAVTVLR		1	2	P50990	P50990	0	1128.67	2	564.844	3.07	High	LGLDILEVVPISK		1	8	Q8IX18	Q8IX18	0	1395.85	2	698.427	3.53	High	LLPLVSDEVFIR		1	11	P11216	P11216	0	1400.81	2	700.914	1.41
High	LATLAPDPLFSR		1	1	Q6PJG9	Q6PJG9	0	1300.73	2	650.866	2.99	High	IGKDEMLQMIR		1	2	O60264	O60264	1	1333.7	3	445.237	3.91	High	ILPEIIPILEEGLR		1	15	Q92616	Q92616	0	1604.96	3	535.659	4.27
High	IATEKDFLEAVNK		1	5	P35998	P35998	1	1477.79	2	739.404	4.23	High	IGHYILGDTLGVGTFGK		1	5	Q13131	Q13131	0	1747.94	3	583.317	4.65	High	LLPEKHEIENLR		1	3	Q27J81	Q27J81	1	1490.83	3	497.62	2.7
High	LAVLPPELAHTTELHVLDVAGNR		1	2	Q14160	Q14160	0	2465.35	4	617.092	4.01	High	IGHPAPNFK		1	6	Q06830	Q06830	0	980.531	2	490.77	2.92	High	LIPDSIGKDIEK		1	12	P61247	P61247	1	1327.75	3	443.254	3.65
High	IEDANLIPPVPDDKFQDLVDAVR		1	16	P07996	P07996	1	2579.34	3	860.451	5.28	High	LGHISVPELAALPAFLK		1	5	Q86WK7	Q86WK7	0	1776.04	3	592.686	5.69	High	LLPDIYGWPVATENWEQK		1	7	P08473	P08473	0	2159.08	2	1080.04	3.97
High	LCLSEIHKMEEVSGTK	1xCarbamidomethyl [C2]	1	10	P06213	P06213	1	1860.92	3	620.981	4.03	High	LGHELQQAGLK		1	3	Q14980	Q14980	0	1193.66	2	597.337	4.55	High	ILNVPQELYEK		1	7	Q13085	Q13085	0	1345.74	2	673.374	2.78
High	LCNSPSPQMNGKPCEGEAR	2xCarbamidomethyl [C2; C14]	1	2	P07996	P07996	0	2131.93	3	711.319	6.28	High	LGHAEQKDEMVPR	1xOxidation [M10]	1	27	Q9P258	Q9P258	1	1525.74	3	509.252	4.51	High	LLNQPNQWPLVK		1	9	P14923	P14923	0	1449.82	2	725.413	3.85
High	LDHKFDLMYAK		2	12	P68363; Q9BQE3	Q13748; A6NHL2; Q71U36; Q9NY65; P68363; Q9BQE3; P68366	1	1380.7	2	690.857	3.65	High	LGHAEQKDEMVPR		1	11	Q9P258	Q9P258	1	1509.75	3	503.923	4.63	High	ILNPHGIPLGPLDFSTK		1	1	Q86Y07	Q86Y07	0	1819.01	3	607.014	4.17
High	LDFVCSFLQK	1xCarbamidomethyl [C5]	1	6	Q14980	Q14980	0	1256.63	2	628.825	2.09	High	IGGVQQDTILAEGLHFR		1	12	Q99623	Q99623	0	1853.99	3	618.668	6.43	High	ILNLSGNELK		1	2	Q9UBU9	Q9UBU9	0	1100.63	2	550.819	2.9
High	LDETSGWLSVLHR		1	6	O60245	O60245	0	1512.78	3	504.931	4.33	High	LGGSPFGPAGTGK		1	3	Q14204	Q14204	0	1145.59	2	573.303	3.6	High	ILNIFGVIK		1	20	P02786	P02786	0	1016.65	2	508.829	2.92
High	IDESSLTGESDHVKK		2	15	P23634; P20020	P23634; P20020	1	1644.81	3	548.944	5.05	High	LGGSAVISLEGKPL		1	7	P23528	P23528	0	1340.78	2	670.893	5.06	High	ILNHSVDKK		1	2	Q14839	Q14839	1	1053.61	2	527.309	2.83
High	IDDVAALDKK		1	1	P06737	P06737	1	1087.6	2	544.306	2.67	High	LGMIAGGTGITPMLQLIR		1	2	Q9UHQ9	Q9UHQ9	0	1842.03	2	921.522	3.25	High	LLNGPGDVETGTSITVPQKK		1	4	Q9HC07	Q9HC07	1	2054.11	3	685.377	5.6
High	LDDTVHVVIATPGR		1	2	P26196	P26196	0	1492.81	3	498.278	4.76	High	LGMLSPEGTCK	1xCarbamidomethyl [C10]	1	9	P49327	P49327	0	1192.57	2	596.789	3.53	High	LLNENSYVPR		1	9	P02786	P02786	0	1204.63	2	602.823	2.98
High	WHPDKNPENKEEAER		1	10	O75190	Q8WWF6; Q7Z6W7; O75190	2	1878.87	4	470.476	4.1	High	LGNPIVPLNIR		1	2	P78527	P78527	0	1205.74	2	603.373	3.03	High	LLNDEDQVVVNK		1	9	P35222	P35222	0	1385.73	2	693.368	3.75
High	IDDLQMVLNQTEDHR		1	4	Q93050	Q93050	0	1826.87	3	609.632	4.37	High	LGNSADALESAKR		1	1	O96011	O96011	1	1331.69	3	444.57	4.08	High	IIPGFMCQGGDFTR	1xCarbamidomethyl [C7]	1	11	P62937	Q9Y536; P62937	0	1598.75	2	799.875	2.66
High	LDDIHPFYADLMNILYDKDHYK		1	2	Q9BZE4	Q9BZE4	1	2739.31	5	548.669	3.79	High	IGTNQMAVCAK	1xCarbamidomethyl [C9]	1	7	Q14232	Q14232	0	1192.58	2	596.798	4	High	ILILGLDGAGK		1	8	P40616	P40616	0	1069.66	2	535.338	1.68
High	WKPGSLASHVK		1	9	P06493	P06493	0	1209.67	3	403.898	3.7	High	LGTLSALDILIK		1	10	Q86VP6	Q86VP6	0	1256.78	2	628.893	4.64	High	ILIIGESGVGK		1	4	Q9NP72	Q9NP72	0	1085.66	2	543.333	2.56
High	IDCVSKNEDIPNVAVYPHNGMIDLK	1xCarbamidomethyl [C3]	1	1	P54709	P54709	1	2841.39	4	711.104	7.93	High	IGTLELGAFDGLSR		1	3	Q96JA1	Q96JA1	0	1448.77	2	724.889	3.96	High	LLIIGDSGVGK		7	13	P61026; P62820; P61006; P51153; Q9H0U4; Q15286; Q92930	P61026; P62820; P59190; P61006; Q92928; P51153; Q9H0U4; Q15286; Q92930	0	1071.64	2	536.329	2.08
High	LCNNPTPQFGGK	1xCarbamidomethyl [C2]	1	7	P07996	P07996	0	1332.64	2	666.827	3.05	High	LGTDEISPR		1	5	O00159	O00159	0	987.511	2	494.264	2.82	High	LIHFGERDYDILAGR		1	4	Q9P273	Q9P273	1	1774.92	4	444.487	2.98
High	LDCQVQGRPQPEVTWR	1xCarbamidomethyl [C3]	1	12	P32004	P32004	0	1968.97	3	657	4.77	High	LGTAMSHEIR	1xOxidation [M5]	1	5	P32004	P32004	0	1130.56	2	565.785	3.26	High	IIHEDGYSEEECR	1xCarbamidomethyl [C12]	1	2	P04899	P04899	0	1636.69	3	546.237	2.67
High	LDAMLEEFKK		2	10	Q9H8M5; Q6P4Q7	Q9H8M5; Q6P4Q7	1	1223.63	3	408.552	2.6	High	LGTAMSHEIR		1	9	P32004	P32004	0	1114.57	2	557.788	3.96	High	IIHEDGYSEDECKQYK	1xCarbamidomethyl [C12]	1	1	P08754	P08754	1	2013.89	4	504.229	4.46
High	LDAGNQLALIEELHK		1	6	Q92616	Q92616	0	1663.9	3	555.308	4.27	High	IGSTPVVVLSGLDTIR		1	13	P04798	P04798	0	1626.94	2	813.973	4.99	High	LLGVVSQGQPTLVIMELMTR	1xOxidation [M]	1	10	P08069	P14616; P08069	0	2201.2	3	734.406	5.15
High	LDAFIEALHQEK		1	4	O60313	O60313	0	1413.74	3	471.92	4.08	High	LGSSGLGSASSIQAAVR		1	1	Q7Z6Z7	Q7Z6Z7	0	1560.83	2	780.921	5.65	High	LLGVVSQGQPTLVIMELMTR		1	9	P08069	P14616; P08069	0	2185.21	2	1093.11	3.27
High	WKPPMIDNPSYQGIWKPR		1	1	P27824	P27824	0	2213.13	4	554.039	5.2	High	IGSSELQEFCPTILQQLDSR	1xCarbamidomethyl [C10]	1	5	Q15043	Q15043	0	2321.14	2	1161.07	4.88	High	LLGTIYTAAEEIEAVGGK		1	1	Q6YN16	Q6YN16	0	1834.98	2	917.994	4.73
High	LCYVALDFEQEMATAASSSSLEK	1xCarbamidomethyl [C2]; 1xOxidation [M12]	2	12	P60709; Q6S8J3	P60709; Q6S8J3; P63261	0	2566.17	2	1283.59	3.77	High	LGSLVDEFKELVYPPDYNPEGK		1	5	P12956	P12956	1	2509.25	3	837.09	5.05	High	LLGSTIPLCSAQWER	1xCarbamidomethyl [C9]	1	4	P50416	P50416	0	1730.89	2	865.948	4.09
High	LCYVALDFEQEMATAASSSSLEK	1xCarbamidomethyl [C2]	2	9	P60709; Q6S8J3	P60709; Q6S8J3; P63261	0	2550.17	2	1275.59	4.97	High	LGSLVDEFK		1	4	P12956	P12956	0	1007.54	2	504.278	3.13	High	LLGPSAAADILQLSSSLPLQSR		1	12	Q7Z6Z7	Q7Z6Z7	0	2237.25	3	746.424	3.33
High	LCSGVLGTVVHGK	1xCarbamidomethyl [C2]	1	1	Q9Y6C9	Q9Y6C9	0	1326.72	3	442.914	3.18	High	LGSFPSLAVAK		1	1	Q9NRS4	Q9NRS4	0	1089.63	2	545.32	3.25	High	ILGPQGNTIK		1	2	Q07666	Q07666	0	1040.61	2	520.811	2.71
High	LCQHGGLCVDAGNTHHCR	3xCarbamidomethyl [C2; C8; C17]	1	41	P46531	P46531	0	2091.9	3	697.976	9.06	High	LGGNEIVSFLK		1	8	O60762	O60762	0	1176.66	2	588.834	4.08	High	IIGIMEEVADGFK		1	3	P52701	P52701	0	1421.73	2	711.371	3.52
High	ICPQGSTCCSQEMEEK	3xCarbamidomethyl [C2; C8; C9]; 1xOxidation [M13]	1	7	O75487	O75487	0	1959.76	3	653.926	5.4	High	IGSFGPQEDLLFLR		1	21	Q13085	Q13085	0	1591.85	2	796.428	4.68	High	LLGLLFPLLAR		1	8	Q8TEX9	Q8TEX9	0	1225.8	2	613.401	3.32
High	ICPQGSTCCSQEMEEK	3xCarbamidomethyl [C2; C8; C9]	1	12	O75487	O75487	0	1943.76	2	972.39	4.17	High	LGSELIQGLGYR		1	4	Q9UHN6	Q9UHN6	0	1305.72	2	653.366	3.87	High	ILGLLDAYLK		1	11	P26641	P26641	0	1118.68	2	559.847	2.13
High	LCNSPSPQMNGKPCEGEAR	2xCarbamidomethyl [C2; C14]; 1xOxidation [M9]	1	9	P07996	P07996	0	2147.93	3	716.643	4.93	High	IGSCTQQDVELHVQK	1xCarbamidomethyl [C4]	1	5	P14868	P14868	0	1741.85	3	581.291	6.19	High	IIGLKPEGVPR		1	3	P54709	P54709	0	1178.73	2	589.868	2.81
High	LDANHITSVPEDSFEGLVQLR		1	1	Q9BXB1	Q9BXB1	0	2340.18	3	780.73	4.63	High	IGRIEDVTPIPSDSTRR		1	10	P62263	P62263	2	1912.02	3	638.016	5.11	High	IIHGAGYSEEDKR		1	1	P29992	P29992	1	1474.73	3	492.25	3.88
High	WGDEHIPGSPYR		1	7	P21333	P21333	0	1413.65	3	471.891	3.47	High	IGRIEDVTPIPSDSTR		1	14	P62263	P62263	1	1755.92	2	878.466	3.89	High	LLGIETPLPK		1	2	P05362	P05362	0	1080.67	2	540.837	3.09
High	LEDRDNWISVDSVTSEIK		1	10	Q14126	Q14126	1	2106.03	2	1053.52	5.77	High	IGQVSCDIQIVSDR	1xCarbamidomethyl [C6]	1	5	Q9Y4D7	Q9Y4D7	0	1589.8	2	795.403	4.04	High	IIGLDQVAGMSETALPGAFK		1	12	P35579	P35579	0	2018.06	2	1009.54	5.51
High	IEDVLGSSEDSR		1	4	P41231	P41231	0	1306.61	2	653.814	3.7	High	LGQVPPGESVTAMELEFK		1	7	P10586	P10586	0	1931.98	2	966.496	3.88	High	LLGLAELLR		1	3	A2RRP1	A2RRP1	0	997.64	2	499.324	2.59
High	LFGGLILDIK		1	6	Q9Y6M7	Q9Y6M7	0	1088.67	2	544.839	2.42	High	IGQTSSSVSFK		1	12	P17301	P17301	0	1140.59	2	570.804	3	High	LLGASELPIVTPALR		1	18	P52292	P52292	0	1549.93	2	775.468	4.36
High	WCEYGLTFTEK	1xCarbamidomethyl [C2]	1	1	P45880	P45880	0	1433.64	2	717.325	3.27	High	LGQSVTTIPTVGFNVETVTYK		1	2	P62330	P62330	0	2254.2	3	752.069	5.51	High	ILGADTSVDLEETGR		1	7	P25705	P25705	0	1575.79	2	788.394	3.79
High	IFFAGDTIPK		1	3	O75369	O75369	0	1108.6	2	554.81	2.52	High	LGQAELVVIDEAAAIPLPLVK		1	8	Q9H0A0	Q9H0A0	0	2159.27	3	720.422	5.22	High	LLGAALPLLTK		1	4	Q9BQG0	Q9BQG0	0	1109.73	2	555.369	3.32
High	WDTGENPIYK		1	9	P05556	P05556	0	1222.57	2	611.794	3.34	High	IGPYPDYSSSSYIEDSIHHTDSIVK		1	2	Q13873	Q13873	0	2810.32	4	703.337	5.47	High	ILFRPVASQLPR		1	9	P35232	P35232	0	1396.84	3	466.284	3.38
High	LFEIDPTSGVVSLVGK		1	13	O60245	O60245	0	1660.92	2	830.96	4.27	High	IGPILDNSTLQSEVKPILEK		1	8	P30153	P30153	0	2194.23	3	732.082	5.09	High	ILFIGGITAPTVR		1	1	P48651	P48651	0	1357.82	2	679.415	3.34
High	LFEHYYQELK		1	6	Q08J23	Q08J23	0	1369.68	2	685.346	3.07	High	LGPGGLDPVEVYESLPEELQK		1	3	Q16543	Q16543	0	2269.16	3	757.057	6.04	High	ILFIFIDSDHTDNQR		1	2	P07237	P07237	0	1833.91	3	611.975	5.38
High	LFEFAGYDVLR		1	9	P54136	P54136	0	1329.68	2	665.344	3.39	High	IGSFGPGEDLLYLR		1	16	O00763	O00763	0	1536.81	2	768.905	3.96	High	ILFFNTPK		1	2	P48556	P48556	0	979.561	2	490.287	2.1
High	LFDSLTLLASGR		1	9	Q9UNQ0	Q9UNQ0	0	1292.72	2	646.864	3.39	High	LGTPELSTAER		1	6	Q13085	Q13085	0	1173.61	2	587.311	2.84	High	LLFAPNLLLDR		1	4	P03372	P03372	0	1284.77	2	642.886	3.24
High	LFDSDPITVTVPVEVSR		1	9	P10909	P10909	0	1873.99	2	937.497	4.59	High	LGGIPVGVVAVETR		1	11	Q13085	Q13085	0	1366.81	2	683.909	3.55	High	IIEVVDAIMTTAQSHQR		1	9	Q01813	Q01813	0	1912	3	638.004	5.48
High	LFDHPESPTPNPTEPLFLAQAEVYK		1	22	P49327	P49327	0	2840.41	3	947.474	7.12	High	IGGIGTVPVGR		2	14	Q05639; P68104	Q05639; P68104; Q5VTE0	0	1025.61	2	513.309	3.06	High	LIEVQSNSLHK		1	1	Q7Z2K6	Q7Z2K6	0	1267.7	3	423.242	3.45
High	WELLQQVDTSTR		1	5	P04264	P04264	0	1475.75	2	738.383	3.2	High	LFVTNDAATILR		1	1	P50990	P50990	0	1333.75	2	667.379	3.12	High	IIEVGDTPKDR		1	9	P61619	P61619; Q9H9S3	1	1242.67	3	414.896	3.78
High	WCAVQGQVDEK	1xCarbamidomethyl [C2]	1	3	Q9BZM5	Q9BZM5; Q5VY80; Q6H3X3	0	1319.6	2	660.312	2.44	High	IFVTIADNASPK		1	2	Q14517	Q14517	0	1275.69	2	638.353	3.06	High	IIGLDQVAGMSETALPGAFK	1xOxidation [M10]	1	2	P35579	P35579	0	2034.06	2	1017.54	2.27
High	LFDENNDAAILILLEPIEKK		1	10	O60603	O60603	1	2298.26	3	766.756	5.76	High	LFVSDGVPGCLPVLAAAGR	1xCarbamidomethyl [C10]	1	16	P56192	P56192	0	1899.02	2	950.012	5.05	High	LLETTEEDKQK		1	7	Q7L0Y3	Q7L0Y3	1	1333.68	2	667.348	3.08
High	LFADAVQELLPQYK		1	12	P33993	P33993	0	1634.88	2	817.942	4.81	High	LFVGTPIDGK		1	3	Q9UIW2	Q9UIW2	0	1046.59	2	523.799	2.52	High	IIHGQDFDQR		1	5	Q14344	Q14344	0	1228.61	2	614.808	3.21
High	LEYLQIPPVSR		1	3	Q9GZP9	Q9GZP9	0	1314.74	2	657.881	1.6	High	IFVGNVSAACTSQELR	1xCarbamidomethyl [C10]	1	8	Q96PK6	Q96PK6; A0A0A0MSL8	0	1751.87	2	876.441	4.5	High	ILHQHLGAPEER		1	3	Q9NZM1	Q9NZM1	0	1399.74	3	467.255	3.83
High	IEYDCELVPR	1xCarbamidomethyl [C5]	1	2	Q9P258	Q9P258	0	1293.61	2	647.314	2.98	High	LFVGNLPADITEDEFKR		1	9	P23246	P23246	1	1964.01	3	655.343	4.02	High	LLLLGAGESGK		4	10	P04899; Q5JWF2; Q14344; P08754	A8MTJ3; P38405; P19087; P04899; P09471; Q5JWF2; Q03113; P11488; Q14344; P08754; P63096	0	1057.63	2	529.318	2.51
High	LEYCEALAMLR	1xCarbamidomethyl [C4]	1	3	P14868	P14868	0	1368.67	2	684.835	2.84	High	IFVGGIPHNCGETELR	1xCarbamidomethyl [C10]	1	4	Q96EP5	Q96EP5	0	1798.89	3	600.302	4.02	High	LLLIDYAAR		1	1	P51805	P51805	0	1047.62	2	524.317	2.14
High	LEWLTLMPNASNLDK		1	6	A0FGR8	A0FGR8	0	1744.89	2	872.95	3.23	High	IFVFEPPPGVK		1	7	Q14204	Q14204	0	1229.69	2	615.35	2.66	High	LLLLDYAANR		1	6	Q9UIW2	Q9UIW2	0	1161.66	2	581.334	2.89
High	IEVVDINDNAPEFEQPIYK		1	1	Q9NRJ7	Q9NRJ7	0	2233.1	2	1117.05	5.19	High	IFTSIGEDYDER		1	9	P35232	P35232	0	1444.66	2	722.832	3.63	High	LLLLDPATGELQLSR		1	22	Q9NYQ6	Q9NYQ6	0	1638.94	3	546.986	4.78
High	LEVSVDSDQKK		1	5	P06756	P06756	1	1247.65	3	416.556	3.68	High	IFTPIVEHLGLQIR		1	5	Q9NRX1	Q9NRX1	0	1635.96	3	545.991	4.08	High	LIILASGGPQALVNIMR	1xOxidation [M16]	1	10	P35222	P35222	0	1782.03	2	891.519	4.32
High	LEVPVEMNPEGYMTSR		1	12	P50895	P50895	0	1851.86	2	926.436	2.47	High	LFTFLPLPEIDHIMQLHVK		1	5	Q9Y2Z4	Q9Y2Z4	0	2291.26	4	573.568	5.29	High	LIILASGGPQALVNIMR		1	19	P35222	P35222	0	1766.04	2	883.521	4.36
High	WEPYWPPDFR		1	5	P06213	P06213	0	1392.64	2	696.822	2.36	High	LFTFDLNPSDDNILK		1	9	Q9Y4D7	Q9Y4D7	0	1751.89	2	876.444	3.88	High	LIILANGGPQALVQIMR	1xOxidation [M16]	1	2	P14923	P14923	0	1823.06	2	912.031	4.74
High	LEVAPISDIIAIK		1	6	P13804	P13804	0	1381.83	2	691.417	3.85	High	LFTAPTFTGSFLSPWPPAVTDASFK		1	5	Q9NXE4	Q9NXE4	0	2685.36	3	895.79	3.83	High	LIILANGGPQALVQIMR		1	16	P14923	P14923	0	1807.06	2	904.035	4.19
High	WEQNRQPLLLDDR		1	4	Q92859	Q92859	1	1682.86	3	561.628	3.51	High	LFTAESLIGLKNPEK		1	2	P48444	P48444	1	1659.93	3	553.987	4.61	High	LLIHQSLAGGIIGVK		1	6	P61978	P61978	0	1518.94	3	506.982	4.75
High	IFAPNHVVAK		1	7	Q02543	Q02543	0	1095.63	2	548.324	2.27	High	LFTAESLIGLK		1	8	P48444	P48444	0	1191.7	2	596.352	3	High	ILLHHAANSVK		1	3	P51649	P51649	0	1202.7	3	401.572	2.1
High	IETLDPALIRPGR		1	5	P62191	P62191	0	1450.84	3	484.288	3.38	High	LFSMENWGGATFDVAMR	2xOxidation [M4; M16]	1	17	P11498	P11498	0	1963.87	2	982.436	4.59	High	IIIFPPIPDPGK		1	2	P78552	P78552	0	1306.78	2	653.893	2.01
High	LFGNMEGDCPSDWK	1xCarbamidomethyl [C9]	1	11	P02786	P02786	0	1655.68	2	828.35	3.15	High	IFSHLQHVK		1	8	O43570	O43570	0	1108.63	2	554.818	3.9	High	ILIENGVAER		1	1	Q9H0A0	Q9H0A0	0	1113.63	2	557.32	2.86
High	LFGNMEGDCPSDWKTDSTCR	2xCarbamidomethyl [C9; C19]	1	8	P02786	P02786	1	2375.97	3	792.667	5.19	High	IFSGPSSEQFGYAVQQFINPK		1	9	P17301	P17301	0	2344.16	3	782.056	6.74	High	IILEAEKMDGAASQGK		1	3	Q15382	Q15382	1	1660.86	3	554.293	4.36
High	IFQAGVVSWGDGCAQR	1xCarbamidomethyl [C13]	1	8	Q9Y5Y6	Q9Y5Y6	0	1750.83	2	875.92	4.5	High	LFSGATMASSR		1	6	Q9UBX3	B4DLN1; Q9UBX3	0	1127.55	2	564.281	3.2	High	LLHPPSHWPLIK		1	4	P35222	P35222	0	1437.84	3	479.952	4
High	LFPSEAVIAEGILK		1	21	Q86SJ2	Q86SJ2	0	1486.85	3	496.292	1.85	High	LFQTNTELLELTTK		1	9	Q8NB49	Q8NB49	0	1650.89	2	825.951	4.34	High	LLLDIPLQTPHK		2	3	P49792; A6NKT7	P0DJD0; P49792; Q99666; P0DJD1; O14715; A6NKT7	0	1387.83	3	463.282	3.96
High	LFPHEVADVEPVLDLVTIQNPK		1	2	Q9BTW9	Q9BTW9	0	2473.33	3	825.11	4.36	High	LFQLPTPPLSR		1	6	Q9Y6K0	Q9Y6K0	0	1268.74	2	634.87	2.72	High	ILLDHFANR		2	7	Q9UM47; Q04721	Q9UM47; Q04721	0	1098.61	2	549.806	2.76
High	LFNLSKEDDVR		1	8	P62753	P62753	1	1335.69	3	445.906	3.87	High	IFQKGESPVDYDGGR		1	6	Q15084	Q15084	1	1667.8	3	556.611	3.96	High	ILLANFLAQTEALMR	1xOxidation [M14]	1	1	P06744	P06744	0	1719.95	2	860.473	1.63
High	LFNHANQEVQR		1	7	Q9Y446	Q9Y446	0	1355.68	2	678.339	3.7	High	LFQGQLSGLYYDGLK		1	1	Q9Y4C0	Q9Y4C0	0	1701.88	2	851.446	3.72	High	LLLAIMESR		1	2	Q14571	Q14571; Q14643	0	1045.61	2	523.311	2.54
High	LFIYNPTTGEFLGR		1	12	P54709	P54709	0	1627.85	2	814.428	3.36	High	IFQAGVVSWGDGCAQR	1xCarbamidomethyl [C13]	1	16	Q9Y5Y6	Q9Y5Y6	0	1750.83	2	875.92	4.38	High	IIIAEVVNK		1	4	O43795	O43795	0	998.624	2	499.817	2.8
High	WAGVSLDQSALLPLR		1	1	O60503	O60503	0	1625.9	2	813.455	3.61	High	LFPSEAVIAEGILK		1	16	Q86SJ2	Q86SJ2	0	1486.85	3	496.288	3.57	High	LLKYPDVIQELK		1	11	Q6P4Q7	Q6P4Q7	1	1458.86	3	486.96	3.61
High	LFIQSLEGLLPR		1	3	Q5TH69	Q5TH69	0	1385.82	2	693.412	1.4	High	LFYHIVDSDEVSTK		1	8	Q9UQE7	Q9UQE7	0	1652.82	3	551.613	4.42	High	ILKSPQEVKPGEK		1	1	P78536	P78536	1	1452.84	3	484.953	3.57
High	WAIAQLNYADMLK		1	5	Q14204	Q14204	0	1536.79	2	768.898	3.49	High	LFYLALPPTVYEAVTK		1	6	P11413	P11413	0	1825.01	2	913.009	3.37	High	LLKPAYGTSGGLPR		1	3	P41231	P41231	0	1429.82	3	477.281	4.03
High	LFLNETQTQEITEDIPVK		1	17	P41252	P41252	0	2118.1	2	1059.55	5.83	High	IFYPETTDIYDRK		1	18	P46940	P46940	1	1660.82	3	554.282	3.99	High	LLKEQEIEDQKNPR		1	10	O15269	O15269	2	1739.93	3	580.65	4.47
High	IFLLTNNNLLLADQK		1	4	O43795	O43795	0	1729.98	2	865.493	3.36	High	IFYVNYLSELSEHVK		1	1	Q07960	Q07960	0	1840.95	3	614.32	3.24	High	IIKDGEQHEDLNEVAK		1	1	O95831	O95831	1	1837.93	3	613.316	2.63
High	LFGNMEGDCPSDWK	1xCarbamidomethyl [C9]; 1xOxidation [M5]	1	16	P02786	P02786	0	1671.68	2	836.342	3.55	High	LGGIGQFLAK		1	2	Q08211	Q08211	0	1003.59	2	502.303	2.44	High	LLHYLGHVMVNGPTTPIPVK	1xOxidation [M9]	1	40	P11498	P11498	0	2202.21	3	734.739	7
High	IFLLGLADNEAAIVQAESEETKER		1	9	Q9UHB9	Q9UHB9	1	2646.36	3	882.79	7.95	High	LGFVAGVINR		1	2	Q93050	Q93050	0	1045.62	2	523.314	2.69	High	LLHYLGHVMVNGPTTPIPVK		1	50	P11498	P11498	0	2186.22	3	729.408	7.48
High	LFIGGLPNYLNDDQVK		1	1	P26368	P26368	0	1805.94	2	903.475	3.1	High	LGFDKENVYDELR		1	6	O60264	O60264	1	1597.79	3	533.269	4.52	High	IIHTGEKPYK		1	4	Q6ZN08	P17038; Q96N58; Q14593; Q9H8G1; Q5JVG8; Q03923; Q8N7Q3; Q03936; P0DKX0; A8MTY0; B4DXR9; Q96N38; P17019; P0CB33; Q8TD23; Q9UII5; Q8TF32; Q68DY1; A6NN14; A6NNF4; Q9Y2Q1; Q96N22; Q9BRH9; Q8IYX0; Q05481; O75437; Q8N4W9; Q96H40; Q15928; Q6ZNG1; Q8IYN0; A2RRD8; O43309; A6NK75; O75373; Q96JC4; Q9P255; Q6ZR52; Q6ZN08	0	1185.66	2	593.337	2.79
High	LFIGGLNVQTSESGLR		1	5	Q13151	Q13151	0	1690.91	2	845.96	4.05	High	LGFAGLVQEISFGTTK		1	4	P48643	P48643	0	1667.9	2	834.454	4.59	High	IIHRNDGAENSCTER	1xCarbamidomethyl [C12]	1	2	Q9Y5Q8	Q9Y5Q8	1	1771.81	3	591.279	4.16
High	WATHGEPSPVNSHPQR		1	11	Q06210	Q06210	0	1799.86	3	600.627	6.99	High	LGENMILK		1	6	P43897	P43897	0	917.512	2	459.262	2.74	High	IILDLISESPIK		1	11	P61978	P61978	0	1340.8	2	670.909	1.97
High	LFIATAVDGKPEYFPTISSR		1	1	Q9HCM2	Q9HCM2	0	2212.16	3	738.067	2.53	High	LGEIVTTIPTIGFNVETVEYK		3	24	P61204; P18085; P84085	F5H423; P61204; P18085; P84077; P84085	0	2323.24	2	1162.12	4.99	High	LKLEAELGNMQGLVEDFK		1	22	P05787	P05787	1	2034.06	2	1017.53	5.83
High	IFLAQKPAPLLESPFK		1	2	O00203	O00203	0	1799.05	3	600.353	4.67	High	IGELVGVLVNHFK		1	2	O94832	O94832	0	1424.83	3	475.613	4.17	High	IKHQEELTELHKK		1	2	Q676U5	Q676U5	2	1632.91	4	408.983	3.39
High	IFHTVTTTDDPVIR		1	3	O15371	O15371	0	1614.85	3	538.955	4.75	High	LGELPSWILMR	1xOxidation [M10]	1	8	G3V325	G3V325; P56134	0	1330.72	2	665.862	3.27	High	LKGEAEYQEIR		1	8	Q15223	Q15223	1	1335.69	2	668.353	3.1
High	LFHEVVQAFR		1	7	Q9Y3T9	Q9Y3T9	0	1245.67	2	623.34	2.81	High	LGELPSWILMR		1	12	G3V325	G3V325; P56134	0	1314.72	2	657.867	3.74	High	LGDVYVNDAFGTAHR		1	4	P00558	P07205; P00558	0	1634.79	3	545.601	4.85
High	IFHAPNASAPSSSLSTFK		1	1	Q9H2P0	Q9H2P0	0	1861.94	3	621.322	3.94	High	LGEINVIGEPFLNVNCEHIK	1xCarbamidomethyl [C16]	1	4	P33991	P33991	0	2295.18	3	765.731	6.24	High	IGDVSSSAVK		1	1	Q9BYJ9	Q9BYJ9	0	962.515	2	481.762	2.81
High	IFGYPVGIVGNNGVLFSESAK		1	18	Q9HCC0	Q9HCC0	0	2168.14	2	1084.57	5.23	High	LGELLFPSSLAGETLGSFSGLR		1	1	P35658	P35658	0	2251.2	3	751.066	3.74	High	LGDQGPPEEAEDR		1	6	O00592	O00592	0	1412.63	2	706.819	3.84
High	WAVVSGATDGIGK		1	3	Q3SXM5	Q3SXM5	0	1260.66	2	630.837	3.89	High	LGEGGPDSDQAIR		1	5	Q9H0X4	Q9H0X4	0	1314.63	2	657.822	4.17	High	IGDLQAFQGHGAGNLAGLKGR		1	4	P08195	P08195	1	2080.1	4	520.781	6.02
High	LFGNMEGDCPSDWKTDSTCR	2xCarbamidomethyl [C9; C19]; 1xOxidation [M5]	1	6	P02786	P02786	1	2391.96	3	797.999	4.94	High	LGGIPVGVIAVETR		1	24	O00763	O00763	0	1380.82	2	690.912	2.92	High	IGDLQAFQGHGAGNLAGLK		1	18	P08195	P08195	0	1866.98	2	933.997	6.45
High	WARPPISMNFEVPFAPSGLK		1	9	Q96CW1	Q96CW1	0	2244.16	3	748.726	6.2	High	LGEEVNGEATESQQKPR		1	2	Q9NVH0	Q9NVH0	0	1871.91	3	624.643	5.05	High	IGDGSPSHPPILER		1	3	Q58EX2	Q58EX2	0	1474.76	3	492.261	4.29
High	IFQHSKPDLQQK		1	3	A2RRP1	A2RRP1	0	1468.79	3	490.271	4.65	High	IGEEFLTDLSQLKK		1	9	P11216	P11216	1	1620.88	3	540.966	5.86	High	LGAHQLDSYSEDAK		1	3	Q16651	Q16651	0	1533.72	2	767.368	4.39
High	LETHMTPEMFR		1	2	Q08211	Q08211	0	1391.64	3	464.553	3.23	High	IGEEFLTDLSQLK		1	7	P11216	P11216	0	1492.79	2	746.896	4.43	High	IGAFGYMECSAK	1xCarbamidomethyl [C9]	1	3	P61586	P61586	0	1333.59	2	667.301	2.58
High	LESGMQNMSIHTK	2xOxidation [M5; M8]	1	104	P05787	P05787	0	1507.69	2	754.345	3.71	High	LGEAAVLEIVER		1	10	Q92485	Q92485	0	1298.73	2	649.869	3.98	High	IGACPSAHKPLLGTEK	1xCarbamidomethyl [C4]	1	2	P07602	P07602	0	1678.89	4	420.482	4.59
High	LEHVVEEEKVDISEDGMK		1	4	P40937	P40937	1	2086	4	522.258	6.07	High	LGDQGPPEEAEDR		1	10	O00592	O00592	0	1412.63	2	706.819	4.18	High	IFYPETTDIYDRK		1	3	P46940	P46940	1	1660.82	3	554.278	3.66
High	LEGVLAEVAQHYQDTLIR		1	9	P46940	P46940	0	2055.09	3	685.699	6.82	High	IGDLQAFQGHGAGNLAGLK		1	25	P08195	P08195	0	1866.98	2	933.998	6.37	High	LFYLALPPTVYEAVTK		1	15	P11413	P11413	0	1825.01	2	913.011	3.56
High	LEGPFNIESVMDPIDVK	1xOxidation [M11]	1	4	O75487	O75487; Q9Y625	0	1918.95	2	959.979	3.87	High	IGDGSPSHPPILER		1	7	Q58EX2	Q58EX2	0	1474.76	3	492.264	4.29	High	LFYHIVDSDEVSTK		1	3	Q9UQE7	Q9UQE7	0	1652.82	3	551.612	4.63
High	LEGPFNIESVMDPIDVK		1	21	O75487	O75487; Q9Y625	0	1902.95	2	951.98	4.04	High	LGDGLFLQCCEEVAELYPK	2xCarbamidomethyl [C9; C10]	1	1	O43837	O43837	0	2241.06	2	1121.03	5.49	High	LFYEDGSGEK		1	4	O15031	O15031	0	1144.52	2	572.766	2.29
High	LEGLTDEINFLR		1	33	P05787	P05787	0	1419.75	2	710.377	4.15	High	IGDFGLVTSLK		1	3	P19525	P19525	0	1149.65	2	575.33	3.14	High	LFVTNDAATILR		1	2	P50990	P50990	0	1333.75	2	667.381	1.74
High	IEGLLAAFPK		1	6	P48444	P48444	0	1058.62	2	529.82	2.41	High	LGDDIDLIVR		1	1	O15371	O15371	0	1128.63	2	564.818	2.42	High	IFVTIADNASPK		1	4	Q14517	Q14517	0	1275.69	2	638.349	3.36
High	IEGDMIVCAAYAHELPK	1xCarbamidomethyl [C8]	1	1	P46777	P46777	0	1916.92	3	639.647	6.01	High	LGAPENSGISTLER		1	1	Q9Y4F1	Q9Y4F1	0	1443.74	2	722.377	3.6	High	LFVSDGVPGCLPVLAAAGR	1xCarbamidomethyl [C10]	1	10	P56192	P56192	0	1899.02	2	950.01	4.75
High	IEFLNEASVMK		2	2	P08069; P06213	P08069; P06213	0	1280.66	2	640.831	3.49	High	LGAHQLDSYSEDAK		1	4	Q16651	Q16651	0	1533.72	2	767.365	4.71	High	LFVGTAVDGK		1	2	P51805	P51805	0	1006.56	2	503.782	2.31
High	IEEYEPVHSLEELQR		1	5	Q9UHN6	Q9UHN6	0	1870.92	3	624.314	4.02	High	IGAFGYMECSAK	1xCarbamidomethyl [C9]	1	8	P61586	P61586	0	1333.59	2	667.302	2.54	High	IFVGNVSAACTSQELR	1xCarbamidomethyl [C10]	1	8	Q96PK6	Q96PK6; A0A0A0MSL8	0	1751.87	2	876.445	4.36
High	WFYIDFGGVKPMGSEPVPK	1xOxidation [M12]	1	1	Q9UJS0	Q9UJS0	0	2170.07	3	724.028	4.15	High	IGEETGVIETSDRLDR		1	10	Q14517	Q14517	1	1789.89	3	597.305	4.44	High	LFVGNLPPDITEEEMR		1	2	Q15233	Q15233	0	1859.92	2	930.464	4.25
High	IEEVPELPLVVEDKVEGYKK		1	17	P36578	P36578	2	2313.26	4	579.071	5.46	High	ILVGNKNDDPER		1	7	Q15286	Q15286	1	1369.71	3	457.242	3.81	High	LFVGNLPADITEDEFKR		1	11	P23246	P23246	1	1964.01	3	655.345	4.71
High	LEKHELIEFR		1	3	Q00610	Q00610	1	1313.72	3	438.582	3.45	High	LGTPELSTAERK		1	21	Q13085	Q13085	1	1301.71	3	434.577	4.01	High	IFVGGLSPDTPEEK		1	2	Q14103	Q14103	0	1488.76	2	744.881	3.58
High	IEEVPELPLVVEDKVEGYK		1	13	P36578	P36578	1	2185.16	3	729.058	4.13	High	LGVCFDVPTASVTEIQEK	1xCarbamidomethyl [C4]	1	6	Q9NR30	Q9NR30	0	1992.99	2	996.999	4.35	High	IFVGGIKEDTEEHHLR		3	4	Q32P51; P22626; P09651	Q32P51; P22626; P09651	1	1879.97	4	470.75	5.43
High	IEEVIGAGEFGEVCR	1xCarbamidomethyl [C14]	2	6	P54760; P54753	P54760; P54753	0	1664.79	2	832.905	3.66	High	IKVAEDEAEAAAAAK		1	16	P08195	P08195	1	1486.77	2	743.897	4.61	High	IFVFEPPPGVK		1	9	Q14204	Q14204	0	1229.69	2	615.35	2.72
High	LEENLQETHSAVL		1	1	Q8IXU6	Q8IXU6	0	1482.74	2	741.88	3.84	High	LKTHLPTFSQED		1	10	P22413	P22413	1	1415.72	2	708.365	3.33	High	IFTSIGEDYDER		1	6	P35232	P35232	0	1444.66	2	722.835	2.88
High	LEEIEADKAPAR		1	2	Q9NUQ8	Q9NUQ8	1	1341.7	3	447.909	1.91	High	LKTEGSDLCDR	1xCarbamidomethyl [C9]	1	4	P04843	P04843	1	1293.61	3	431.875	4.24	High	IFTPIVEHLGLQIR		1	2	Q9NRX1	Q9NRX1	0	1635.96	3	545.991	3.85
High	WFYIVVVPIDR		1	10	P10586	P10586	0	1406.78	2	703.896	3.2	High	LKTEEGEIDYSAEEGENRR		1	8	Q8WVV9	Q8WVV9	2	2225.03	4	557.016	4.62	High	LFTPEEFFR		1	6	P21583	P21583	0	1185.59	2	593.302	2.41
High	LEEANGNTQMVEK		1	5	O94906	O94906	0	1462.68	2	731.85	5.02	High	IKQSCEEENAGAEDQDGEGEGSK	1xCarbamidomethyl [C5]	1	13	Q5ZPR3	Q5ZPR3	1	2467.02	3	823.011	5.5	High	LFTFDLNPSDDNILK		1	12	Q9Y4D7	Q9Y4D7	0	1751.89	2	876.446	3.63
High	IEDYFPEFAR		1	5	Q5JWF2	Q5JWF2	0	1286.61	2	643.806	3.03	High	IKPHLMSQELPEDWDKQPVK		1	3	P07237	P07237	1	2418.25	4	605.318	5.84	High	LGEAAVLEIVER		1	8	Q92485	Q92485	0	1298.73	2	649.876	2.7
High	LEDYDKAETEASK		1	7	Q9H3U1	Q9H3U1	1	1498.69	3	500.233	4.61	High	LKPGAPLKPK		1	5	O75369	O75369	0	1048.69	2	524.848	2.85	High	IGEEFLTDLSQLK		1	8	P11216	P11216	0	1492.79	2	746.899	4.13
High	IEDVTPIPSDSTRR		1	11	P62263	P62263	1	1585.82	3	529.282	3.58	High	LKPEDITQIQPQQLVLR		1	12	P05556	P05556	0	2019.16	3	673.724	5.21	High	IGEEFLTDLSQLKK		1	8	P11216	P11216	1	1620.88	3	540.966	5.26
High	IEDVTPIPSDSTR		1	10	P62263	P62263	0	1429.72	2	715.364	3.38	High	LKPDEGGEVPVLNVSYKPQK		1	10	P61221	P61221	0	2197.19	3	733.07	4.42	High	IGEETGVIETSDRLDR		1	6	Q14517	Q14517	1	1789.89	3	597.307	4.15
High	IEDVLPFFPDFVTIDHFK		1	7	Q9P253	Q9P253	0	2179.11	3	727.042	4.55	High	IKPATWETGISMR		1	13	O14786	O14786	0	1489.78	3	497.267	3.57	High	LGHSDSEDQLKPK		1	1	O95714	O95714	0	1453.73	3	485.25	3.74
High	IEDVLGSSEDSRR		1	2	P41231	P41231	1	1462.71	3	488.245	3.84	High	IKPAATSHVEGSGGVSAK		1	13	Q96ME7	Q96ME7	0	1695.9	3	565.972	4.6	High	IGHPAPNFK		1	4	Q06830	Q06830	0	980.531	2	490.77	3.13
High	IEEVPELPLVVEDK		1	6	P36578	P36578	0	1608.87	2	804.939	3.08	High	LKNQVTQLK		1	2	P11586	P11586	1	1071.65	2	536.331	3.07	High	LGHISVPELAALPAFLK		1	2	Q86WK7	Q86WK7	0	1776.04	3	592.686	3.8
High	IESPGYLTSPGYPHSYHPSEK		1	8	O14786	O14786	0	2346.1	3	782.711	4.5	High	LKLGEIVTTIPTIGFNVETVEYK		3	3	P61204; P18085; P84085	F5H423; P61204; P18085; P84077; P84085	1	2564.42	3	855.48	5.86	High	LGHELQQAGLK		1	5	Q14980	Q14980	0	1193.66	2	597.341	3.21
High	LEKPAKYDDIK		1	22	P04406	P04406	1	1319.72	2	660.361	3.21	High	LKLEPHEGLLLR		1	25	P08195	P08195	1	1417.85	3	473.29	3.89	High	LGHAEQKDEMVPR	1xOxidation [M10]	1	7	Q9P258	Q9P258	1	1525.74	3	509.256	4.42
High	WFYIDFGGVKPMGSEPVPK		1	2	Q9UJS0	Q9UJS0	0	2154.07	3	718.701	2.91	High	LKLEAELGNMQGLVEDFKNK		1	12	P05787	P05787	2	2276.2	3	759.403	7.66	High	LGHAEQKDEMVPR		1	17	Q9P258	Q9P258	1	1509.75	3	503.921	4.46
High	LESGMQNMSIHTK	1xOxidation [M]	1	51	P05787	P05787	0	1491.69	2	746.354	3.71	High	LKLEAELGNMQGLVEDFK	1xOxidation [M10]	1	8	P05787	P05787	1	2050.05	3	684.023	5.33	High	IGGVQQDTILAEGLHFR		1	13	Q99623	Q99623	0	1853.99	3	618.667	6.58
High	LESGMQNMSIHTK		1	17	P05787	P05787	0	1475.7	2	738.36	4.55	High	LKLEAELGNMQGLVEDFK		1	46	P05787	P05787	1	2034.06	2	1017.53	6.12	High	LGGSPFGPAGTGK		1	1	Q14204	Q14204	0	1145.59	2	573.306	3.31
High	LESEGSPETLTNLR		1	5	Q9P035	Q9P035	0	1545.78	2	773.398	3.56	High	IKHQEELTELHKK		1	7	Q676U5	Q676U5	2	1632.91	3	544.974	3.79	High	LGGSAVISLEGKPL		1	7	P23528	P23528	0	1340.78	2	670.894	4.79
High	LESEEEGVPSTAIR		1	5	P06493	P06493	0	1516.75	2	758.883	2.71	High	IKGEHPGLSIGDVAK		1	1	P09429	P09429; B2RPK0	1	1520.84	3	507.624	4.14	High	LGGNNTSEKADGLSK		1	3	Q14527	Q14527	1	1490.74	3	497.588	4.9
High	WEVADLQPQLK		1	2	P22695	P22695	0	1326.71	2	663.857	3.78	High	LKGEAEYQEIR		1	14	Q15223	Q15223	1	1335.69	2	668.351	3.26	High	LGGNEIVSFLK		1	7	O60762	O60762	0	1176.66	2	588.839	2.67
High	IEQVIGAGEFGEVCSGHLK	1xCarbamidomethyl [C14]	1	2	P29323	P29323	0	2030	3	677.338	5.59	High	LKEYEAAVEQLK		1	6	Q5T9A4	Q5T9A4	1	1420.77	3	474.262	3.96	High	LGGIPVGVVAVETR		1	13	Q13085	Q13085	0	1366.81	2	683.904	3.41
High	LEQQVPVNQVFGQDEMIDVIGVTK	1xOxidation [M16]	1	14	P39023	P39023	0	2702.37	3	901.459	7.12	High	LKESQTQDNITVR		1	6	Q92900	Q92900	1	1531.81	3	511.275	4.24	High	LGGIPVGVIAVETR		1	21	O00763	O00763	0	1380.82	2	690.914	3.33
High	LEQQVPVNQVFGQDEMIDVIGVTK		1	26	P39023	P39023	0	2686.38	2	1343.69	5.88	High	LKEQGQAPITPQQGQALAK		1	7	P84095	P84095	1	2006.1	3	669.375	4.28	High	LFTAESLIGLKNPEK		1	2	P48444	P48444	1	1659.93	3	553.986	3.11
High	LEQQLAGIPK		1	3	P33897	P33897	0	1096.64	2	548.825	2.56	High	LKEIVTNFLAGFEA		1	7	P25705	P25705	1	1551.84	2	776.423	4.08	High	IGGIGTVPVGR		2	9	Q05639; P68104	Q05639; P68104; Q5VTE0	0	1025.61	2	513.311	3.13
High	LEQPDPGAVAAAAILR		1	2	Q3LXA3	Q3LXA3	0	1591.88	2	796.445	3.81	High	IKEIQYEIFR		1	9	Q9P273	Q9P273	1	1338.74	2	669.877	2.76	High	LGGHGPSFPLK		1	1	P13010	P13010	0	1109.61	2	555.311	4.1
High	LEPHEGLLLR		1	5	P08195	P08195	0	1176.67	2	588.842	2.13	High	IKVHAAADKHNSVEDSVTK		1	6	O60563	O60563	2	2049.07	3	683.698	4.83	High	LGFVAGVINR		1	3	Q93050	Q93050	0	1045.62	2	523.313	2.78
High	LEKPAKYDDIKK		1	9	P04406	P04406	2	1447.82	3	483.278	4.82	High	LKVNFLPEIITLSK		1	6	Q14204	Q14204	1	1614.98	3	539	3.9	High	IGFPLMIK		1	10	O00763	O00763	0	918.548	2	459.781	1.85
High	IEPDSEKDEVKGSDAAK		1	4	Q12830	Q12830	2	1817.88	3	606.632	3.42	High	LKVPPAINQFTQALDR		1	10	P62424	P62424	1	1811.02	3	604.344	5.71	High	LGFGSFVEKPVSPFVK		1	2	P18564	P18564	0	1737.96	3	579.996	3.45
High	LENDQIESLR		1	3	P56192	P56192	0	1216.62	2	608.815	2.67	High	IKWGDAGAEYVVESTGVFTTMEK		1	6	P04406	P04406	1	2518.22	3	840.077	5.99	High	LGFDKENVYDELR		1	2	O60264	O60264	1	1597.79	3	533.268	4.06
High	LEMNYVVGGVVSHR		1	2	P23142	P23142	0	1559.8	3	520.605	4.82	High	LIDDMVAQVLK		1	6	P48735	P48735	0	1244.69	2	622.848	3.38	High	LGENMILK		1	2	P43897	P43897	0	917.512	2	459.261	2.82
High	LEIWDGFPDVGPHIGR		1	10	O14786	O14786	0	1807.91	3	603.308	4.88	High	LLDDFDGTYETQGGKIPIR		1	5	P21709	P21709	1	2138.08	3	713.368	5.79	High	IGELVGVLVNHFK		1	1	O94832	O94832	0	1424.83	3	475.613	4.57
High	LEISEAVAPGTR		1	1	Q9UN70	Q9UN70	0	1242.67	2	621.842	2.47	High	ILDDDTIITTLENLKR		1	13	Q14204	Q14204	1	1873.03	3	625.013	4.71	High	LGELPSWILMR	1xOxidation [M10]	1	6	G3V325	G3V325; P56134	0	1330.72	2	665.864	2.51
High	IELQACNQDTPEER	1xCarbamidomethyl [C6]	1	6	P06213	P06213	0	1702.77	2	851.896	3.75	High	LLDAVDTYIPVPAR		1	22	P49411	P49411	0	1542.85	2	771.929	4	High	LGELPSWILMR		1	16	G3V325	G3V325; P56134	0	1314.72	2	657.866	3.5
High	WFVETEGAVK		1	4	O00763	O00763	0	1165.59	2	583.302	2.6	High	LLDAGADANAQDNMGR	1xOxidation [M14]	1	3	Q04721	Q04721	0	1647.74	2	824.376	2.92	High	LGEINVIGEPFLNVNCEHIK	1xCarbamidomethyl [C16]	1	9	P33991	P33991	0	2295.18	3	765.733	6.31
High	IEINFPAEYPFKPPK		1	3	P68036	A0A0B4J2G9; P68036	0	1789.95	3	597.328	2.68	High	LICTIQQHHK	1xCarbamidomethyl [C3]	1	9	Q8TEQ6	Q8TEQ6	0	1277.68	3	426.565	3.52	High	IGEGTYGVVYK		2	3	P24941; P06493	P24941; P06493; Q00526	0	1185.62	2	593.312	2.82
High	LEILQQQLQVANEAR		1	2	Q14980	Q14980	0	1752.96	2	876.992	1.94	High	LICLVTGSPSIR	1xCarbamidomethyl [C3]	1	8	Q6PI48	Q6PI48	0	1315.74	2	658.377	3.13	High	LGEGGPDSDQAIR		1	1	Q9H0X4	Q9H0X4	0	1314.63	2	657.822	4.25
High	LELLLMDNLR		1	9	P26006	P26006	0	1229.69	2	615.349	2.77	High	IIATSQGLLIR		1	6	Q99985	Q99985	0	1184.74	2	592.874	3.3	High	LGEEVNGEATESQQKPR		1	4	Q9NVH0	Q9NVH0	0	1871.91	3	624.643	5.29
High	IEIFQTLPVREPSPPSIHGQPSSGK		1	8	O15394	O15394	1	2701.43	4	676.118	5.5	High	ILATPPQEDAPSVDIANIR		1	6	P29401	P29401	0	2020.07	2	1010.54	4.26	High	LGGIGQFLAK		1	5	Q08211	Q08211	0	1003.59	2	502.304	1.84
High	IEIFQTLPVR		1	6	O15394	O15394	0	1215.71	2	608.359	2.48	High	LLATEQEDAAVAK		1	2	Q9P2E9	Q9P2E9	0	1358.72	2	679.864	3.86	High	LFTAESLIGLK		1	4	P48444	P48444	0	1191.7	2	596.354	2.95
High	LENEIQTYR		1	6	P13645	P13645	0	1165.58	2	583.301	3.44	High	ILASGSVQLPR		1	6	Q58EX2	Q58EX2	0	1140.67	2	570.842	2.79	High	LFSMENWGGATFDVAMR	2xOxidation [M4; M16]	1	17	P11498	P11498	0	1963.87	2	982.437	3.52
High	NIQDTSDLDAIAK		1	4	Q9NZB2	Q9NZB2	0	1403.7	2	702.359	2.96	High	LLAQDTCLPCDCFPHGSHSR	3xCarbamidomethyl [C7; C10; C12]	1	19	Q9NYQ6	Q9NYQ6	0	2371.04	3	791.018	5.96	High	IFSHLQHVK		1	6	O43570	O43570	0	1108.63	2	554.818	3.84
High	LKYENEVALR		1	7	P13645	P13645	1	1234.68	2	617.848	2.94	High	LKECEDASEEPEEKDANQGEK	1xCarbamidomethyl [C4]	1	21	Q8N370	Q8N370	2	2435.05	3	812.356	6.27	High	LFGNMEGDCPSDWK	1xCarbamidomethyl [C9]	1	11	P02786	P02786	0	1655.68	2	828.347	4.16
High	LLADQAEAR		1	2	P84098	P84098	0	986.527	2	493.77	2.81	High	ILAPLLILDK		1	2	Q9Y587	Q9Y587	0	1108.73	2	554.871	2.81	High	LFGGLILDIK		1	3	Q9Y6M7	Q9Y6M7	0	1088.67	2	544.842	1.34
High	LLVEDINKDK		1	3	Q9ULF5	Q9ULF5	1	1186.67	2	593.841	2.93	High	IIANALSSEPACLAEIEEDKAR	1xCarbamidomethyl [C12]	1	11	P78527	P78527	1	2400.21	3	800.74	6.69	High	IFEPPPPK		1	3	O43143	O43143	0	924.519	2	462.768	2.17
High	IIVDELKQEVISTSSK		1	13	P63244	P63244	1	1789	2	895.007	4.24	High	IIAINSELTQPK		1	6	Q8WVX9	Q8WVX9	0	1326.76	2	663.886	3.46	High	LFEIDPTSGVVSLVGK		1	18	O60245	O60245	0	1660.92	2	830.963	3.85
High	VVDLMAHMASKE	2xOxidation [M5; M8]	1	11	P04406	P04406	1	1362.64	2	681.819	3.81	High	LIALLEVLSQKK		1	6	P21333	P21333	1	1354.87	3	452.293	3.88	High	LFELDPLTGEWHYK		1	2	Q9BZF1	Q9BZF1	0	1747.87	3	583.294	3.25
High	LLVCDLGNPMK	1xCarbamidomethyl [C4]	1	3	P08648	P08648	0	1259.65	2	630.332	3.27	High	LIALLEVLSQK		2	12	P21333; O75369	P21333; O75369; Q14315	0	1226.77	2	613.89	3.67	High	LFEHYYQELK		1	8	Q08J23	Q08J23	0	1369.68	2	685.344	3.06
High	LIVAVEQEEIPR		1	5	Q9H9P8	Q9H9P8	0	1395.78	2	698.399	3.71	High	ILAIGLINEALDEGDAQK		1	9	P46940	P46940	0	1883.01	2	942.011	4.99	High	LFEFAGYDVLR		1	7	P54136	P54136	0	1329.68	2	665.351	2.02
High	ILVATNLFGR		1	9	O00148	O00148; Q13838	0	1103.66	2	552.333	2.82	High	IIALGHSGFEMDKLIAQK		1	2	P21589	P21589	1	1971.07	4	493.527	2.64	High	LFDSLTLLASGR		1	4	Q9UNQ0	Q9UNQ0	0	1292.72	2	646.864	3.65
High	ILVAGDSMDSVK		1	1	O95782	O95782	0	1234.63	2	617.825	2.82	High	IIALGHSGFEMDK		1	1	P21589	P21589	0	1417.71	3	473.243	3.88	High	LFDSDPITVTVPVEVSR		1	4	P10909	P10909	0	1873.99	2	937.502	4.46
High	LITTQQWLIK		1	1	P00846	P00846	0	1243.74	2	622.378	2.83	High	LLAETVAPAVR		1	6	Q9BSJ8	Q9BSJ8	0	1139.68	2	570.345	3.25	High	LFDHPESPTPNPTEPLFLAQAEVYK		1	15	P49327	P49327	0	2840.41	3	947.476	6.84
High	LLTTILHSDGDLTEQGK		1	1	Q9NTI5	Q9NTI5	0	1840.97	3	614.33	4.42	High	LLAESVTEVEIFGK		1	2	Q14204	Q14204	0	1534.84	2	767.92	3.93	High	IFASIAPSIYGHEDIKR		1	1	P49736	P49736	1	1917.02	4	480.013	5.86
High	LITTDSDGTYR		1	2	Q9HCM3	Q9HCM3	0	1241.6	2	621.309	3	High	LLAEPAGGLVGER		1	3	Q13572	Q13572	0	1281.72	2	641.363	3.12	High	LFAQLINNK		1	1	Q9HCM2	O75051; Q9HCM2	0	1060.61	2	530.813	2.75
High	LLTSFLPAQLLR		1	124	P08195	P08195	0	1371.84	2	686.422	2.65	High	LIADVAPSAIRENDIK		1	2	P39748	P39748	1	1724.95	3	575.658	3.22	High	IFAPNHVVAK		1	9	Q02543	Q02543	0	1095.63	2	548.325	1.37
High	LITPFELTVEDRDTPDKLLK		1	2	Q5SZK8	Q5SZK8	2	2343.28	4	586.58	3.77	High	LIADVAPSAIR		1	3	P39748	P39748	0	1125.66	2	563.335	2.99	High	LFGNMEGDCPSDWK	1xCarbamidomethyl [C9]; 1xOxidation [M5]	1	10	P02786	P02786	0	1671.68	2	836.342	4.09
High	LITPAVVSER		1	4	P62851	P62851	0	1084.64	2	542.826	2.27	High	LLAPEAGSHPQQTQK		1	1	Q8NFQ8	Q8NFQ8	0	1604.84	3	535.621	4.16	High	LFADAVQELLPQYK		1	11	P33993	P33993	0	1634.88	2	817.944	4.31
High	ILTMDGLIEDIK		1	10	P82921	P82921	0	1360.74	2	680.871	3.42	High	LGTPQQIAIAR		1	6	Q96F07	Q96F07; Q7L576	0	1167.68	2	584.346	3.35	High	IEYDCELVPR	1xCarbamidomethyl [C5]	1	2	Q9P258	Q9P258	0	1293.61	2	647.308	3.02
High	IITLTGPTNAIFK		1	7	Q15365	Q15365	0	1388.81	2	694.911	3.11	High	LKEAELLEPLMPAIR	1xOxidation [M11]	1	3	P53618	P53618	1	1738.98	3	580.331	4.12	High	LEYCEALAMLR	1xCarbamidomethyl [C4]	1	2	P14868	P14868	0	1368.67	2	684.833	3.49
High	VVEEAPSIFLDAETR		1	22	P05165	P05165	0	1675.85	2	838.429	4.12	High	IKDYLLMEEEFIR		1	9	P62191	P62191	1	1698.88	3	566.962	4.66	High	LEWLTLMPNASNLDK		1	7	A0FGR8	A0FGR8	0	1744.89	2	872.953	2.67
High	IITLAGPTNAIFK		1	11	Q15366	Q15366	0	1358.8	2	679.905	2.43	High	IHGILSNTHR		1	1	Q6UX71	Q6UX71	0	1147.63	2	574.322	2.27	High	IEVVDINDNAPEFEQPIYK		1	2	Q9NRJ7	Q9NRJ7	0	2233.1	2	1117.05	5.02
High	LLTHHKDHFTK		1	8	P78371	P78371	1	1376.74	3	459.588	1.93	High	LHGLDEEAEQK		1	7	P33991	P33991	0	1268.61	2	634.812	2.76	High	LEVSVDSDQKK		1	11	P06756	P06756	1	1247.65	2	624.33	3.01
High	VVEEAPSIFLDAETRR		1	9	P05165	P05165	1	1831.95	3	611.327	4.56	High	IHFVPGWDCHGLPIEIK	1xCarbamidomethyl [C9]	1	9	Q9NSE4	Q9NSE4	0	2018.03	4	505.263	4.56	High	LEVSVDSDQK		1	8	P06756	P06756	0	1119.55	2	560.284	2.49
High	IITGKPSGAISGVQK		1	3	Q9UHD2	Q9UHD2	0	1455.85	3	485.959	3.4	High	IHFPSDKGHCVDLPDTGLCK	2xCarbamidomethyl [C10; C19]	1	38	O43278	O43278	1	2296.08	3	766.033	5.98	High	IEVSQLLKGDASLK		1	4	Q08722	Q08722	1	1500.86	3	500.957	4.62
High	LLTGELLPTDGMIR		1	3	Q9UG63	Q9UG63	0	1528.84	2	764.923	3.85	High	IHFPLATYAPVISAEK		2	21	P68363; Q9BQE3	Q13748; Q6PEY2; Q71U36; P68363; Q9BQE3; P68366	0	1756.96	2	878.983	4.28	High	LEVQATDREENK		1	2	P11387	P11387	1	1431.71	3	477.909	3.63
High	ILTFDQLALDSPK		1	14	Q07020	Q07020	0	1460.8	2	730.9	3.78	High	IHFIEAQDLQGKDTYLK		1	4	A0FGR8	A0FGR8	1	2019.05	4	505.519	3.69	High	LEVPVEMNPEGYMTSR	1xOxidation [M7]	1	1	P50895	P50895	0	1867.86	2	934.434	3.75
High	VVEGFTDEEKRK		1	3	Q15386	Q15386	2	1436.74	3	479.586	3.42	High	IHFIEAQDLQGK		1	2	A0FGR8	A0FGR8	0	1398.74	3	466.918	3.93	High	LEVPVEMNPEGYMTSR		1	14	P50895	P50895	0	1851.86	2	926.433	3.91
High	IIVEKPFGR		1	4	P11413	P11413	0	1058.64	2	529.826	2.28	High	IHFHNLQGEK		1	9	Q8TC12	Q8TC12; H0YIZ8	0	1222.63	2	611.822	2.61	High	LEVAPISDIIAIK		1	4	P13804	P13804	0	1381.83	2	691.418	3.74
High	LLVFSTDAGFHFAGDGK		1	13	P05556	P05556	0	1781.89	3	594.633	5.85	High	IHETIESINQLK		1	2	Q92925	Q6STE5; Q92925	0	1424.77	3	475.599	3.61	High	IETLDPALIRPGR		1	6	P62191	P62191	0	1450.84	3	484.285	3.73
High	LLVGNDDVHIIAR		1	2	Q7Z6Z7	Q7Z6Z7	0	1434.81	3	478.941	4.39	High	IHEGCEEPATHNALAK	1xCarbamidomethyl [C5]	1	13	Q00610	Q00610	0	1776.83	3	592.95	5.89	High	LETHMTPEMFR		1	4	Q08211	Q08211	0	1391.64	3	464.555	3.52
High	ILVGNKNDDPER		1	1	Q15286	Q15286	1	1369.71	3	457.242	3.4	High	IHEAAVQELR		1	4	Q7Z406	Q7Z406	0	1165.63	2	583.322	2.65	High	LEYKPIKK		1	8	P11498	P11498	1	1018.63	2	509.82	2.84
High	LMEADKAQTGQVK	1xOxidation [M2]	1	7	P33527	P33527	1	1434.73	3	478.912	3.13	High	LHDSSGSQVGTGFK		1	1	P49792	P49792	0	1419.69	3	473.903	4.22	High	IGHYILGDTLGVGTFGK		1	2	Q13131	Q13131	0	1747.94	3	583.318	4.54
High	IMDQAITVGAPVIGLNDSGGAR		1	19	P05166	P05166	0	2155.12	3	719.042	5.35	High	IHDPQLLTER		1	12	P14868	P14868	0	1221.66	2	611.335	2.78	High	LFGNMEGDCPSDWKTDSTCR	2xCarbamidomethyl [C9; C19]	1	15	P02786	P02786	1	2375.97	2	1188.48	5.34
High	IMDPNIVGSEHYDVAR		1	1	P06576	P06576	0	1815.87	3	605.961	5.17	High	LHDPEGMGIIPR		1	2	P33176	P33176	0	1334.69	3	445.568	3.97	High	IFHAPNASAPSSSLSTFK		1	1	Q9H2P0	Q9H2P0	0	1861.94	3	621.319	4.84
High	LMDLLGEGLKR	1xOxidation [M2]	1	1	P54136	P54136	1	1260.7	3	420.904	4.07	High	LHDKVHTVVASNNGSVFSVEVDGSK		1	4	P05165	P05165	1	2625.33	4	657.088	7.64	High	IFSGSSHQDLSQK		1	1	P60891	P21108; P60891	0	1433.7	3	478.575	4.26
High	LMDLLGEGLKR		1	3	P54136	P54136	1	1244.7	3	415.575	3.75	High	LHAVPAANTVK		1	7	P21802	P21802	0	1120.65	2	560.828	3	High	IFSGPSSEQFGYAVQQFINPK		1	22	P17301	P17301	0	2344.16	2	1172.58	5.64
High	LMDLDVEQLGIPEQEYSCVVK	1xCarbamidomethyl [C18]	1	3	P12004	P12004	0	2465.19	3	822.406	3.39	High	IGYSNNGSDWK		1	3	O14786	O14786	0	1240.56	2	620.789	2.87	High	LFSGATMASSR		1	2	Q9UBX3	B4DLN1; Q9UBX3	0	1127.55	2	564.284	2.29
High	IMATPEQVGK	1xOxidation [M2]	1	2	P12956	P12956	0	1089.56	2	545.287	2.94	High	LGYMDLASR		1	1	Q9UIQ6	Q9UIQ6	0	1025.51	2	513.258	2.79	High	LFQTNTELLELTTK		1	9	Q8NB49	Q8NB49	0	1650.89	2	825.951	3.86
High	IMATPEQVGK		1	6	P12956	P12956	0	1073.57	2	537.29	2.31	High	IGYECLCPDGFQLVAQR	2xCarbamidomethyl [C5; C7]	1	2	P01130	P01130	0	2025.95	2	1013.48	3.36	High	IFQKGESPVDYDGGR		1	10	Q15084	Q15084	1	1667.8	3	556.61	4.9
High	LLYNNVSNFGR		1	1	Q00610	Q00610	0	1296.67	2	648.842	2.77	High	IGVTLAGHQK		2	8	P54760; P54753	P54760; P54753	0	1023.59	2	512.302	3.09	High	LFQGQLSGLYYDGLK		1	4	Q9Y4C0	Q9Y4C0	0	1701.88	2	851.446	4.14
High	ILYNGQSVEVDGHSMR	1xOxidation [M15]	1	2	P10586	P10586	0	1820.86	3	607.63	2.48	High	LGVQVVITDPEKLDQIR		1	10	P17987	P17987	1	1923.09	3	641.703	5.53	High	IFQAGVVSWGDGCAQR	1xCarbamidomethyl [C13]	1	17	Q9Y5Y6	Q9Y5Y6	0	1750.83	2	875.927	2.22
High	ILYNGQSVEVDGHSMR		1	7	P10586	P10586	0	1804.86	3	602.297	4.25	High	LGVQTVAVYSEADR		1	9	Q96RQ3	Q96RQ3	0	1507.78	2	754.393	4.57	High	LFPSEAVIAEGILK		1	19	Q86SJ2	Q86SJ2	0	1486.85	3	496.292	2.34
High	IITDVIGNPEEERR		1	2	Q92925	Q92925	1	1640.86	3	547.625	3.37	High	IGVPSATEIIK		1	8	Q9NR30	Q9NR30	0	1127.67	2	564.337	2.97	High	LFPPWIKPADTEPPPLLVYK		1	3	Q6P2Q9	Q6P2Q9	0	2321.29	3	774.437	1.51
High	LLYGESPWGVTPISFETPSNPPLAR		1	40	O00763	O00763	0	2728.4	2	1364.7	5.97	High	LGVEPSDDDCVSVQHVCTIVSFR	2xCarbamidomethyl [C10; C17]	1	4	P19367	P19367	0	2619.22	3	873.747	6.48	High	LFNLVHQAYEVLSDPQTR		1	1	Q9NVH1	Q9NVH1	0	2130.1	3	710.71	3.15
High	LLYAFAEATVPK		1	8	P05166	P05166	0	1322.74	2	661.877	2.15	High	LGVENCYFPMFVSQSALEK	1xCarbamidomethyl [C6]	1	6	P07814	P07814	0	2219.05	3	740.355	3.67	High	LFNLSKEDDVR		1	12	P62753	P62753	1	1335.69	2	668.355	2.32
High	VVDLMAHMASKE		1	15	P04406	P04406	1	1330.65	2	665.829	4.5	High	LHKPPADSGVDLR		1	9	O15427	O15427	0	1404.76	3	468.925	4.87	High	LFNHANQEVQR		1	5	Q9Y446	Q9Y446	0	1355.68	3	452.567	3.62
High	LIVVLSDAFLSR		1	6	Q6IA17	Q6IA17	0	1332.79	2	666.901	1.89	High	IHLAQSLHK		1	6	P55060	P55060	0	1046.61	2	523.811	2.7	High	LFIYNPTTGEFLGR		1	4	P54709	P54709	0	1627.85	2	814.427	3.26
High	LLVQHEINTLR		1	5	P49792	P49792; Q99666; O14715; A6NKT7; Q7Z3J3	0	1335.77	2	668.394	3.09	High	LHLESPSPGVYR		1	25	O75054	O75054	0	1354.71	3	452.243	3.87	High	LFGNMEGDCPSDWKTDSTCR	2xCarbamidomethyl [C9; C19]; 1xOxidation [M5]	1	14	P02786	P02786	1	2391.96	3	797.991	6.75
High	ILVPVEVIKPITLK		1	11	Q9HCM2	Q9HCM2	0	1562.03	3	521.352	2.33	High	IHIHHDHDHHSDHEHHSDHER		1	40	Q13433	Q13433	0	2664.13	4	666.791	7.46	High	IFLSHEELEPDSIER		1	2	P33527	P33527	0	1813.9	3	605.305	3.76
High	LLVPLVPDLQDVAQLR		1	14	Q9BSJ8	Q9BSJ8	0	1789.06	2	895.033	3.93	High	LKDRDPEFYK		1	2	Q9Y3T9	Q9Y3T9	2	1310.67	3	437.565	3.61	High	IFLLTNNNLLLADQK		1	16	O43795	O43795	0	1729.98	2	865.493	3.69
High	LLVPILLPEK		1	9	O75352	O75352	0	1134.75	2	567.879	2.36	High	LKDKWDELK		1	1	O00592	O00592	2	1174.65	2	587.831	3.22	High	IFLITLDNSDPSLK		1	2	Q14139	Q14139	0	1575.86	2	788.438	3.16
High	LIVNVNDLR		1	2	P25205	P25205	0	1055.62	2	528.317	2.45	High	IKDAFDRNPELQNLLLDDFFK		1	5	P52209	P52209	2	2551.32	4	638.584	5.91	High	LFLLQQPLAPSGLTLK		1	1	Q6NTF9	Q6NTF9	0	1739.05	2	870.028	2.7
High	LLVLYSGEDDELLQR		1	8	Q9H3U1	Q9H3U1	0	1762.92	2	881.964	2.69	High	LKAADIDQEVK		1	1	Q86VP6	Q86VP6	1	1229.67	3	410.564	3.53	High	IFLLGLADNEAAIVQAESEETKER		1	9	Q9UHB9	Q9UHB9	1	2646.36	3	882.792	6.88
High	LIVLVPPSKPTVNIPSSATIGNR		1	35	Q9Y624	Q9Y624	0	2373.39	3	791.795	5.56	High	LHYGLPVVVK		1	6	P35222	P35222	0	1124.68	2	562.846	3.41	High	LFLIDFGLAK		1	5	P48729	Q8N752; P48729	0	1136.67	2	568.841	1.77
High	VVDLMAHMASKE	1xOxidation [M8]	1	11	P04406	P04406	1	1346.64	2	673.831	3.89	High	LHVPEKFEPTHPER		1	3	Q9Y6M7	Q9Y6M7	1	1715.89	4	429.728	4.27	High	LFIHNHEQHHK		1	2	Q02809	Q02809	0	1439.73	3	480.585	2.64
High	LLYDLADQLHAAVGASR		1	1	P13804	P13804	0	1812.96	3	604.99	4.64	High	IHVLEAQDLIAK		1	8	Q9BSJ8	Q9BSJ8	0	1349.78	2	675.394	3.95	High	LFIGGLPNYLNDDQVK		1	3	P26368	P26368	0	1805.94	2	903.475	3.91
High	VVEKDNWIHITEAK		1	1	P52735	P52735	1	1681.89	4	421.229	4.35	High	LHTVGEPVEFR		1	11	O75054	O75054	0	1283.67	2	642.342	3	High	LFIGGLNVQTSESGLR		1	8	Q13151	Q13151	0	1690.91	2	845.959	4.46
High	VVEIAPAAHLDPQLR		1	15	P11498	P11498	0	1628.91	2	814.964	4.01	High	IHTGEKPYQCDECGR	2xCarbamidomethyl [C10; C13]	1	4	P17026	P17026	0	1849.8	3	617.271	2.48	High	LFIATAVDGKPEYFPTISSR		1	4	Q9HCM2	Q9HCM2	0	2212.16	3	738.058	5.7
High	LISWYDNEFGYSNR		1	9	P04406	P04406	0	1763.8	2	882.402	3.7	High	IHTGEKPYECSECGK	2xCarbamidomethyl [C10; C13]	1	3	P51814	Q08ER8; P0CG31; P51814; Q6PK81; Q96NL3; Q6P2D0; P52740; Q96JF6; Q9UJN7; Q9Y2H8; P17029; B7Z6K7; Q8NB42; Q3ZCX4; Q9P0L1; Q86T29	0	1794.78	3	598.933	2.58	High	LFLAPLPSSDVPLGQQLLR		1	2	Q96P47	Q96P47	0	2064.19	3	688.734	4.61
High	LLQNIGIDKIK		1	7	Q13433	Q13433	1	1254.78	2	627.891	3.72	High	LHSFLGDDVFLR		1	1	P06737	P06737	0	1418.74	3	473.585	4.13	High	IFHTVTTTDDPVIR		1	4	O15371	O15371	0	1614.85	3	538.956	4.7
High	LIQNLDANHDGR		1	3	Q96FQ6	Q96FQ6	0	1365.69	3	455.904	3.82	High	LHQYDGSIVVIQNPAR		1	12	Q8NFZ8	Q8NFZ8	0	1809.96	2	905.484	4.74	High	LFHNTPGHR		1	2	Q9Y4P3	Q9Y4P3	0	1078.55	2	539.783	2.73
High	LLQMQPAQHGEIIK		1	1	O00203	Q13367; O00203	0	1605.88	3	535.965	3.48	High	LKEAELLEPLMPAIR		1	8	P53618	P53618	1	1722.98	3	574.998	4.44	High	LFHEVVQAFR		1	3	Q9Y3T9	Q9Y3T9	0	1245.67	2	623.34	2.45
High	LIQLMEEIMAEKENK		1	3	Q92841	Q92841	1	1818.93	3	606.982	5.01	High	IHQEGDALPGHSKPSR		1	3	Q1ED39	Q1ED39	0	1728.88	3	576.965	3.82	High	LFLNETQTQEITEDIPVK		1	7	P41252	P41252	0	2118.1	2	1059.55	5.47
High	VVHSYEELEENYTR		1	29	P11498	P11498	0	1767.82	2	884.42	3.05	High	LHPVPVPADWMNR		1	2	Q04721	Q04721	0	1531.78	3	511.267	4.04	High	IGKDEMLQMIR		1	2	O60264	O60264	1	1333.7	3	445.238	3.5
High	LLQIIERYPEETLSLMTK		1	2	P78527	P78527	1	2177.19	3	726.397	4.82	High	IHPTSVISGYR		1	3	P17987	P17987	0	1229.66	3	410.56	3.03	High	IGKPHTVPCK	1xCarbamidomethyl [C9]	1	8	P15880	P15880	0	1136.62	2	568.819	3.54
High	IIQLLDDYPK		1	4	P05388	P05388; Q8NHW5	0	1217.68	2	609.342	2.63	High	IHNVGSPLK		1	2	P52701	P52701	0	964.557	2	482.783	3.1	High	LGLDILEVVPISK		1	9	Q8IX18	Q8IX18	0	1395.85	2	698.427	4.09
High	VVLAPQDVVVAR		1	2	Q13308	Q13308	0	1265.76	2	633.385	2.45	High	LHNQGEVEDIFFDSHSVNAHIPQFR		1	20	Q14517	Q14517	0	2936.41	4	734.858	7.99	High	IHNHLPEIQK		1	4	Q15070	Q15070	0	1228.68	3	410.233	4.12
High	LLQHGINADDKR		1	6	Q96P70	Q96P70	1	1379.74	3	460.583	5.01	High	LHNELQSGSLR		1	7	Q5JTH9	Q5JTH9	0	1253.66	2	627.337	3.26	High	LHNELQSGSLR		1	4	Q5JTH9	Q5JTH9	0	1253.66	2	627.335	2.97
High	LLQFQDLTGIESMDQCR	1xCarbamidomethyl [C16]	1	16	Q96CS3	Q96CS3	0	2053.97	2	1027.49	3.63	High	IHNANPELTDGQIQAMLR	1xOxidation [M16]	1	9	Q13085	Q13085	0	2037.02	3	679.678	7.08	High	IHNANPELTDGQIQAMLR	1xOxidation [M16]	1	4	Q13085	Q13085	0	2037.02	3	679.68	6.35
High	LLQETELVEPLTPSGAMPNQAQMR	1xOxidation [M23]	1	3	P04626	P04626	0	2669.33	3	890.447	4.8	High	IHNANPELTDGQIQAMLR		1	3	Q13085	Q13085	0	2021.02	3	674.348	6.86	High	IHNANPELTDGQIQAMLR		1	3	Q13085	Q13085	0	2021.02	3	674.346	5.35
High	LLQPPAPIMPLDTNWPLLTVSK		1	16	P53621	P53621	0	2444.36	3	815.46	5	High	IHLVDKWNGLSK		1	15	Q8WTV0	Q8WTV0	1	1409.79	2	705.402	3.54	High	IHLVDKWNGLSK		1	10	Q8WTV0	Q8WTV0	1	1409.79	2	705.402	3.4
High	LLQETELVEPLTPSGAMPNQAQMR		1	9	P04626	P04626	0	2653.33	3	885.116	5.8	High	LHLVALVGTQGR		1	20	Q08345	Q08345	0	1263.75	2	632.382	3.74	High	LHLVALVGTQGR		1	12	Q08345	Q08345	0	1263.75	2	632.384	3.63
High	ILQEHEQIKK		1	2	Q14152	Q14152	1	1265.72	3	422.58	2.74	High	LHLSGIDANPNALFPPVEFPAPR		1	33	P49327	P49327	0	2472.3	3	824.771	6.6	High	IHISQEDNVANK		1	1	Q9NRL2	Q9NRL2	0	1367.69	3	456.57	4.44
High	VVLLGAPNAGK		1	1	O75616	O75616	0	1038.63	2	519.819	2.73	High	LHIIEVGTPPTGNQPFPK		1	8	Q00610	Q00610	0	1945.05	3	649.025	4.47	High	LHLSGIDANPNALFPPVEFPAPR		1	26	P49327	P49327	0	2472.3	3	824.774	5.11
High	VVLIGDSGVGK		1	4	P62491	P62491; Q15907	0	1043.61	2	522.312	2.54	High	LHILASGADVTSANAK		1	5	Q9NRL2	Q9NRL2	0	1567.84	3	523.289	4.69	High	LHIIEVGTPPTGNQPFPK		1	3	Q00610	Q00610	0	1945.05	3	649.023	4
High	ILQAVNFPFLVR		1	1	P22694	P22694	0	1416.84	2	708.922	2.04	High	LHQEDNDYINASLIK		1	6	P18031	P18031	0	1772.88	3	591.634	3.95	High	IHIHHDHDHHSDHEHHSDHER		1	10	Q13433	Q13433	0	2664.13	4	666.792	5.55
High	ILQAVNFPFLVK		1	8	P17612	P17612	0	1388.83	2	694.919	2.4	High	RTVQSLEIDLDSMR		1	23	P05783	P05783	1	1662.85	2	831.928	4.6	High	LHLESPSPGVYR		1	15	O75054	O75054	0	1354.71	2	677.863	3.28
High	LLQALAQYQNHLQEQPR		1	4	Q9BQG0	Q9BQG0	0	2050.08	3	684.035	6.18	High	ILVLDDTNHER		1	1	P09543	P09543	0	1324.69	3	442.234	3.56	High	IHIDRGPEEKPAQESNYR		1	3	Q08357	Q08357	1	2139.06	4	535.522	4.03
High	LLQAETASNSAR		1	8	Q14980	Q14980	0	1260.65	2	630.833	2.72	High	LLVLYSGEDDELLQR		1	4	Q9H3U1	Q9H3U1	0	1762.92	2	881.963	4.11	High	LHIDHEIETLQNK		1	2	Q8IWU5	Q8IWU5	0	1589.83	3	530.619	6.1
High	VVLLTEVDKLTK		1	2	P40938	P40938	1	1357.83	3	453.281	2.51	High	LSQAQGNLSVLETR		1	9	O75054	O75054	0	1515.81	2	758.409	4.95	High	LHNQGEVEDIFFDSHSVNAHIPQFR		1	21	Q14517	Q14517	0	2936.41	4	734.857	8.19
High	LLPVLLSTAQEADPEVR		1	4	Q8TEX9	Q8TEX9	0	1851.02	2	926.011	4.41	High	ISPVEESEDVSNK		1	2	P31431	P31431	0	1432.68	2	716.844	2.89	High	IHLAQSLHK		1	2	P55060	P55060	0	1046.61	2	523.812	2.57
High	ILPTLEAVAALGNK		1	3	Q12905	Q12905	0	1409.84	2	705.421	3.16	High	ISPEQHWDFTAEDLKDLGEIGR		1	1	P45985	P45985	1	2556.24	4	639.814	5	High	IHGTEEGQQILK		1	1	Q14980	Q14980	0	1352.72	3	451.58	5.44
High	LLPSAPQTLPDGPLASPAR		1	1	O15027	O15027	0	1901.05	3	634.356	4.33	High	LSNVNLQEK		1	3	Q9Y3T9	Q9Y3T9	0	1044.57	2	522.791	3.03	High	LHGLDEEAEQK		1	4	P33991	P33991	0	1268.61	2	634.812	3.13
High	LLQEIVDQCMNR	1xCarbamidomethyl [C9]	1	3	O15269	O15269	0	1518.74	2	759.877	2.89	High	LSNPPSAGPIVVHCSAGAGR	1xCarbamidomethyl [C14]	1	8	Q15262	Q15262	0	1946.99	3	649.671	6.31	High	IHFVPGWDCHGLPIEIK	1xCarbamidomethyl [C9]	1	5	Q9NSE4	Q9NSE4	0	2018.03	4	505.264	4.11
High	LMEEIMSEKENK		1	7	P17844	P17844	1	1480.7	2	740.861	4.04	High	LSNPPATCTPGKPSSK	1xCarbamidomethyl [C8]	1	1	Q6NXT6	Q6NXT6	0	1641.83	3	547.949	3.34	High	IHFPSDKGHCVDLPDTGLCK	2xCarbamidomethyl [C10; C19]	1	27	O43278	O43278	1	2296.08	3	766.035	5.21
High	LLQPPAPIMPLDTNWPLLTVSK	1xOxidation [M9]	1	15	P53621	P53621	0	2460.36	3	820.792	4.99	High	LSNKVEAIDVEEAKR		1	12	P33991	P33991	2	1700.92	3	567.646	6.31	High	IHFPLATYAPVISAEK		2	21	P68363; Q9BQE3	Q13748; Q6PEY2; Q71U36; P68363; Q9BQE3; P68366	0	1756.96	2	878.985	4.7
High	IIQQAGQVWFPDSAYK		1	24	O00763	O00763	0	1850.94	2	925.979	4.1	High	LSLSNAISTALPLTQLR		1	13	Q14204	Q14204	0	1798.04	2	899.524	4	High	IHFIEAQDLQGK		1	2	A0FGR8	A0FGR8	0	1398.74	3	466.918	4.07
High	VVEQMCITQYER	1xCarbamidomethyl [C6]	1	1	P04156	P04156	0	1555.72	2	778.364	3.69	High	ISLPVILMDETLK		1	6	P16615	P16615	0	1471.84	2	736.427	3.31	High	IHFHNLQGEK		1	7	Q8TC12	Q8TC12; H0YIZ8	0	1222.63	3	408.217	4.91
High	VVFLEPLKDTAAGQNGK		1	1	Q86SJ2	Q86SJ2	1	1786.97	2	893.989	1.28	High	ISLPLPNFSSLNLR		1	2	P08670	P08670	0	1570.9	2	785.952	3.18	High	IHETIESINQLK		1	4	Q92925	Q6STE5; Q92925	0	1424.77	3	475.599	3.14
High	VVGESLSPAFHLQLEESTGSR		1	1	O15269	O15269	0	2243.13	3	748.385	3.11	High	ISLPLGSEERPFLR		1	9	Q9NPR2	Q9NPR2	0	1613.9	3	538.64	3.96	High	LHELLIEYR		1	1	Q8NB49	Q8NB49	0	1185.66	2	593.334	3.14
High	LLSTDPVTAK		1	3	P63010	P63010	0	1044.59	2	522.804	2.77	High	LSLNPSFSLIIK		1	2	Q9Y5G0	Q9Y5G0	0	1331.79	2	666.4	3.1	High	IHEGCEEPATHNALAK	1xCarbamidomethyl [C5]	1	19	Q00610	Q00610	0	1776.83	3	592.951	6.47
High	VVGPQQLHSETNER		1	2	Q9BSF4	Q9BSF4	0	1593.8	3	531.94	2.26	High	LSILYPATTGR		1	6	P30041	P30041	0	1191.67	2	596.342	3.09	High	IHEAIIQSPPIDYFDVFK		1	1	Q9H993	Q9H993	0	2132.11	3	711.373	4.38
High	LLSRPQDALEGVVLSPSLEAR		1	10	Q9NVI7	Q9NVI7	0	2250.25	3	750.752	6.2	High	LSLLLNDISR		1	6	Q15645	Q15645	0	1143.67	2	572.34	3.49	High	LHDSSGSQVGTGFK		1	1	P49792	P49792	0	1419.69	3	473.902	4.33
High	LISQIVSSITASLR		2	17	P68363; Q9BQE3	Q9NY65; P68363; Q9BQE3; Q9H853; P68366	0	1487.88	2	744.443	4	High	ISLLLDPGSFVESDMFVEHR	1xOxidation [M15]	1	3	P05166	P05166	0	2307.13	3	769.716	5.58	High	IHDPQLLTER		1	4	P14868	P14868	0	1221.66	2	611.337	2.54
High	LLSQEDHDKDTVQK		1	5	Q96NW4	Q96NW4	1	1655.82	3	552.611	3.7	High	ISLLLDPGSFVESDMFVEHR		1	15	P05166	P05166	0	2291.14	3	764.384	6.34	High	LHKPPADSGVDLR		1	8	O15427	O15427	0	1404.76	3	468.927	4.14
High	IISNASCTTNCLAPLAK	2xCarbamidomethyl [C7; C11]	1	11	P04406	P04406	0	1833.92	2	917.464	4.76	High	ISLGLPVGAVINCADNTGAK	1xCarbamidomethyl [C13]	1	28	P62829	P62829	0	1970.04	2	985.521	4.5	High	LHAVPAANTVK		1	6	P21802	P21802	0	1120.65	2	560.83	3.45
High	LLSLISIALPENK		1	5	Q7Z6Z7	Q7Z6Z7	0	1410.86	2	705.932	3.92	High	ISLETNNNDVAIPLTGVK		1	1	O75197	O75197	0	1898.02	2	949.514	3.6	High	LHNTIVEINNHK		1	2	Q9NTJ3	Q9NTJ3	0	1431.77	3	477.931	4.34
High	VVHDLDKLPPR		1	2	Q15070	Q15070	1	1288.74	3	430.254	3.42	High	LSLEGWFLR		1	6	Q9HBW0	Q9HBW0	0	1120.61	2	560.811	2.79	High	LHPVPVPADWMNR		1	4	Q04721	Q04721	0	1531.78	3	511.271	2.43
High	IIQQAGQVWFPDSAFK		1	20	Q13085	Q13085	0	1834.95	2	917.975	4.18	High	LSLEGDHSTPPSAYGSVK		1	8	P07355	A6NMY6; P07355	0	1844.9	3	615.643	4.99	High	LKEYEAAVEQLK		1	1	Q5T9A4	Q5T9A4	1	1420.77	3	474.263	4.24
High	ILSKPIEVQVGGR		1	1	Q7L014	Q7L014	0	1395.83	3	465.95	3.51	High	LSLDELHRK		1	2	P05023	P05023	1	1110.63	2	555.821	2.88	High	LKEVLEYNAIGGK		1	1	P14324	P14324	1	1433.8	3	478.605	4.17
High	LLSESAQPLK		1	2	Q9H3N1	Q9H3N1	0	1085.62	2	543.318	2.37	High	LSLDDLLQR		1	6	P27708	P27708	0	1072.6	2	536.803	3.12	High	LKESQTQDNITVR		1	2	Q92900	Q92900	1	1531.81	3	511.277	3.72
High	LLSEEVFDFSSGQITQVK		1	5	O14980	O14980	0	2027.03	3	676.354	2.07	High	LSIAEVVHQLQEIAAAR		1	9	O14976	O14976	0	1848.03	3	616.682	6.24	High	LKEQGQAPITPQQGQALAK		1	2	P84095	P84095	1	2006.1	3	669.374	4.77
High	LLSDLLPMR		1	6	Q9UNQ0	Q9UNQ0	0	1057.61	2	529.306	2.85	High	ISLADIAQK		1	3	O43242	O43242	0	958.557	2	479.784	3.15	High	IKEPLLLPEDDTR		1	1	P22223	P22223	1	1538.84	3	513.621	2.99
High	LLSDFLDSEVSELR		1	4	Q9BPX3	Q9BPX3	0	1622.83	2	811.919	3.04	High	LSKDPNIVIAK		1	4	P30101	P30101	1	1197.72	2	599.366	3.08	High	LKEIVTNFLAGFEA		1	3	P25705	P25705	1	1551.84	2	776.423	3.45
High	LLSASPVDAAIR		1	1	Q9NRG9	Q9NRG9	0	1212.69	2	606.855	3.03	High	ISQSNYIPTQQDVLR		1	3	P08754	P08754	0	1761.91	2	881.464	3.76	High	IKEIQYEIFR		1	10	Q9P273	Q9P273	1	1338.74	2	669.876	3.06
High	VVHPHHAVNTISTR		1	3	Q9BXC0	Q9BXC0	0	1567.85	3	523.29	4.77	High	ISHLVLPVQPENALKR		1	6	Q5JTV8	Q5JTV8	1	1814.06	4	454.274	4.88	High	IKELEQEREDQK		1	1	O75940	O75940	2	1544.79	3	515.605	2.53
High	LLREELQLLQEQGSYVGEVVR		1	4	P62195	P62195	1	2458.33	3	820.114	6.77	High	ISQVLGNEIK		1	1	O14683	O14683	0	1100.63	2	550.823	2.5	High	LKEIEHNLSK		1	3	Q92878	Q92878	1	1210.68	3	404.232	4.24
High	LLQYSDALEHLLTTGQGVVLER		1	12	O95299	O95299	0	2455.32	3	819.111	4.56	High	LSQYQEPLHLPGVR		1	27	P05165	P05165	0	1636.88	2	818.949	3.79	High	LKECEDASEEPEEKDANQGEK	1xCarbamidomethyl [C4]	1	21	Q8N370	Q8N370	2	2435.05	3	812.358	5.95
High	IIQTPGLWESENQNK		1	6	Q9NP72	Q9NP72	0	1756.89	2	878.946	4.15	High	ISVTQPDSIVGIVAVDK		1	8	Q6YHK3	Q6YHK3	0	1740.97	2	870.988	4.5	High	LKECEDASEEPEEK	1xCarbamidomethyl [C4]	1	2	Q8N370	Q8N370	1	1692.73	3	564.916	4.3
High	LLQTLPQLR		1	1	Q5T4S7	Q5T4S7	0	1081.67	2	541.344	1.82	High	LSVQTHSTDDYINANYMPGYHSK		1	15	Q12913	Q12913	0	2641.2	3	881.074	5.3	High	LKEAELLEPLMPAIR		1	1	P53618	P53618	1	1722.98	3	575.004	3.21
High	LLQTDDEEEAGLLELLK		1	19	P55060	P55060	0	1929.01	2	965.007	4.42	High	LSVPPLVEVMR	1xOxidation [M10]	1	8	P50895	P50895	0	1255.71	2	628.358	2.87	High	IKDYLLMEEEFIR		1	7	P62191	P62191	1	1698.88	3	566.964	3.85
High	LLSGGSVLDIIK		1	1	O95747	O95747	0	1214.74	2	607.87	3.24	High	LSVPPLVEVMR		1	11	P50895	P50895	0	1239.71	2	620.359	2.56	High	IHPTSVISGYR		1	4	P17987	P17987	0	1229.66	3	410.563	2.81
High	IMEGPAFNFLDAPAVR		1	1	P11177	P11177	0	1747.88	2	874.446	3.41	High	ISVPEDVYDKGCVKDVDEGLEAAER	1xCarbamidomethyl [C12]	1	27	O00763	O00763	2	2793.32	4	699.092	6.57	High	LKDRDPEFYK		1	1	Q9Y3T9	Q9Y3T9	2	1310.67	3	437.564	3.38
High	LMELHGEGSSSGK		1	14	P61247	P61247	0	1331.63	2	666.319	4.3	High	ISVPEDVYDKGCVK	1xCarbamidomethyl [C12]	1	25	O00763	O00763	1	1608.79	3	536.937	3.85	High	LKDKWDELK		1	2	O00592	O00592	2	1174.65	2	587.831	3.24
High	LMELHGEGSSSGK	1xOxidation [M2]	1	24	P61247	P61247	0	1347.62	2	674.312	4.22	High	ISVPEDVYDK		1	7	O00763	O00763	0	1164.58	2	582.795	3.19	High	LKDAVAHCHEAER	1xCarbamidomethyl [C8]	1	5	P49792	P49792; Q99666; O14715	1	1535.74	3	512.586	3.94
High	LNYPENGWTPGEDSYR		1	3	O14786	O14786	0	1897.84	2	949.427	2.75	High	ISVMGGEQAANVLATITK	1xOxidation [M4]	1	11	Q9HCC0	Q9HCC0	0	1818.96	2	909.984	5.44	High	IKDAFDRNPELQNLLLDDFFK		1	2	P52209	P52209	2	2551.32	4	638.587	3.72
High	LNYLDILMR		1	8	P23229	P23229	0	1150.63	2	575.819	2.38	High	ISVMGGEQAANVLATITK		1	14	Q9HCC0	Q9HCC0	0	1802.97	2	901.988	5	High	LHYGLPVVVK		1	3	P35222	P35222	0	1124.68	2	562.846	3.41
High	LNYGIPAIVK		1	6	P14923	P14923	0	1087.65	2	544.333	2.88	High	ISVIVETVYTHVLHPYPTQITQSEK		1	10	P04843	P04843	0	2882.53	4	721.387	7.57	High	LHVPEKFEPTHPER		1	10	Q9Y6M7	Q9Y6M7	1	1715.89	4	429.731	4.84
High	INVYYNESSSQK		1	1	Q9BUF5	Q9BUF5	0	1431.68	2	716.347	2.78	High	LSVLGAITSVQQR		1	10	P62495	P62495	0	1371.8	2	686.402	3.48	High	IHVLHHGTGK		1	1	Q53GS9	Q53GS9	0	1098.62	2	549.814	2.52
High	INVYYNEATGGK		1	4	P68371	P68371	0	1328.65	2	664.827	3.18	High	LSVLEEEQLPPGFPSIDMGPQLK	1xOxidation [M18]	1	15	P10586	P10586	0	2540.3	3	847.437	5.52	High	IHVLEAQDLIAK		1	5	Q9BSJ8	Q9BSJ8	0	1349.78	2	675.391	3.97
High	INVYSDLNDPVVRPLGSENLLLR		1	6	P98196	P98196	0	2596.41	3	866.141	2.96	High	LSVLEEEQLPPGFPSIDMGPQLK		1	23	P10586	P10586	0	2524.3	2	1262.66	4.15	High	LHTVGEPVEFR		1	9	O75054	O75054	0	1283.67	2	642.345	3.34
High	LNVVAFLNELPK		1	7	Q9UBU9	Q9UBU9	0	1356.79	2	678.896	3.97	High	LSVLDLVVALAPCADEAAISK	1xCarbamidomethyl [C13]	1	5	Q5JTH9	Q5JTH9	0	2155.17	3	719.06	3.82	High	IHTGEKPYQCDECGR	2xCarbamidomethyl [C10; C13]	1	1	P17026	P17026	0	1849.8	3	617.271	2.23
High	INVNEIFYDLVR		1	6	P61224	P61224; A6NIZ1; P62834	0	1494.8	2	747.902	3.79	High	LSVELTSSLFR		1	9	P35222	P35222	0	1251.69	2	626.349	3.46	High	IHSVTGCIPK	1xCarbamidomethyl [C7]	1	1	O60603	O60603	0	1111.59	2	556.302	2.75
High	LNVFAKPEATEVSPNK		1	15	P50895	P50895	0	1743.93	2	872.468	5.48	High	ISTEVGITNVDLSTVDKDQSIAPK		1	6	P04844	P04844	1	2530.32	3	844.115	7.1	High	IHSDLAEER		1	6	Q14126	Q14126	0	1069.53	2	535.27	2.69
High	LNTQEIFDDWAR		1	7	Q14204	Q14204	0	1507.72	2	754.361	3.04	High	ISSSDLSLGHVTR		1	6	Q9UHJ6	Q9UHJ6	0	1371.72	3	457.915	4.73	High	LHQYDGSIVVIQNPAR		1	7	Q8NFZ8	Q8NFZ8	0	1809.96	2	905.483	4.74
High	LNTLAHYQVPDGSVVALVSK		1	6	Q9HCM2	Q9HCM2	0	2111.15	3	704.39	5.68	High	LSSQEAASSFGDDRLLIEK		1	21	P05165	P05165	1	2066.04	2	1033.53	6.55	High	IHQDLVFQYVEDPTIVR		1	4	Q9HCM2	Q9HCM2	0	2072.08	3	691.365	4.84
High	LPAAGVGDMVMATVK		1	23	P62829	P62829	0	1459.76	2	730.386	5.33	High	LSSQEAASSFGDDR		1	12	P05165	P05165	0	1469.65	2	735.335	4.09	High	IKDPDASKPEDWDER		1	2	P27797	P27797	1	1800.84	2	900.931	3.88
High	LNSSDPSLIGLK		1	2	Q9UHI6	Q9UHI6	0	1243.69	2	622.352	3.3	High	LSSPCIMVVNHDASSIPR	1xCarbamidomethyl [C5]	1	6	Q08J23	Q08J23	0	1982.98	3	661.666	6.32	High	ILQGGVGIPHIR		1	2	P48729	P48729	0	1259.76	3	420.593	3.32
High	LNSNTQVVLLSATMPSDVLEVTKK		1	16	P60842	P60842	1	2587.4	3	863.137	7.42	High	ISSIQSIVPALEIANAHR		1	1	P10809	P10809	0	1919.07	3	640.36	5.44	High	LHATHPAGTAHQACR	1xCarbamidomethyl [C14]	1	9	Q24JP5	Q24JP5	0	1627.79	3	543.269	5.12
High	LNSNTQVVLLSATMPSDVLEVTK		1	13	P60842	P60842	0	2459.31	2	1230.16	4.25	High	LSSLIILMPHHVEPLERLEK		1	2	P50454	P50454	1	2354.33	4	589.337	4.3	High	IGYSNNGSDWK		1	3	O14786	O14786	0	1240.56	2	620.786	3.1
High	LNSHMNALHLGSQANR		1	14	P11413	P11413	0	1762.88	3	588.302	4.17	High	LSSLIILMPHHVEPLER		1	15	P50454	P50454	0	1984.1	4	496.781	5.81	High	LGQVPPGESVTAMELEFK		1	7	P10586	P10586	0	1931.98	2	966.494	3.26
High	LNRPSSAAQLQTR		1	2	Q96H55	Q96H55	0	1441.79	3	481.271	5.82	High	ISSLLEEQFQQGK		1	16	P62241	P62241	0	1506.78	2	753.893	4.58	High	IGQVHYALETTVK		1	2	Q9UIQ6	Q9UIQ6	0	1458.8	3	486.94	4.88
High	LNRLPAAGVGDMVMATVK	1xOxidation [M]	1	10	P62829	P62829	1	1858.99	3	620.333	6.7	High	LSSDVLTLLIK		1	1	P36776	P36776	0	1201.74	2	601.374	3.68	High	IGQTSSSVSFK		1	6	P17301	P17301	0	1140.59	2	570.8	3.48
High	LNRLPAAGVGDMVMATVK		1	21	P62829	P62829	1	1842.99	3	615.003	7.22	High	LSQVSDSVSGQTVVDPK		1	1	O94906	O94906	0	1745.89	2	873.455	3.56	High	LGQSVTTIPTVGFNVETVTYK		1	2	P62330	P62330	0	2254.2	3	752.071	5.06
High	VTVVDVNESR		1	2	O60701	O60701	0	1117.58	2	559.3	3.13	High	LSHLLSEKPEDK		1	1	Q969Z0	Q969Z0	0	1395.75	3	465.923	4	High	IGQGYLIK		1	7	P39023	P39023	0	891.53	2	446.272	2.87
High	INQVFHGSCITEGNELTK	1xCarbamidomethyl [C9]	1	10	P78527	P78527	0	2046.99	2	1024.01	5.45	High	ISGSILNELIGLVR		1	11	Q86VP6	Q86VP6	0	1483.88	2	742.443	5.09	High	IGPYQPNVPVGIDYVIPK		1	1	P43243	P43243	0	1969.08	2	985.052	1.85
High	LNQVCATHQHFESR	1xCarbamidomethyl [C5]	1	27	O43795	O43795	0	1726.81	2	863.904	4.72	High	ISGLGLTPEQK		1	6	O95831	O95831	0	1142.64	2	571.827	3.52	High	IGPILDNSTLQSEVKPILEK		1	4	P30153	P30153	0	2194.23	3	732.084	6.17
High	INQMATAPDSQR	1xOxidation [M4]	1	5	Q9UQE7	Q9UQE7	0	1347.63	2	674.317	3.07	High	ISDAIMNMQDNSVQVSQK		1	1	O75487	O75487	0	2007.95	2	1004.48	5.03	High	LGNPIVPLNIR		1	4	P78527	P78527	0	1205.74	2	603.375	2.15
High	INPSSMFDVHVK		1	3	P11216	P11216	0	1373.69	3	458.567	3.54	High	ISAVSVAER		1	7	Q08211	Q08211	0	931.521	2	466.266	2.8	High	LGNIEFKPESR		1	3	O43795	O43795	0	1289.68	2	645.347	3.44
High	LNSNTQVVLLSATMPSDVLEVTKK	1xOxidation [M14]	1	1	P60842	P60842	1	2603.4	3	868.47	6.71	High	LSAVEAIANAISVVSSNGPGNR		1	4	O95071	O95071	0	2126.12	3	709.377	4.39	High	LGNDFHTNKR		1	4	P0CW22	H3BNC9; P0CW22	1	1201.61	2	601.31	2.72
High	INNYLTVPAHK		1	5	P19634	P19634	0	1269.69	2	635.355	3.05	High	LSAPSSLAASPDGTLYIADLGNIR		1	24	Q9P273	Q9P273	0	2402.26	2	1201.63	5.87	High	LGMLSPEGTCK	1xCarbamidomethyl [C10]	1	7	P49327	P49327	0	1192.57	2	596.792	3.42
High	LPAAGVGDMVMATVK	1xOxidation [M]	1	6	P62829	P62829	0	1475.76	2	738.383	4.97	High	LSANQQNILK		1	3	P57088	P57088	0	1128.64	2	564.827	4	High	LGMIAGGTGITPMLQLIR		1	5	Q9UHQ9	Q9UHQ9	0	1842.03	2	921.52	4.17
High	LPAAGVGDMVMATVKK		1	1	P62829	P62829	1	1587.86	3	529.961	2.71	High	LSAIEIDIPVVSHTT		1	6	P56749	P56749	0	1594.87	2	797.938	3.81	High	LGIYTVLFER		1	6	Q02978	Q02978	0	1210.68	2	605.85	2.33
High	LPGGNEVGMVAFK		1	4	O00763	O00763	0	1318.68	2	659.845	4.33	High	LSAKPAPPKPEPKPK		1	5	P05204	P05204	0	1584.95	3	528.989	4.52	High	IGQVSCDIQIVSDR	1xCarbamidomethyl [C6]	1	2	Q9Y4D7	Q9Y4D7	0	1589.8	2	795.403	4.39
High	LPGGNEIGMVAWK	1xOxidation [M9]	1	3	Q13085	Q13085	0	1387.7	2	694.355	4.1	High	LSAETLQQVNR		1	1	Q9Y606	Q9Y606	0	1258.67	2	629.846	3.43	High	IGITAITHQNK		1	4	P54764	P54764	0	1195.68	2	598.348	3.52
High	LPGGNEIGMVAWK		1	7	Q13085	Q13085	0	1371.71	2	686.362	3.09	High	LSAEDLVLEGAGLR		1	2	P11047	P11047	0	1442.78	2	721.897	3.64	High	LGLSAIVRPSSIR		1	2	Q96BW9	Q96BW9	0	1368.83	3	456.95	2.64
High	IPGEKDSVICLK	1xCarbamidomethyl [C10]	1	15	P08174	P08174	1	1358.73	2	679.875	3.96	High	IRVESLLVTAISK		1	6	O43143	O43143	1	1428.88	3	476.964	4.19	High	LGLPLLLMPEEAR		1	1	Q9BSV6	Q9BSV6	0	1451.83	2	726.418	3.63
High	IPGEETDTIQHMR	1xOxidation [M12]	1	1	P50416	P50416	0	1542.72	3	514.916	4.52	High	IRTHNSEVEEDDMDKHQQK		1	25	P78504	P78504	2	2339.07	3	780.362	6.1	High	IGIMPGHIHKK		1	3	P53597	P53597	1	1230.71	3	410.91	3.48
High	IPGEETDTIQHMR		1	1	P50416	P50416	0	1526.73	3	509.584	5.26	High	IRPLTEAEK		1	3	Q8WTT2	Q8WTT2	0	1056.6	2	528.808	3.07	High	LGLLGLANSLAIEGR		1	8	P51659	P51659	0	1496.88	2	748.945	4.1
High	LPFPIIDDR		1	2	P30041	P30041	0	1085.6	2	543.304	2.66	High	LRPIPITASVEIQEPSSR		1	1	P23229	P23229	0	1993.11	3	665.042	6.21	High	LGLLGALMAEDGVR		1	12	A0A087X0R7	A0A087X0R7; Q9H4L4	0	1414.77	2	707.892	2.34
High	IPFADALDLFR		1	1	P49643	P49643	0	1277.69	2	639.347	1.23	High	LRNELQTDKPFIPLVEK		1	1	Q9H993	Q9H993	1	2040.15	4	510.793	5.46	High	LGLLEALLK		1	6	Q8NI27	Q8NI27	0	969.634	2	485.322	2.31
High	IPEGASLAMSLIDKK		1	2	Q9Y4D7	Q9Y4D7	1	1572.87	3	524.961	6.54	High	LRIPELEEAELFAEGQGR		1	2	Q92508	Q92508	1	2057.07	3	686.36	4.53	High	IGLLDSEWIPVSFAK		1	13	Q86SJ2	Q86SJ2	0	1674.91	2	837.959	4.62
High	IPEECVAEEELPHLLTER	1xCarbamidomethyl [C5]	1	5	Q5BVD1	Q5BVD1	0	2164.06	3	722.022	5.81	High	LRLPASPETHLDMLR		1	14	P04626	P04626	1	1748.95	3	583.657	6.66	High	LGILDLLDEECKVPK	1xCarbamidomethyl [C11]	1	6	Q9ULV0	Q9ULV0	1	1741.94	3	581.319	4.65
High	LPEDPLLSGLLDSPALK		1	29	P49327	P49327	0	1777.99	2	889.502	4.72	High	LRLESEGSPETLTNLR		1	8	Q9P035	Q9P035	1	1814.96	3	605.66	5.2	High	LGLHVTPSNVDQVSTPPAAK		1	2	Q9NRL2	Q9NRL2	0	2031.09	3	677.702	4.89
High	LPAAGVGDMVMATVK	2xOxidation [M9; M11]	1	2	P62829	P62829	0	1491.75	2	746.384	3.56	High	IRLESEEEGVPSTAIR		1	10	P06493	P06493	1	1785.93	2	893.474	2.67	High	LGIHEDSTNR		1	1	P08238	P08238	0	1141.56	2	571.287	1.9
High	LPDYKPYPMYPATTSLVNVVPK		1	1	Q00535	Q00535	0	2493.31	3	831.772	3.68	High	LRLEHEQASQPTPEK		1	2	O60941	O60941; Q9Y4J8	1	1762.91	3	588.31	4.66	High	LGIHEDSQNR		1	1	P07900	P07900	0	1168.57	2	584.791	2.58
High	VTVNTNMVDLNDYLQHILK		1	9	P53618	P53618	0	2230.15	3	744.055	6.9	High	LRLECADLLETR	1xCarbamidomethyl [C5]	1	2	Q6PI48	Q6PI48	1	1488.78	3	496.936	3.39	High	IGIFGQDEDVTSK		1	1	P16615	P16615	0	1408.7	2	704.852	3.96
High	IPDEFDNDPILVQQLR		1	2	Q3ZCQ8	Q3ZCQ8	0	1911.98	2	956.493	3.27	High	LRHEILLSQSVR		1	2	P54886	P54886	1	1450.85	3	484.29	4.57	High	LGIEKTDPTTLTDEEINR		1	4	P11586	P11586	1	2045.04	3	682.351	6.35
High	LPCIYLVDSGGAYLPR	1xCarbamidomethyl [C3]	1	1	Q9HCC0	Q9HCC0	0	1793.93	3	598.649	4.09	High	LREQQLVGEK		1	9	Q14118	Q14118	1	1199.67	2	600.342	3.22	High	IGISKSELVAMLEEEELRK		1	6	P40616	P40616	2	2174.17	4	544.303	5.14
High	LPATEKPVLLSK		1	3	Q9Y4L1	Q9Y4L1	0	1295.79	3	432.604	4.47	High	LREQDCGEPASPAASISR	1xCarbamidomethyl [C6]	1	7	O60353	O60353	1	1943.92	3	648.648	5.51	High	IHASQAVVR		1	6	Q8NFZ8	Q8NFZ8	0	980.564	2	490.787	2.48
High	LPASPETHLDMLR	1xOxidation [M11]	1	2	P04626	P04626	0	1495.76	3	499.26	3.86	High	IRDWGSGSDTLR		1	1	Q93084	Q93084	1	1362.68	3	454.899	3.94	High	IGRIEDVTPIPSDSTR		1	14	P62263	P62263	1	1755.92	2	878.465	2.96
High	LPASPETHLDMLR		1	12	P04626	P04626	0	1479.76	3	493.929	4.48	High	LRDPDSHIVKK		1	3	Q96EK5	Q96EK5	2	1307.74	3	436.586	4.08	High	IGSCTQQDVELHVQK	1xCarbamidomethyl [C4]	1	5	P14868	P14868	0	1741.85	3	581.294	6.26
High	IPANQLAELWLK		1	5	Q9NZM1	Q9NZM1	0	1395.8	2	698.403	3.13	High	ISDAIMNMQDNSVQVSQK	1xOxidation [M6]	1	2	O75487	O75487	0	2023.94	2	1012.48	5.42	High	IGYECLCPDGFQLVAQR	2xCarbamidomethyl [C5; C7]	1	9	P01130	P01130	0	2025.95	2	1013.48	4.93
High	IPALDPEKLNVFR		1	6	P21860	P21860	1	1511.86	3	504.623	4.37	High	ISDEDWDIIHR		1	3	P51659	P51659	0	1398.66	3	466.893	3.77	High	IGVTLAGHQK		2	8	P54760; P54753	P54760; P54753	0	1023.59	2	512.305	2.45
High	LPAIALDLLR		1	6	Q9BQG0	Q9BQG0	0	1094.69	2	547.85	3.26	High	LSDETLIDIMTR		1	6	P19367	P19367	0	1406.72	2	703.862	4.45	High	LGVSSGLVR		1	3	Q9NYQ6	Q9NYQ6	0	887.531	2	444.272	2.72
High	LPAKDVYER		1	10	O00592	O00592	1	1090.59	2	545.796	2.73	High	LSDFNDITNMLLLK		1	9	P78527	P78527	0	1636.86	2	818.936	5.61	High	LGVQVVITDPEKLDQIR		1	6	P17987	P17987	1	1923.09	3	641.702	6.07
High	IPAEVLILNSIVLPHK		1	1	Q96IJ6	Q96IJ6	0	1756.07	3	586.029	5.12	High	ISGFELDPDPFVR		1	2	Q9Y289	Q9Y289	0	1491.75	2	746.376	3.93	High	LGVQTVAVYSEADR		1	6	Q96RQ3	Q96RQ3	0	1507.78	2	754.393	4.15
High	IPDQLVILDMK		1	8	P49755	P49755	0	1284.72	2	642.863	4.74	High	ISGETIFVTAPHEATAGIIGVNR		1	12	Q00610	Q00610	0	2353.25	3	785.088	6.6	High	IGVPSATEIIK		1	6	Q9NR30	Q9NR30	0	1127.67	2	564.338	2.89
High	VVLPIEAPIR		1	10	P00403	P00403	0	1106.69	2	553.852	2.57	High	LSGEQVDGKGQAGSVSESAR		1	10	O60353	O60353	1	1961.95	3	654.656	6.49	High	LGVEPSDDDCVSVQHVCTIVSFR	2xCarbamidomethyl [C10; C17]	1	2	P19367	P19367	0	2619.22	3	873.744	6.02
High	LNMILVQILK		1	2	O14980	O14980	0	1184.74	2	592.876	2.33	High	ISGASNSKPNRPSLAK		1	16	O95714	O95714	0	1626.89	3	542.971	4.93	High	LGVCFDVPTASVTEIQEK	1xCarbamidomethyl [C4]	1	5	Q9NR30	Q9NR30	0	1992.99	2	997	4.41
High	VTYPPPLTLTEQTLK		1	5	Q9NYQ6	Q9NYQ6	0	1700.95	2	850.977	2.43	High	ISFPAIQAAPSFSNSFPQIFR		1	3	P23381	P23381	0	2325.2	3	775.74	4.73	High	LGTPVLQALGDGDFVK		1	3	Q16822	Q16822	0	1629.88	2	815.447	2.9
High	INAWNSPTLPIYEPGLK		1	8	O60701	O60701	0	1913.02	2	957.009	4.35	High	ISFLENNLEQLTK		1	6	P33176	Q12840; P33176; O60282	0	1548.83	2	774.916	3.57	High	LGTPELSTAERK		1	14	Q13085	Q13085	1	1301.71	3	434.577	4.61
High	LNAPFWTIELK		1	3	Q9H1U4	Q9H1U4	0	1331.74	2	666.376	2.26	High	ISFDSQISTTK		1	1	O15230	O15230	0	1226.63	2	613.82	2.68	High	LGTPELSTAER		1	3	Q13085	Q13085	0	1173.61	2	587.313	2.77
High	INALTAASEAACLIVSVDETIKNPR	1xCarbamidomethyl [C12]	1	2	Q99832	Q99832	1	2656.4	3	886.137	6.93	High	ISEQFTAMFR	1xOxidation [M8]	4	5	Q13509; P04350; P07437; P68371	Q13885; Q13509; P04350; P07437; P68371; Q9BVA1	0	1245.59	2	623.301	2.87	High	IGTNQMAVCAK	1xCarbamidomethyl [C9]	1	3	Q14232	Q14232	0	1192.58	2	596.797	3.79
High	VVDALNQGLPR		1	1	Q14807	Q14807	0	1181.66	2	591.334	3.47	High	ISEQFTAMFR		4	11	Q13509; P04350; P07437; P68371	Q13885; Q13509; P04350; P07437; P68371; Q9BVA1	0	1229.6	2	615.305	3.74	High	LGTLSALDILIK		1	11	Q86VP6	Q86VP6	0	1256.78	2	628.894	4.2
High	IMVANIEEVLQR		1	9	O75396	O75396	0	1414.77	2	707.888	3.59	High	LSENNIQTIFAVTEEFQPVYK		1	30	P05556	P05556	0	2470.25	2	1235.63	6.09	High	IGRIEDVTPIPSDSTRR		1	6	P62263	P62263	2	1912.02	3	638.016	5.14
High	IMTCADPGEIANGHR	1xCarbamidomethyl [C4]	1	6	Q6UXD5	Q6UXD5	0	1641.75	3	547.924	4.52	High	LSEIVTLAK		1	2	Q9P2R7	Q9P2R7	0	973.593	2	487.302	2.22	High	IGTLELGAFDGLSR		1	3	Q96JA1	Q96JA1	0	1448.77	2	724.89	3.54
High	IMRPDDANVAGNVHGGTILK		1	6	O00154	O00154	0	2078.08	4	520.276	5.4	High	ISELSGCTPDPR	1xCarbamidomethyl [C7]	1	3	Q9H9P8	Q9H9P8	0	1331.63	2	666.318	3.19	High	LGTAMSHEIR	1xOxidation [M5]	1	7	P32004	P32004	0	1130.56	2	565.787	3.06
High	VVDLMAHMASK		1	2	P04406	P04406	0	1201.61	3	401.21	2.45	High	ISVYYNEATGGK		1	4	P07437	P07437	0	1301.64	2	651.324	3.65	High	LGTAMSHEIR		1	7	P32004	P32004	0	1114.57	2	557.789	4.03
High	LMQQLLESDKYAER		1	3	Q92616	Q92616	1	1723.87	3	575.294	4.6	High	LSEIHHLHPEYVR		1	2	Q7Z2W4	Q7Z2W4	0	1629.85	4	408.216	4.37	High	IGSTPVVVLSGLDTIR		1	6	P04798	P04798	0	1626.94	2	813.974	4.28
High	LMPEIVATASK		1	5	Q92616	Q92616	0	1159.64	2	580.322	2.32	High	LSEKLDSTDFTGTIK		1	28	P02786	P02786	1	1654.85	2	827.929	5.02	High	LGSSSTSIPHLSSPPTK		1	4	Q96QT4	Q96QT4	0	1695.89	3	565.974	3.4
High	IMLPWDPTGK	1xOxidation [M2]	1	7	P23396	P23396	0	1173.6	2	587.304	2.57	High	ISEHAPHGHFVTCVK	1xCarbamidomethyl [C13]	1	8	Q14517	Q14517	0	1718.84	4	430.468	5.99	High	LGSSSEIEVPAK		1	1	Q6UXV4	Q6UXV4	0	1216.64	2	608.829	3.38
High	LNDGQFTVIQLVGMLR		2	18	P54760; P54753	P54760; P54753	0	1803.98	2	902.495	5.04	High	LSEGVTISYK		1	12	P05556	P05556	0	1096.59	2	548.799	2.73	High	LGSSGLGSASSIQAAVR		1	1	Q7Z6Z7	Q7Z6Z7	0	1560.83	2	780.923	5.13
High	IMLPWDPTGK		1	10	P23396	P23396	0	1157.6	2	579.305	2.79	High	LSEFGLIQEK		1	1	Q9H845	Q9H845	0	1163.63	2	582.323	2.38	High	IGSSELQEFCPTILQQLDSR	1xCarbamidomethyl [C10]	1	20	Q15043	Q15043	0	2321.14	2	1161.08	4.41
High	IMINFNPHFDLEDR		1	12	O14786	O14786	0	1760.84	3	587.619	4.1	High	ISEECIAQWK	1xCarbamidomethyl [C5]	1	2	P54577	P54577	0	1263.6	2	632.305	3.57	High	LGSLVDEFKELVYPPDYNPEGK		1	6	P12956	P12956	1	2509.25	3	837.089	3.68
High	IMLFTNEDNPHGNDSAK		1	1	P12956	P12956	0	1902.87	3	634.966	4.36	High	LSDSGRYDCEAASR	1xCarbamidomethyl [C9]	1	18	O15394	O15394	1	1586.69	2	793.849	3.39	High	LGSGPDGAEEIKR		1	1	Q15418	Q15418	1	1328.68	3	443.567	4.22
High	IMGVAGGLTNLSK		1	1	Q8WWY3	Q8WWY3	0	1260.7	2	630.851	3.52	High	LSDQFHDILIR		1	6	O75340	O75340	0	1356.73	3	452.916	4.07	High	LGSFPSLAVAK		1	2	Q9NRS4	Q9NRS4	0	1089.63	2	545.316	3.38
High	IMGPNYTPGKK	1xOxidation [M2]	1	6	P13639	P13639	1	1221.63	3	407.883	3.26	High	LSDNPAWEGDKGNTK		1	1	Q9BY42	Q9BY42	1	1631.77	3	544.596	4.03	High	IGSFGPQEDLLFLR		1	21	Q13085	Q13085	0	1591.85	2	796.427	4.27
High	IMGPNYTPGKK		1	5	P13639	P13639	1	1205.63	3	402.552	2.75	High	LSDIVIQWLK		1	7	Q7Z7D3	Q7Z7D3	0	1214.71	2	607.861	3.98	High	IGSFGPGEDLLYLR		1	16	O00763	O00763	0	1536.81	2	768.906	4.29
High	IMGIPEEEQMGLLR		1	7	P35579	P35579	0	1615.82	2	808.412	3.19	High	LSDGVAVLK		1	4	P10809	P10809	0	901.535	2	451.274	2.86	High	LGSELIQGLGYR		1	3	Q9UHN6	Q9UHN6	0	1305.72	2	653.366	2.89
High	IMEVIDAITTTAQSHQR		1	5	P17858	P17858	0	1913.97	3	638.662	5.7	High	LSDGFNGADLR		1	3	P62333	P62333	0	1164.56	2	582.786	3.05	High	LGTDEISPR		1	2	O00159	O00159	0	987.511	2	494.261	2.65
High	LMETQEEDVVLLTAGEHNK		1	2	Q6PI48	Q6PI48	0	2156.05	3	719.362	2.6	High	LSDFNDITNMLLLK	1xOxidation [M10]	1	6	P78527	P78527	0	1652.86	2	826.928	4	High	LTSADALRPSVVSITGPLIR		1	3	Q92616	Q92616	0	2066.2	3	689.404	5.05
High	LMEQLGEPDLSDKDRK	1xOxidation [M2]	1	9	O00763	O00763	2	1889.93	3	630.651	5.73	High	LSELEAALQR		1	24	P05787	P05787	0	1129.62	2	565.317	3.43	High	IIQLLDDYPK		1	4	P05388	P05388; Q8NHW5	0	1217.68	2	609.344	3.19
High	LMEQLGEPDLSDKDRK		1	34	O00763	O00763	2	1873.93	2	937.471	5.2	High	ISWLSSLDWEAK		1	17	Q92692	Q92692	0	1434.73	2	717.866	3.31	High	LIQLMEEIMAEKENK		1	4	Q92841	Q92841	1	1818.93	3	606.983	5.02
High	LMEQLGEPDLSDKDR		1	1	O00763	O00763	1	1745.84	2	873.422	4.33	High	ISWLTNGVPIEIAPDDPSR		1	24	Q92823	Q92823	0	2080.07	2	1040.54	4.82	High	ISEDKNPDYR		1	7	P14923	P14923	1	1236.59	2	618.799	3.95
High	IMINFNPHFDLEDR	1xOxidation [M2]	1	6	O14786	O14786	0	1776.84	3	592.952	3.85	High	LSWSQLGGSPAEPIPGR		1	22	P50895	P50895	0	1751.91	2	876.458	4.59	High	LSDSGRYDCEAASR	1xCarbamidomethyl [C9]	1	14	O15394	O15394	1	1586.69	2	793.85	2.71
High	LNLVEAFVEDAELR		1	10	P43246	P43246	0	1617.85	2	809.425	4.22	High	ITYVIQDPVPQFR		1	4	Q9NYQ6	Q9NYQ6	0	1575.85	2	788.43	3.03	High	LSDQFHDILIR		1	3	O75340	O75340	0	1356.73	3	452.915	3.6
High	LNDGQFTVIQLVGMLR	1xOxidation [M14]	2	15	P54760; P54753	P54760; P54753	0	1819.97	2	910.492	4.98	High	ITYISNSDLQR		1	3	O60603	O60603	0	1309.67	2	655.341	2.79	High	LSDIVIQWLK		1	8	Q7Z7D3	Q7Z7D3	0	1214.71	2	607.864	3.17
High	LNDLEDALQQAKEDLAR		1	2	P04264	P04264	1	1941.99	3	648	6.35	High	ITYFMEDSIPQFR		1	9	Q9HCU4	Q9HCU4	0	1646.79	2	823.897	3.61	High	ISDIQSQLEK		1	1	Q9NVP1	Q9NVP1	0	1160.62	2	580.816	3.5
High	LNISFPATGCQK	1xCarbamidomethyl [C10]	1	9	P62753	P62753	0	1335.67	2	668.343	2.79	High	ITVTSEVPFSK		1	11	P35268	P35268	0	1207.66	2	604.331	3	High	ISDIGLADLR		1	4	O15440	O15440	0	1072.6	2	536.801	2.95
High	INISEGNCPER	1xCarbamidomethyl [C8]	2	11	Q15366; Q15365	P57721; Q15366; Q15365	0	1288.6	2	644.807	1.98	High	LTVTMPHIDGMLPVISTR		1	12	Q5SZK8	Q5SZK8	0	1981.06	3	661.027	5.22	High	ISDLGGGVPLR		1	1	Q15120	Q15120	0	1083.62	2	542.313	3.27
High	LNLQTSTSIPNVTEMK	1xOxidation [M15]	1	4	P17301	P17301	0	1791.92	2	896.466	3.1	High	LTVSSLQESGLK		1	5	P21333	P21333	0	1261.7	2	631.353	3.6	High	LSDGVAVLK		1	2	P10809	P10809	0	901.535	2	451.274	2.62
High	LNLQTSTSIPNVTEMK		1	6	P17301	P17301	0	1775.92	2	888.465	4.15	High	ITVPLVSEVQIAQLR		1	7	A0FGR8	A0FGR8	0	1665.99	2	833.498	4.13	High	LSDGFNGADLR		1	1	P62333	P62333	0	1164.56	2	582.789	2.73
High	VVAGEVQVQR		1	7	Q969P0	Q969P0	0	1084.61	2	542.814	2.17	High	ITVNEVELLVMK		1	2	Q9UNM6	Q9UNM6	0	1387.79	2	694.397	3.56	High	LSDFNDITNMLLLK	1xOxidation [M10]	1	6	P78527	P78527	0	1652.86	2	826.932	4.39
High	LNIPVSQVNPR		1	11	P05023	P05023; P13637	0	1236.71	2	618.855	2.89	High	LTVLREDQLPSGFPNIDMGPQLK		1	6	Q13332	Q13332	1	2568.35	3	856.788	4.6	High	LSDFNDITNMLLLK		1	10	P78527	P78527	0	1636.86	2	818.934	5.03
High	LNLPSDMHIQGLQSR	1xOxidation [M7]	1	13	O43570	O43570	0	1724.87	2	862.94	4.16	High	LTVGPVTLPSNFQK		1	6	Q9HCN3	Q9HCN3	0	1500.84	2	750.922	3.77	High	LSDFLITGGGK		1	1	O43166	O43166	0	1107.6	2	554.307	2.82
High	LNLPSDMHIQGLQSR		1	16	O43570	O43570	0	1708.88	2	854.944	4.28	High	LTVAENEAETK		1	4	P07814	P07814	0	1204.61	2	602.808	3.52	High	LSDETLIDIMTR		1	2	P19367	P19367	0	1406.72	2	703.863	4.18
High	LNLPPYLTQEAR		1	4	P23443	P23443	0	1414.77	2	707.889	2.78	High	ITTVAHTEVGPGPESSPVVVR		1	9	Q13332	Q13332	0	2132.13	3	711.382	6.91	High	ISDAIMNMQDNSVQVSQK	1xOxidation [M6]	1	4	O75487	O75487	0	2023.94	2	1012.48	5.47
High	INLPAPNPDHVGGYK		1	4	Q9UJS0	Q9UJS0	0	1591.82	3	531.279	4.9	High	LTTPTYGDLNHLVSATMSGVTTCLR	1xCarbamidomethyl [C23]; 1xOxidation [M17]	3	1	P04350; P07437; P68371	Q13885; P04350; P07437; P68371; Q9BVA1	0	2724.33	3	908.78	5.37	High	ISDAIMNMQDNSVQVSQK		1	6	O75487	O75487	0	2007.95	2	1004.48	4.94
High	LNLNNTVLSK		1	4	P07814	P07814	0	1115.64	2	558.328	2.83	High	LTTPTYGDLNHLVSATMSGVTTCLR	1xCarbamidomethyl [C23]	3	15	P04350; P07437; P68371	Q13885; P04350; P07437; P68371; Q9BVA1	0	2708.34	3	903.45	5.65	High	LSCAPPPPIHAINR	1xCarbamidomethyl [C3]	1	1	Q9UGH3	Q9UGH3	0	1542.82	3	514.945	3.28
High	LNDGSQITYEK		1	1	O95831	O95831	0	1267.62	2	634.318	2.35	High	LTTDFGNAEKTDR		1	23	P02786	P02786	1	1467.71	3	489.908	4.72	High	ISAVSVAER		1	2	Q08211	Q08211	0	931.521	2	466.266	2.75
High	LNILDTLSK		1	5	Q13200	Q13200	0	1016.6	2	508.806	2.31	High	LTSNPLASHDYILK		1	5	Q969X5	Q969X5	0	1571.84	3	524.621	4.34	High	LSAQAQVAEDILDKYR		1	2	Q14C86	Q14C86	1	1819.95	3	607.323	5.99
High	LNHPPEQIDSHSR		1	3	Q8TEW0	Q8TEW0	0	1529.75	3	510.589	5.13	High	LTSLVPFVDAFQLER		1	4	Q14152	Q14152	0	1734.94	2	867.976	2.72	High	LSAPSSLAASPDGTLYIADLGNIR		1	27	Q9P273	Q9P273	0	2402.26	2	1201.63	5.57
High	LNFSHGTHEYHAETIK		1	36	P14618	P14618	0	1883.9	3	628.643	6.74	High	LTSFIGAIAIGDLVK		1	2	P78371	P78371	0	1517.89	2	759.449	4.47	High	LSANQQNILK		1	1	P57088	P57088	0	1128.64	2	564.826	3.57
High	INFDSNSAYR		1	2	Q9P2R7	Q9P2R7	0	1186.55	2	593.782	3.32	High	ITSENPDEGFKPSSGTVQELNFR		2	30	Q13085; O00763	Q13085; O00763	0	2552.23	2	1276.62	5.6	High	LSAITMPSVAR		1	5	Q9P273	Q9P273	0	1145.63	2	573.322	2.72
High	INFDKYHPGYFGK		1	11	P46776	P46776	1	1585.78	2	793.394	4.55	High	ITSEALLVTQQLVK		1	9	Q86VP6	Q86VP6	0	1542.91	2	771.958	4.08	High	LSAIEIDIPVVSHTT		1	9	P56749	P56749	0	1594.87	2	797.94	3.89
High	INEWLTLVEK		1	2	Q14204	Q14204	0	1244.69	2	622.847	3.54	High	LTSDDVKEQIYK		1	2	P62277	P62277	1	1438.74	3	480.255	5.18	High	LSAKPAPPKPEPKPK		1	6	P05204	P05204	0	1584.95	3	528.99	4.44
High	INEILSNALK		1	2	P52272	P52272	0	1114.65	2	557.827	3.04	High	LTSDATVHSIVIQDGGLLVFGDNK		1	1	Q9UHN6	Q9UHN6	0	2499.31	3	833.776	5.41	High	IRVESLLVTAISK		1	7	O43143	O43143	1	1428.88	2	714.947	1.65
High	LNEHFLNTTDFLDTIK		1	12	P48735	P48735	0	1920.97	2	960.987	4.23	High	LTSAVSSLPELLEK		1	6	Q8WVM8	Q8WVM8	0	1486.84	2	743.921	4.29	High	IRTHNSEVEEDDMDKHQQK		1	18	P78504	P78504	2	2339.07	3	780.363	6.13
High	VVDALGNAIDGK		1	6	P25705	P25705	0	1171.63	2	586.323	3	High	LTSADALRPSVVSITGPLIR		1	11	Q92616	Q92616	0	2066.2	3	689.403	6.21	High	LRSEIDNVKK		1	3	P04264	P04264	2	1201.69	3	401.237	4.2
High	INEAVECLLSLK	1xCarbamidomethyl [C7]	1	6	P07814	P07814	0	1388.75	2	694.874	4	High	ITREEGVLTLWR		1	5	Q02978	Q02978	1	1472.82	3	491.615	4.7	High	LRPIPITASVEIQEPSSR		1	2	P23229	P23229	0	1993.11	3	665.038	6.32
High	INDVKEDDDTEKFK		1	1	Q6ZT07	Q6ZT07	2	1695.81	3	565.943	4.98	High	IVAECNAVR	1xCarbamidomethyl [C5]	2	1	P35221; P26232	P35221; P26232	0	1031.53	2	516.271	2.56	High	ISEDKNPDYRK		1	2	P14923	P14923	2	1364.68	3	455.567	3.71
High	INDRFEFPEQLPLDEFLQK		1	7	Q93009	Q93009	1	2378.2	3	793.404	4.51	High	IVAERPGTNSTGPAPMAPPR		1	5	Q13263	Q13263	0	2019.04	3	673.689	5.58	High	LSEGVTISYK		1	6	P05556	P05556	0	1096.59	2	548.799	3.44
High	INLAEDVLAWEHER		1	9	Q969V3	Q969V3	0	1694.85	3	565.621	4.99	High	LVAGEMGQNEPDQGGQR		1	5	Q99714	Q99714	0	1785.82	2	893.416	3.93	High	ISEHAPHGHFVTCVK	1xCarbamidomethyl [C13]	1	8	Q14517	Q14517	0	1718.84	3	573.622	6.5
High	ILADAAAEGVPVR		1	2	Q5BJH7	Q5BJH7	0	1281.72	2	641.36	3.49	High	IVAIAVGDSAAK		1	6	Q9UHN6	Q9UHN6	0	1114.65	2	557.829	3.34	High	LSEKLDSTDFTGTIK		1	18	P02786	P02786	1	1654.85	2	827.929	5.06
High	LLPPLLQIVCK	1xCarbamidomethyl [C10]	1	6	Q8TEX9	Q8TEX9	0	1293.8	2	647.402	2.44	High	LVLAEAQVGDERDYVCVVR	1xCarbamidomethyl [C16]	1	16	P50895	P50895	1	2191.12	3	731.048	4.96	High	ISLGLPVGAVINCADNTGAK	1xCarbamidomethyl [C13]	1	28	P62829	P62829	0	1970.04	2	985.524	4.36
High	LLPIDGANDLFFQPPPLTPTSK		1	4	O60502	O60502	0	2381.28	3	794.43	3.18	High	LVLAEAQVGDER		1	14	P50895	P50895	0	1299.69	2	650.351	4.02	High	LSLEGWFLR		1	7	Q9HBW0	Q9HBW0	0	1120.61	2	560.813	2.26
High	LLELQEVDSLLR		1	11	P16144	P16144	0	1427.81	2	714.409	3.34	High	IVKEPTSHDNKDICK	1xCarbamidomethyl [C14]	1	13	P49792	P49792	2	1783.9	3	595.306	4.07	High	LSLEGDHSTPPSAYGSVK		1	5	P07355	A6NMY6; P07355	0	1844.9	3	615.639	5.77
High	LLELGPKPEVAQQTR		1	6	P53621	P53621	0	1678.95	3	560.324	4.23	High	IVHKGDECILK	1xCarbamidomethyl [C8]	1	5	P15924	P15924	1	1311.71	3	437.911	4.15	High	LSLDELHRK		1	4	P05023	P05023	1	1110.63	2	555.822	3.14
High	LIEGLSHEVIVSAACGR	1xCarbamidomethyl [C15]	1	7	Q9P258	Q9P258	0	1810.95	2	905.984	4.63	High	LVHANFGTK		1	13	P02786	P02786	0	986.542	2	493.777	2.81	High	LSLDDLLQR		1	2	P27708	P27708	0	1072.6	2	536.804	3.28
High	LLEGEESRLESGMQNMSIHTK		1	6	P05787	P05787	1	2389.15	3	797.054	6.5	High	LVGQGASAVLLDLPNSGGEAQAK		1	6	Q99714	Q99714	0	2195.17	3	732.393	5.61	High	LSKEEIER		2	2	P0DMV9; P34931	P0DMV9; P34931	1	1003.54	2	502.276	2.39
High	VWDDGIIDPADTR		1	7	Q9HCC0	Q9HCC0	0	1472.7	2	736.859	3.02	High	IVGPSGAAVPCKVEPGLGADNSVVR	1xCarbamidomethyl [C11]	1	11	P21333	P21333	1	2449.29	3	817.101	5.9	High	LSKDPNIVIAK		1	3	P30101	P30101	1	1197.72	2	599.366	3.56
High	IIEESTHCGPQAVR	1xCarbamidomethyl [C8]	1	1	O95602	O95602	0	1596.78	3	532.934	3.94	High	LVGEIMQETGTR		1	2	Q00341	Q00341	0	1333.68	2	667.345	2.86	High	ISHLVLPVQPENALKR		1	2	Q5JTV8	Q5JTV8	1	1814.06	4	454.271	5.27
High	VWDLFPEADKVR		1	2	B5ME19	B5ME19; Q99613	1	1474.77	3	492.264	3.76	High	IVGAPMHDLLLWNNATVTTCHSK	1xCarbamidomethyl [C20]	1	5	P11586	P11586	0	2578.29	4	645.325	4.97	High	LSHLLSEKPEDK		1	2	Q969Z0	Q969Z0	0	1395.75	3	465.923	4.7
High	VWEQATPLVFQEVPYEDIR		1	8	P51511	P51511	0	2319.17	2	1160.09	3.86	High	LVFVHSAEGNEFWSALLEK		1	3	P07384	P07384	0	2176.11	3	726.039	5.09	High	ISGSILNELIGLVR		1	4	Q86VP6	Q86VP6	0	1483.88	2	742.444	3.79
High	LIEECISQIVLHK	1xCarbamidomethyl [C5]	1	2	O60610	O60610	0	1581.87	3	527.961	3.89	High	LVFPQDLLEK		1	6	Q8TCT9	Q8TCT9	0	1201.68	2	601.343	2.71	High	ISGFELDPDPFVR		1	2	Q9Y289	Q9Y289	0	1491.75	2	746.378	3.53
High	IIEEAPATIATPAVFEHMEQCAVK	1xCarbamidomethyl [C21]	1	13	Q13085	Q13085	0	2655.32	3	885.774	6.38	High	LVFLGLDNAGK		2	9	Q9NR31; Q9Y6B6	Q9NR31; Q9Y6B6	0	1146.65	2	573.832	2.72	High	ISGETIFVTAPHEATAGIIGVNRK		1	1	Q00610	Q00610	1	2481.35	4	621.09	6.19
High	IIEEAPAPGIK		1	8	Q96RQ3	Q96RQ3	0	1137.65	2	569.334	2.52	High	LTRDETNYGIPQR		1	6	P63244	P63244	1	1562.79	3	521.607	3.81	High	ISGETIFVTAPHEATAGIIGVNR		1	9	Q00610	Q00610	0	2353.25	3	785.088	6.94
High	LLEDKNGEVQNLAVK		1	4	Q86VP6	Q86VP6; O75155	1	1669.91	3	557.313	4.77	High	LVEPGSPAEK		1	3	O14745	O14745	0	1026.55	2	513.78	2.66	High	IRNEKGEIEQER		1	5	P20020	Q01814; Q16720; P20020	2	1500.78	3	500.932	3.51
High	LLEDGEDFNLGDALDSSNSMQTIQK	1xOxidation [M20]	1	6	P05783	P05783	0	2756.26	3	919.421	6.84	High	IVEHPSDLIVSK		1	8	Q9Y6N7	Q9Y6N7	0	1336.75	2	668.879	4.3	High	LSGEQVDGKGQAGSVSESAR		1	7	O60353	O60353	1	1961.95	3	654.658	6.92
High	LLEDGEDFNLGDALDSSNSMQTIQK		1	24	P05783	P05783	0	2740.26	2	1370.63	5	High	LVEGLQGQTWAPDWVEELR		1	6	A1L0T0	A1L0T0	0	2226.12	3	742.71	4.71	High	ISGASNSKPNRPSLAK		1	5	O95714	O95714	0	1626.89	3	542.97	2.99
High	LLECPHLNVR	1xCarbamidomethyl [C4]	1	4	Q8TEX9	Q8TEX9	0	1250.67	3	417.563	3.31	High	IVEEAPATIAPLAIFEFMEQCAIR	1xCarbamidomethyl [C21]; 1xOxidation [M18]	1	7	O00763	O00763	0	2735.38	3	912.461	5	High	ISFLENNLEQLTK		1	6	P33176	Q12840; P33176; O60282	0	1548.83	2	774.916	4.2
High	LLEAQIASGGVVDPVNSVFLPK		1	1	P15924	P15924	0	2253.25	3	751.754	5.29	High	LVEALAAATEK		1	1	Q9BRJ7	Q9BRJ7	0	1115.63	2	558.321	2.63	High	LSFHQTQVSQR		1	2	Q969Z0	Q969Z0	0	1330.69	3	444.237	3.26
High	ILEALASSEDVRK		1	5	Q9UIQ6	Q9UIQ6	1	1430.78	3	477.604	4.76	High	LVDQSGPPHEPK		1	12	P55265	P55265	0	1303.66	2	652.335	3.39	High	ISEQFTAMFR	1xOxidation [M8]	3	2	Q13509; P07437; P68371	Q13885; Q13509; P04350; P07437; P68371; Q9BVA1	0	1245.59	2	623.302	3.05
High	ILEALASSEDVR		1	3	Q9UIQ6	Q9UIQ6	0	1302.69	2	651.851	3.43	High	LVDELMEAPGDVEALAPPVR	1xOxidation [M6]	1	1	P48960	P48960	0	2137.08	3	713.032	3.66	High	ISEQFTAMFR		3	10	Q13509; P07437; P68371	Q13885; Q13509; P04350; P07437; P68371; Q9BVA1	0	1229.6	2	615.307	1.53
High	VWLDPNETNEIANANSR		1	8	P84098	P84098	0	1942.93	2	971.967	4.62	High	LVDELMEAPGDVEALAPPVR		1	18	P48960	P48960	0	2121.09	3	707.701	5.33	High	LSENNIQTIFAVTEEFQPVYK		1	6	P05556	P05556	0	2470.25	3	824.09	2.51
High	LLDYVPIGPR		1	4	P46459	P46459	0	1142.66	2	571.835	2.48	High	LVDEEPQLTKR		1	15	Q9UG63	Q9UG63	1	1327.72	2	664.366	3.07	High	LSEIVTLAK		1	2	Q9P2R7	Q9P2R7	0	973.593	2	487.302	2.94
High	IIDVVYNASNNELVR		1	11	P62241	P62241	0	1718.91	2	859.962	4.16	High	LVDAGEECDCGTPK	2xCarbamidomethyl [C8; C10]	1	2	Q13443	Q13443	0	1550.65	2	775.827	3.77	High	ISELSGCTPDPR	1xCarbamidomethyl [C7]	1	1	Q9H9P8	Q9H9P8	0	1331.63	2	666.322	3.06
High	LLDVVHPAAK		1	1	Q99832	Q99832	0	1062.63	2	531.824	2.35	High	LVCDLITSTK	1xCarbamidomethyl [C3]	1	1	Q14573	Q14573	0	1149.62	2	575.312	2.86	High	LSEILYDSTR		1	4	Q9P273	Q9P273	0	1196.62	2	598.814	3.34
High	ILDVNDNIPVVENK		1	3	Q14126	Q14126	0	1581.85	2	791.429	4.74	High	LVAIVDVIDQNR		1	18	P50914	P50914	0	1354.77	2	677.886	3.9	High	LSELLPEEVEAEVK		1	1	Q9Y2X3	Q9Y2X3	0	1584.84	2	792.918	3.16
High	IIELSQTTAK		1	6	O15394	O15394	0	1103.63	2	552.324	2.66	High	IVAISEDYPR		1	8	Q14126	Q14126	0	1162.61	2	581.812	2.78	High	ISELGAGNGGVVTK		1	1	P36507	P36507	0	1301.71	2	651.363	2.83
High	VWAVASQHGR		1	1	Q9Y289	Q9Y289	0	1110.58	2	555.799	2.38	High	IVEIPFNSTNK		1	9	P05023	P05023	0	1261.68	2	631.345	3.07	High	ISEIEDAAFLAR		1	3	O75477	O75477; O94905	0	1334.7	2	667.848	3.33
High	VVWVEESDKR		1	11	O00571	O00571	1	1246.64	3	416.223	3.12	High	LRDFLLDIEDR		1	1	Q9NRL2	Q9NRL2	1	1404.75	3	468.922	3.19	High	LSELEAALQR		1	14	P05787	P05787	0	1129.62	2	565.316	3.51
High	ILEPGLNILIPVLDR		1	17	Q9UJZ1	Q9UJZ1	0	1675.02	2	838.013	4.42	High	LTQTSGQSTHTHKEPASGDEGIK		1	14	P46013	P46013	1	2409.16	3	803.727	4.46	High	LSGEAMGVVLR		1	1	O75197	O75197	0	1131.62	2	566.312	3.46
High	LLGASELPIVTPALR		1	19	P52292	P52292	0	1549.93	2	775.468	3.19	High	LTQTSGETTHTDKEPVGEGK		1	18	P46013	P46013	1	2115.02	3	705.682	4.25	High	LRIPELEEAELFAEGQGR		1	1	Q92508	Q92508	1	2057.07	3	686.361	6.01
High	ILGADTSVDLEETGR		1	7	P25705	P25705	0	1575.79	2	788.4	3.92	High	LTGVPAALDLITSGR		1	2	Q08426	Q08426	0	1483.85	2	742.428	2.66	High	LRLPASPETHLDMLR		1	8	P04626	P04626	1	1748.95	3	583.655	5.14
High	LLGAALPLLTK		1	6	Q9BQG0	Q9BQG0	0	1109.73	2	555.366	3.65	High	LTGEDVFGITVPLITSTTGAK		1	3	Q9Y2Z4	Q9Y2Z4	0	2120.15	3	707.388	3.95	High	LRLESEGSPETLTNLR		1	6	Q9P035	Q9P035	1	1814.96	3	605.66	5.24
High	VVVLGSGGVGK		1	5	Q9Y3L5	P10114; Q9Y3L5; P61225	0	971.588	2	486.303	2.17	High	ITGAQTLPK		1	4	Q7L1W4	Q7L1W4	0	928.546	2	464.778	3.44	High	LQQQQRPEDAEDGAEGGGK		1	8	Q08J23	Q08J23	0	2012.93	3	671.65	4.35
High	ILFRPVASQLPR		1	10	P35232	P35232	0	1396.84	3	466.289	3.7	High	LTGADGTPPGFLLK		1	7	Q02978	Q02978	0	1386.76	2	693.89	3.76	High	LQQQQAQQPLQQQQQR		1	3	Q9NVH2	Q9NVH2	0	1978.02	3	660.014	4.84
High	VVVQMEEVAR		1	5	P51511	P51511	0	1159.61	2	580.315	2.02	High	LTFQLEPNPHTK		1	2	P21860	P21860	0	1424.75	3	475.59	3.45	High	LQQLKDETGELSSADEKR		1	1	Q92900	Q92900	2	2047.03	4	512.517	4.98
High	VVVQVLAEEPEAVLK		1	26	P49327	P49327	0	1622.94	2	811.971	4.33	High	ITFLIAQEKEFPK		1	6	O00763	O00763	1	1563.88	3	521.965	4.99	High	LQQLGEAHQAETEVLRR		1	1	Q14980	Q14980	1	1978.05	4	495.271	4.17
High	LLFEGAGSNPGDKTLEDR		1	2	P61421	P61421	1	1918.95	3	640.326	4.7	High	ITFHGEGDQEPGLEPGDIIIVLDQK		1	12	P31689	P31689	0	2720.38	3	907.462	6.01	High	IQQLAISGLK		1	2	Q9Y2T2	P53677; Q9Y2T2	0	1070.66	2	535.835	2.46
High	VVVTVEQTEEELER		1	1	O15269	O15269	0	1659.84	2	830.426	3.5	High	LTFDTTFSPNTGKK		1	2	P45880	P45880	1	1556.8	3	519.604	3.15	High	IQQIAEGEKVK		1	2	Q14254	Q14254	1	1242.71	3	414.907	3.65
High	LLFAPNLLLDR		1	2	P03372	P03372	0	1284.77	2	642.888	1.61	High	ITFDAFPGEPDKELNPK		1	3	Q12904	Q12904	1	1917.96	3	639.993	4.23	High	LQQIAAALENK		1	5	O15031	O15031	0	1198.68	2	599.844	3.32
High	IIEVVDAIMTTAQSHQR		1	10	Q01813	Q01813	0	1912	3	638.001	5.68	High	LTEVQDDKEEEEEENPLLVPLEEK		1	3	Q8IY81	Q8IY81	1	2854.37	3	952.132	4.95	High	LQQELDDLLVDLDHQR		1	9	P35579	P35579	0	1949.99	3	650.67	5.22
High	ILDVASLEVLNEVNRR		1	12	Q92616	Q92616	1	1840.03	3	614.013	2.88	High	LTEVLTDSHVK		1	8	Q92616	Q92616	0	1241.67	2	621.345	3.35	High	LQPTAGLQDLHIHSR		1	2	Q9Y653	Q9Y653	0	1685.91	4	422.234	4.11
High	IIEVGDTPKDR		1	14	P61619	P61619; Q9H9S3	1	1242.67	3	414.898	2.57	High	LTENENKLEMK		1	7	Q14517	Q14517	1	1348.68	3	450.234	4.11	High	LQPFATEADVEEALR		1	9	P33992	P33992	0	1688.85	2	844.927	3.73
High	LLETTDRPDGHQNNLR		1	19	Q14974	Q14974	0	1878.94	3	626.989	4.43	High	LTEMETLQSQLMAEK		1	2	P35579	P35579	0	1751.86	2	876.431	4.31	High	LQMQMDNLESR		1	3	Q9HCM2	O75051; Q9HCM2	0	1364.63	2	682.818	3.11
High	LLETESFQMNR		1	2	Q13085	Q13085	0	1367.66	2	684.339	3.15	High	ITELMQVLK		1	5	P28288	P28288	0	1074.62	2	537.816	3.17	High	LQMEAPHIIVGTPGR	1xOxidation [M3]	1	5	P60842	P60842	0	1634.87	3	545.632	4.47
High	ILESTLPGTVIPLGNAEDLDVGR		1	8	Q9Y5E6	Q9Y5E6	0	2379.28	3	793.764	5.3	High	ITEIIPVTGPR		1	6	Q9HCM2	Q9HCM2	0	1195.7	2	598.357	3.13	High	LQMEAPHIIVGTPGR		1	10	P60842	P60842	0	1618.87	2	809.936	3.94
High	LLESSLSSSEGEEPVEYK		1	5	P08648	P08648	0	1982.94	2	991.974	4.56	High	ITEGVPQLLIVLTADR		1	4	P12111	P12111	0	1738.01	2	869.509	4.08	High	LQQQQRPEDAEDGAEGGGKR		1	11	Q08J23	Q08J23	1	2169.03	3	723.683	5.56
High	LLESMIPIK		1	6	Q9GZM5	Q9GZM5	0	1043.62	2	522.317	1.97	High	LTEEESAPIGIR		1	17	O75054	O75054	0	1314.69	2	657.851	3.59	High	LQIWDTAGQESFR		1	1	P61019	Q8WUD1; P61019	0	1550.76	2	775.882	3.81
High	LLEQYKEESKK		1	20	Q00839	Q00839	2	1394.75	2	697.883	3.8	High	ITDVALDFWR		1	5	O14656	O14656	0	1235.64	2	618.324	3.52	High	LQIVEMPLAHK	1xOxidation [M6]	1	3	P50454	P50454	0	1294.72	3	432.247	3.47
High	LLEQYKEESK		1	15	Q00839	Q00839	1	1266.66	2	633.835	3.05	High	ITDSAGHILYSKEDATK		1	2	P49755	P49755	1	1848.93	4	462.993	4.05	High	LQISHEAAACITGLR	1xCarbamidomethyl [C10]	1	3	Q08211	Q08211	0	1639.86	3	547.293	5.2
High	VVVVTGANTGIGK		1	2	Q8TC12	Q8TC12	0	1214.71	2	607.86	2.66	High	ITDIIGKEEGIGPENLR		1	19	Q13085	Q13085	1	1854	2	927.501	4.11	High	LQLQMDNLESR		2	2	P51805; Q9UIW2	P51805; Q9UIW2	0	1346.67	2	673.839	3.11
High	ILEQEEEEEQAGKPGEPSKKEEGR		1	7	Q9BXP5	Q9BXP5	2	2726.31	4	682.336	5.84	High	LTDAQILTR		1	2	P35250	P35250	0	1030.59	2	515.799	3.1	High	LQLLLLNPLK		1	2	Q7Z3U7	Q7Z3U7	0	1164.77	2	582.889	3.14
High	LLEPVLLLGK		1	12	P62249	P62249	0	1094.72	2	547.861	3.2	High	ITDAFSSLAK		1	1	Q9H267	Q9H267	0	1052.56	2	526.786	2.94	High	IQLLDLPGIIEGAK		1	6	Q9Y295	Q9Y295	0	1479.88	2	740.441	3.47
High	LLEPLVTQVTTLVNTSNK		1	2	P26232	P26232	0	1970.12	3	657.378	4.47	High	ITAQSIEELCAVNLYGPDAQVDR	1xCarbamidomethyl [C10]	1	6	P78527	P78527	0	2562.25	3	854.754	6.76	High	IQLIAMQPIPAPPVQRPSPADR		1	3	Q9HCM3	Q9HCM3	0	2395.33	3	799.118	4.06
High	LLEVEHPAAK		1	5	P17987	P17987	0	1106.62	2	553.819	1.88	High	ITAEEMYDIFGK		1	5	Q9Y3B4	Q9Y3B4	0	1416.67	2	708.837	3.89	High	LQLGGLDYLDPACFTHSFH	1xCarbamidomethyl [C13]	1	4	P16471	P16471	0	2191.03	3	731.013	4.59
High	ILDVASLEVLNEVNR		1	1	Q92616	Q92616	0	1683.93	2	842.472	3.31	High	ITAAQHSVTGSAVSK		1	17	Q13492	Q13492	0	1456.78	2	728.894	5.45	High	LQLETEIEALKEELLFMK	1xOxidation [M17]	1	2	P05783	P05783	1	2193.17	3	731.729	3.79
High	VWLIDDILEK		1	4	Q9Y606	Q9Y606	0	1243.69	2	622.351	1.58	High	LTHDVELNLDYER		1	34	P02786	P02786	0	1616.79	2	808.9	3.64	High	LQLEQQVATGPALDNKK		1	8	O15031	O15031	1	1853.01	3	618.347	6.98
High	LLDSITVPVAR		1	2	O00203	O00203	0	1183.7	2	592.356	3.35	High	LTHQIQELTLDTPYYFK		1	1	Q92859	Q92859	0	2110.09	3	704.032	3.69	High	LQLEQQVATGPALDNK		1	1	O15031	O15031	0	1724.92	2	862.962	4.73
High	ILATPPQEDAPSVDIANIR		1	15	P29401	P29401	0	2020.07	3	674.031	4.61	High	ITHQIVDRPGQQTSVIGR		1	3	O00541	O00541	0	2005.09	3	669.038	3.99	High	LQLDSPEDAEFIVAK		1	3	O43242	O43242	0	1674.86	2	837.933	4.17
High	VYAALGNHDFHPK		1	6	Q92485	Q92485	0	1468.73	2	734.876	4.32	High	LTHYDHVLIELTQAGLK		1	3	Q14566	Q14566	0	1951.06	3	651.026	6.13	High	LQHAVPADDGTTR		1	2	Q99569	Q99569	0	1380.69	3	460.901	2.91
High	LLATEQEDAAVAK		1	2	Q9P2E9	Q9P2E9	0	1358.72	2	679.868	3.32	High	LTQTDELGALLAVLK		1	1	Q6AI08	Q6AI08	0	1584.92	2	792.963	3.65	High	LQHAAELIK		1	1	Q8WUM4	Q8WUM4	0	1022.6	2	511.805	3.31
High	ILASVQHMK	1xOxidation [M8]	1	7	P54760	P54760	0	1042.57	2	521.792	2.77	High	LTQLGTFEDHFLSLQR		1	1	P00533	P00533	0	1904.99	3	635.665	5.9	High	IQIWDTAGQER		10	12	P61026; P62820; Q86YS6; P61106; P61006; O95716; Q9H0U4; Q15286; P20340; Q92930	P61026; P62820; Q96E17; Q14964; P20336; Q86YS6; P61106; P20337; P59190; P61006; Q9NRW1; Q6IQ22; P20338; Q9H082; Q92928; P61018; Q96AX2; O95716; Q9H0U4; Q15286; Q15771; P20340; Q96DA2; Q92930	0	1316.66	2	658.835	3.25
High	ILASVQHMK		1	3	P54760	P54760	0	1026.58	2	513.796	2.39	High	LTPVSPESSSTEEK		1	1	Q13501	Q13501	0	1490.72	2	745.869	2.66	High	LSIIFPLWK		1	2	O00443	O00443	0	1116.68	2	558.845	1.35
High	ILASPVELALVVMK		1	2	Q9NYU2	Q9NYU2	0	1482.9	2	741.952	3.32	High	LTPVPDSFFAK		1	7	O94906	O94906	0	1221.65	2	611.332	2.47	High	IQSAIACTNIFPLGR	1xCarbamidomethyl [C7]	1	1	Q9NRL2	Q9NRL2	0	1660.88	2	830.945	3.35
High	ILASGSVQLPR		1	5	Q58EX2	Q58EX2	0	1140.67	2	570.843	2.4	High	LTPRPTAAELEEVLQVNSLIQTQK		1	13	Q9BSJ8	Q9BSJ8	0	2678.47	3	893.497	7.58	High	LQSFFGGTVMGESGMK	1xOxidation [M15]	1	5	P26006	P26006	0	1691.78	2	846.388	4.04
High	LLAREEEESESSTSDDKR		1	2	Q7Z6M4	Q7Z6M4	2	2080.96	3	694.329	6.52	High	ITPPAAKPGSPQAK		1	2	P35658	P35658	0	1362.77	3	454.93	2.65	High	IRLESEEEGVPSTAIR		1	8	P06493	P06493	1	1785.93	2	893.473	3.7
High	LLAQDTCLPCDCFPHGSHSR	3xCarbamidomethyl [C7; C10; C12]	1	12	Q9NYQ6	Q9NYQ6	0	2371.04	3	791.022	4.9	High	LTPITIFMEYR	1xOxidation [M8]	1	4	P06756	P06756	0	1399.73	2	700.368	3.36	High	LRLEAARPGDAGTYR		1	2	Q969P0	Q969P0	1	1645.88	4	412.228	3.44
High	ILAPLLILDK		1	6	Q9Y587	Q9Y587	0	1108.73	2	554.87	3.38	High	LTPITIFMEYR		1	12	P06756	P06756	0	1383.73	2	692.369	3.61	High	IRKPTLDKPSPETFVK		1	2	Q53GQ0	Q53GQ0	1	1856.06	4	464.773	6.06
High	LLAPEAGSHPQQTQK		1	2	Q8NFQ8	Q8NFQ8	0	1604.84	2	802.927	2.95	High	LTPLSHEVISR		1	2	P41091	P41091; Q2VIR3; F8W810	0	1251.71	2	626.359	2.66	High	LRHEILLSQSVR		1	5	P54886	P54886	1	1450.85	3	484.292	4.83
High	IIATSQGLLIR		1	5	Q99985	Q99985	0	1184.74	2	592.875	3.58	High	LTPEEEEILNKK		1	1	P62241	P62241	1	1442.77	3	481.599	3.9	High	LREQQLVGEK		1	11	Q14118	Q14118	1	1199.67	2	600.344	3.16
High	IIANALSSEPACLAEIEEDKAR	1xCarbamidomethyl [C12]	1	14	P78527	P78527	1	2400.21	3	800.743	4.56	High	LTPEEEEILNK		1	9	P62241	P62241	0	1314.68	2	657.843	2.59	High	LREQDCGEPASPAASISR	1xCarbamidomethyl [C6]	1	6	O60353	O60353	1	1943.92	3	648.652	5.03
High	IIAINSELTQPK		1	2	Q8WVX9	Q8WVX9	0	1326.76	2	663.884	3.42	High	ITPAHDQNDYEVGQR		1	4	P26640	P26640	0	1742.81	3	581.61	4.26	High	IRELTAVVQK		1	6	P23396	P23396	1	1156.7	2	578.861	3.3
High	LIALLEVLSQKK		1	5	P21333	P21333	1	1354.87	3	452.292	3.35	High	LTQTSGETTHTDKVPGGEDK		1	15	P46013	P46013	1	2101	3	701.009	5.12	High	IRDWGSGSDTLR		1	9	Q93084	Q93084	1	1362.68	3	454.899	3.92
High	LIALLEVLSQK		2	14	P21333; O75369	P21333; O75369; Q14315	0	1226.77	2	613.889	2.45	High	LTIYNANIEDAGIYR		1	8	O15394	O15394	0	1725.88	2	863.445	4.86	High	IRDEMVATEQER	1xOxidation [M5]	1	3	P16615	P16615	1	1492.71	3	498.241	3.27
High	ILAIGLINEALDEGDAQK		1	8	P46940	P46940	0	1883.01	2	942.01	4.84	High	LTLSALVDGK		1	5	P45880	P45880	0	1016.6	2	508.805	2.9	High	IRDEMVATEQER		1	8	P16615	P16615	1	1476.71	2	738.86	4.69
High	IIALGHSGFEMDK		1	4	P21589	P21589	0	1417.71	3	473.242	3.87	High	LTLSALIDGK		1	1	Q9Y277	Q9Y277	0	1030.61	2	515.81	2.91	High	IRDDADKTVIK		1	16	Q5SZK8	Q5SZK8	2	1273.71	3	425.243	4.95
High	IIAFVGSPVEDNEKDLVK		1	5	P55036	P55036	1	1973.06	3	658.363	4.12	High	ITLQDVVSHSK		1	8	P46940	P46940	0	1226.67	3	409.564	3.38	High	LQWVPGSDGASPIR		1	4	Q7Z5N4	Q7Z5N4	0	1482.77	2	741.891	2.02
High	LLAETVAPAVR		1	4	Q9BSJ8	Q9BSJ8	0	1139.68	2	570.341	2.55	High	LTLLRPEKQEAATGVDTICTHR	1xCarbamidomethyl [C19]	1	5	Q8WXI7	Q8WXI7	1	2509.32	4	628.085	7.16	High	LQWDLGLGHLPR		1	2	Q5JTH9	Q5JTH9	0	1404.77	3	468.929	4.14
High	LLAEPAGGLVGER		1	3	Q13572	Q13572	0	1281.72	2	641.365	3	High	LTLLRPEKHEAATGVDTICTHR	1xCarbamidomethyl [C19]	1	1	Q8WXI7	Q8WXI7	1	2518.32	5	504.472	5.37	High	LQSFFGGTVMGESGMK		1	7	P26006	P26006	0	1675.78	2	838.394	3.7
High	LLAELPASVHALTGVDLSK		1	2	Q14254	Q14254	0	1934.1	3	645.376	2.9	High	LTLIDPETLLPR		1	12	Q86VP6	Q86VP6	0	1380.81	2	690.909	3.55	High	LQVWDTAGQER		1	4	P51153	P51153	0	1302.64	2	651.828	3.07
High	LLAEALNQVTQR		1	1	Q05655	Q05655	0	1355.76	2	678.389	3.9	High	ITLDNAYMEKCDENILWLDYK	1xCarbamidomethyl [C11]; 1xOxidation [M8]	1	14	P14618	P14618	1	2663.24	3	888.415	6.14	High	IQVTPPGFQLVFLPFADDKR		1	6	P12956	P12956	1	2288.24	3	763.422	5.38
High	LIADVAPSAIR		1	4	P39748	P39748	0	1125.66	2	563.338	2.83	High	ITLDNAYMEKCDENILWLDYK	1xCarbamidomethyl [C11]	1	15	P14618	P14618	1	2647.24	3	883.085	7.14	High	LQVTNVLSQPLTQATVK		1	6	P04844	P04844	0	1840.05	2	920.531	4.25
High	LIALSIDSVEDHLAWSK		1	1	P30041	P30041	0	1897.01	3	633.012	1.84	High	ITLAEALLHPFFAGLTPEER		1	7	P49761	P49761	0	2225.2	3	742.403	6.12	High	IQVTDANDNPPVFNR		1	1	Q9Y5G0	Q9Y5G0	0	1699.84	2	850.423	3.98
High	ILGATIENSR		1	4	P08727	P08727	0	1073.59	2	537.305	2.72	High	ITKPPQDQSVIK		1	13	Q58EX2	Q58EX2	0	1353.77	2	677.391	2.66	High	LQVLVGDVLK		1	1	Q9UNQ2	Q9UNQ2	0	1083.68	2	542.341	2.78
High	ILAVLQWLQLPK		1	3	P22413	P22413	0	1421.89	2	711.448	2.87	High	ITKPGSIDSNNQLFAPGGR		1	5	Q04637	Q04637	0	1972.02	3	658.015	4.09	High	IQVLAVDNSVPQIAVNK		1	6	Q5SZK8	Q5SZK8	0	1808.03	2	904.518	4.45
High	LICLVTGSPSIR	1xCarbamidomethyl [C3]	1	3	Q6PI48	Q6PI48	0	1315.74	2	658.373	2.84	High	ITKFENAFLSHVVSQHQALLGTIR		1	2	P25705	P25705	1	2709.48	5	542.702	7.46	High	IQVKDSAQNSVIIVDK		1	2	P02786	P02786	1	1756.98	3	586.335	4.93
High	IIDSLFNTVTDKK		1	3	O60701	O60701	1	1493.82	3	498.615	4.31	High	LTLTALDGGSPPR		1	4	Q9NRJ7	Q9UN66; Q9Y5E7; Q9NRJ7; Q9Y5F0	0	1297.71	2	649.359	4.11	High	LQVELDNVTGLLSQSDSK		1	2	P35579	P35579	0	1946.01	2	973.509	4.92
High	ILDPTASVPSVFIEPR		1	2	Q9HCM3	Q9HCM3	0	1740.95	2	870.979	3.24	High	IRDEMVATEQER	1xOxidation [M5]	1	11	P16615	P16615	1	1492.71	3	498.241	3.48	High	LQVEHPVTECITGLDLVQEMIR	1xCarbamidomethyl [C10]; 1xOxidation [M20]	1	10	P05165	P05165	0	2596.31	3	866.109	6.89
High	ILDPEGLALGAVIASSK		1	13	Q8IY81	Q8IY81	0	1653.94	2	827.474	5.35	High	IRDEMVATEQER		1	15	P16615	P16615	1	1476.71	2	738.863	4.45	High	LQVEHPVTECITGLDLVQEMIR	1xCarbamidomethyl [C10]	1	20	P05165	P05165	0	2580.32	2	1290.66	5.33
High	ILDNTSEPQPGEAR		1	4	P50416	P50416	0	1526.74	2	763.882	3.87	High	IRDDADKTVIK		1	11	Q5SZK8	Q5SZK8	2	1273.71	3	425.242	5.22	High	LQVAGEITTGPR		1	2	Q9UJS0	O75746; Q9UJS0	0	1241.68	2	621.347	3.22
High	LLDMGETDLMLAALR		1	1	Q9H3U1	Q9H3U1	0	1661.86	2	831.432	2.58	High	LNRLPAAGVGDMVMATVK		1	19	P62829	P62829	1	1842.99	3	615.003	7.15	High	IQTQPGYANTLR		1	5	Q00325	Q00325	0	1361.72	2	681.365	2.93
High	LIDLHTNVATAVLEHIK		1	5	Q8WVM8	Q8WVM8	0	1887.07	4	472.522	3.91	High	INQVFHGSCITEGNELTK	1xCarbamidomethyl [C9]	1	11	P78527	P78527	0	2046.99	2	1024	5.67	High	LQSIGTENTEENRR		1	3	P04075	P04075	1	1646.81	3	549.61	3.13
High	LIDLHSPSEIVK		1	13	P60866	P60866	0	1350.76	2	675.883	4.36	High	LNQVCATHQHFESR	1xCarbamidomethyl [C5]	1	22	O43795	O43795	0	1726.81	3	576.276	5.21	High	LQSFFGGTVMGESGMK	2xOxidation [M10; M15]	1	2	P26006	P26006	0	1707.77	2	854.391	2.85
High	LLDIDETEYHADGGKVPIK		1	15	P04626	P04626	1	2113.08	3	705.03	5.05	High	INQMATAPDSQR		1	2	Q9UQE7	Q9UQE7	0	1331.64	2	666.326	3.04	High	LQVVDQPLPVR		1	6	P49327	P49327	0	1263.74	2	632.372	3.55
High	IIDFLSALEGFK		1	9	P52701	P52701	0	1352.75	2	676.877	3.48	High	INNEIDQLMNQMQQIETQQR		1	8	Q9UQE7	Q9UQE7	0	2474.18	3	825.397	4.35	High	IQGVIAQPVDR		1	2	Q9HCM3	Q9HCM3	0	1195.68	2	598.345	3.36
High	LLDFGSLSNLQVTQPTVGMNFK	1xOxidation [M19]	1	8	P0CW22	P0CW22	0	2425.24	2	1213.13	2.93	High	LNMHVNIQTGK		1	1	Q06481	Q06481	0	1254.66	3	418.894	3.17	High	ISLLLDPGSFVESDMFVEHR		1	10	P05166	P05166	0	2291.14	3	764.385	5.31
High	LLDFFLGQEIR		1	11	Q6P4Q7	Q6P4Q7	0	1350.74	2	675.875	2.86	High	LNLVEAFVEDAELR		1	8	P43246	P43246	0	1617.85	2	809.424	4.04	High	LSILYPATTGR		1	4	P30041	P30041	0	1191.67	2	596.342	2.89
High	VWVLTGDKMETAK		1	1	Q8NB49	Q8NB49	1	1477.77	3	493.264	2.46	High	LNISFPATGCQK	1xCarbamidomethyl [C10]	1	12	P62753	P62753	0	1335.67	2	668.341	3.24	High	LTLEDANIVQPLGLTILGK		1	3	O75197	O75197	0	2008.17	2	1004.59	3.24
High	LLDEYNLVR		1	3	P46531	P46531	0	1134.62	2	567.815	2.67	High	INISEGNCPER	1xCarbamidomethyl [C8]	2	9	Q15366; Q15365	P57721; Q15366; Q15365	0	1288.6	2	644.803	3.3	High	LTLDTIFVPNTGK		1	2	Q9Y277	Q9Y277	0	1418.79	2	709.905	1.77
High	LLDEWFTLDEVPK		1	6	A0FGR8	A0FGR8	0	1604.82	2	802.914	3.94	High	LNLQTSTSIPNVTEMK	1xOxidation [M15]	1	6	P17301	P17301	0	1791.92	2	896.465	4.32	High	ITLDNAYMEKCDENILWLDYK	1xCarbamidomethyl [C11]; 1xOxidation [M8]	1	7	P14618	P14618	1	2663.24	3	888.418	6.23
High	ILDENDNKPQFLQK		1	2	Q14517	Q14517	0	1701.88	3	567.967	4.06	High	LNLQTSTSIPNVTEMK		1	6	P17301	P17301	0	1775.92	2	888.468	4.36	High	ITLDNAYMEKCDENILWLDYK	1xCarbamidomethyl [C11]	1	13	P14618	P14618	1	2647.24	3	883.086	6.64
High	LLDEEEATDNDLR		1	1	Q8WUM4	Q8WUM4	0	1532.71	2	766.857	3.7	High	LNIPVSQVNPR		1	16	P05023	P05023; P13637	0	1236.71	2	618.858	2.86	High	ITLDNAYMEK		1	8	P14618	P14618	0	1197.58	2	599.296	3.18
High	IIDEDGLLNLIR		1	7	P35251	P35251	0	1383.78	2	692.395	3.56	High	LNLPSDMHIQGLQSR	1xOxidation [M7]	1	23	O43570	O43570	0	1724.87	2	862.94	4.48	High	ITLAEALLHPFFAGLTPEER		1	6	P49761	P49761	0	2225.2	3	742.403	5.05
High	LIDDMVAQVLK		1	5	P48735	P48735	0	1244.69	2	622.849	3.46	High	LNLPSDMHIQGLQSR		1	22	O43570	O43570	0	1708.88	2	854.95	4.16	High	ITKPPQDQSVIK		1	12	Q58EX2	Q58EX2	0	1353.77	2	677.393	2.7
High	LLDDFDGTYETQGGKIPIR		1	1	P21709	P21709	1	2138.08	3	713.369	4.08	High	LNLPPYLTQEAR		1	2	P23443	P23443	0	1414.77	2	707.891	2.68	High	ITKFENAFLSHVVSQHQALLGTIR		1	10	P25705	P25705	1	2709.48	4	678.127	8.3
High	ILDDDTIITTLENLKR		1	12	Q14204	Q14204	1	1873.03	3	625.014	4.9	High	INLPAPNPDHVGGYK		1	4	Q9UJS0	Q9UJS0	0	1591.82	3	531.279	4.14	High	LTHYDHVLIELTQAGLK		1	1	Q14566	Q14566	0	1951.06	3	651.026	5.58
High	VWRDQHFVK		1	5	P02786	P02786	1	1214.64	3	405.555	4	High	LNLNNTVLSK		1	6	P07814	P07814	0	1115.64	2	558.325	3.4	High	ITHQIVDRPGQQTSVIGR		1	4	O00541	O00541	0	2005.09	4	502.032	5.91
High	LLDAVDTYIPVPAR		1	17	P49411	P49411	0	1542.85	2	771.927	3.23	High	LNIIIVAEGAIDTQNKPITSEK		1	8	Q01813	Q01813	0	2367.31	3	789.775	6.63	High	LTHQIQELTLDTPYYFK		1	1	Q92859	Q92859	0	2110.09	3	704.032	5.43
High	LLDAGADANAQDNMGR	1xOxidation [M14]	1	4	Q04721	Q04721	0	1647.74	2	824.377	2.01	High	LNLLDLDYELAEQLDNIAEK		1	5	P12111	P12111	0	2332.19	2	1166.6	5.4	High	LTHDVELNLDYER		1	22	P02786	P02786	0	1616.79	2	808.901	3.94
High	LICTIQQHHK	1xCarbamidomethyl [C3]	1	3	Q8TEQ6	Q8TEQ6	0	1277.68	3	426.566	3.09	High	INLAEDVLAWEHER		1	8	Q969V3	Q969V3	0	1694.85	3	565.621	5.24	High	LTGVPAALDLITSGR		1	2	Q08426	Q08426	0	1483.85	2	742.427	3.16
High	LLDEWFTLDEVPKGK		1	1	A0FGR8	A0FGR8	1	1789.94	3	597.314	4.14	High	LNHPPEQIDSHSR		1	9	Q8TEW0	Q8TEW0	0	1529.75	3	510.588	5.35	High	LTGIKHELQANCYEEVKDR	1xCarbamidomethyl [C12]	1	1	P23528	P23528	2	2303.14	4	576.547	7.5
High	LLGHEVEDVIIK		1	1	Q92900	Q92900	0	1364.78	3	455.597	3.17	High	INGWAVECR	1xCarbamidomethyl [C8]	1	7	P05165	P05165	0	1104.53	2	552.768	3.18	High	LTGEDVFGITVPLITSTTGAK		1	7	Q9Y2Z4	Q9Y2Z4	0	2120.15	3	707.388	3.43
High	VVVLGLLPR		1	3	Q15102	Q15102	0	965.651	2	483.328	2.6	High	INGIPVEELAK		1	3	P32004	P32004	0	1182.67	2	591.842	2.54	High	ITGAQTLPK		1	4	Q7L1W4	Q7L1W4	0	928.546	2	464.78	3.01
High	IIGLDQVAGMSETALPGAFK		1	12	P35579	P35579	0	2018.06	2	1009.54	5.58	High	INGCAIQCR	2xCarbamidomethyl [C4; C8]	1	2	P11498	P11498	0	1091.51	2	546.26	2.68	High	LTGADGTPPGFLLK		1	8	Q02978	Q02978	0	1386.76	2	693.887	3.97
High	ILMVGLDAAGK	1xOxidation [M3]	3	2	P61204; P18085; P84085	F5H423; P61204; P18085; P84077; P84085	0	1103.61	2	552.311	3.01	High	LNFSHGTHEYHAETIK		1	36	P14618	P14618	0	1883.9	2	942.457	5.95	High	LTFQLEPNPHTK		1	1	P21860	P21860	0	1424.75	2	712.88	2.96
High	ILMVGLDAAGK		3	8	P61204; P18085; P84085	F5H423; P61204; P18085; P84077; P84085	0	1087.62	2	544.316	2.43	High	LNRLPAAGVGDMVMATVK	1xOxidation [M]	1	19	P62829	P62829	1	1858.99	3	620.334	6.57	High	ITFLIAQEKEFPK		1	7	O00763	O00763	1	1563.88	3	521.968	3.57
High	LLMMAGIDDCYTSAR	1xCarbamidomethyl [C10]	1	3	P15880	P15880	0	1716.78	2	858.89	4.27	High	LNRLPAAGVGDMVMATVK	2xOxidation [M12; M14]	1	3	P62829	P62829	1	1874.98	3	625.666	6.56	High	LTFDTTFSPNTGKK		1	2	P45880	P45880	1	1556.8	3	519.603	4.69
High	ILMLGLDAAGK		1	5	P62330	P62330	0	1101.63	2	551.326	1.31	High	LNSHMNALHLGSQANR		1	13	P11413	P11413	0	1762.88	3	588.302	5.34	High	ITFDAFPGEPDKELNPK		1	2	Q12904	Q12904	1	1917.96	3	639.997	2.49
High	VVNAVLTQIDQIKR		1	4	Q15645	Q15645	1	1596.94	3	532.989	3.97	High	LNSNTQVVLLSATMPSDVLEVTK		1	9	P60842	P60842	0	2459.31	3	820.442	7.05	High	LTEVQDDKEEEEEENPLLVPLEEK		1	11	Q8IY81	Q8IY81	1	2854.37	3	952.127	5.54
High	LIMAMQTLIPIDEAK		1	4	Q8TEX9	Q8TEX9	0	1686.92	2	843.96	4.05	High	IPDQLVILDMK		1	9	P49755	P49755	0	1284.72	2	642.864	4.63	High	LTEVLTDSHVK		1	2	Q92616	Q92616	0	1241.67	3	414.566	3.7
High	ILMADADGATKFPDVEKLEK	1xOxidation [M3]	1	4	Q9Y673	Q9Y673	2	2207.13	4	552.537	6.6	High	LPASPETHLDMLR	1xOxidation [M11]	1	6	P04626	P04626	0	1495.76	3	499.257	4.52	High	LTENENKLEMK		1	2	Q14517	Q14517	1	1348.68	3	450.233	3.77
High	ILMADADGATKFPDVEKLEK		1	2	Q9Y673	Q9Y673	2	2191.13	4	548.542	4.41	High	LPASPETHLDMLR		1	15	P04626	P04626	0	1479.76	2	740.387	4.24	High	ITELMQVLK		1	3	P28288	P28288	0	1074.62	2	537.819	1.43
High	ILMAAPGMAIPPFIMNTLEKK		1	4	Q9H9B4	Q9H9B4	1	2286.24	3	762.754	3.36	High	LPAQVPMEYNHLQEIPIIALR		1	1	O95714	O95714	0	2445.33	3	815.782	3.65	High	ITEIIPVTGPR		1	3	Q9HCM2	Q9HCM2	0	1195.7	2	598.353	3.03
High	VVNISSMLGR		1	4	Q02338	Q02338	0	1075.59	2	538.3	3.25	High	IPANQLAELWLK		1	1	Q9NZM1	Q9NZM1	0	1395.8	2	698.402	4.61	High	LTEEESAPIGIR		1	8	O75054	O75054	0	1314.69	2	657.851	3.66
High	ILMAAPGMAIPPFIMNTLEK	2xOxidation [M3; M8]	1	5	Q9H9B4	Q9H9B4	0	2190.14	3	730.717	4.4	High	IPALDPEKLNVFR		1	7	P21860	P21860	1	1511.86	3	504.624	5.53	High	LTLIDPETLLPR		1	13	Q86VP6	Q86VP6	0	1380.81	2	690.91	3.34
High	LINDCHGSVSEASSEQK	1xCarbamidomethyl [C5]	1	3	P50851	P50851	0	1860.84	3	620.953	4.69	High	LPAIALDLLR		1	2	Q9BQG0	Q9BQG0	0	1094.69	2	547.851	3.11	High	LTLLRPEKHEAATGVDTICTHR	1xCarbamidomethyl [C19]	1	1	Q8WXI7	Q8WXI7	1	2518.32	4	630.337	7.66
High	ILMAAPGMAIPPFIMNTLEK	1xOxidation [M]	1	22	Q9H9B4	Q9H9B4	0	2174.14	2	1087.58	3.9	High	LPAKDVYER		1	9	O00592	O00592	1	1090.59	2	545.8	2.84	High	LTIPNPTGSDAGYYECEAVLR	1xCarbamidomethyl [C16]	1	2	Q58EX2	Q58EX2	0	2326.1	2	1163.56	3.04
High	VVNIVPVIAK		1	4	Q9UHD8	Q9UHD8	0	1051.69	2	526.351	3.06	High	LPADTCLLEFAR	1xCarbamidomethyl [C6]	1	6	Q8NF37	Q8NF37	0	1405.71	2	703.362	3.99	High	ITLPVDFVTADKFDENAK		1	4	P00558	P00558	1	2023.04	3	675.019	4.72
High	ILLTQENPFFR		1	10	Q08J23	Q08J23	0	1377.75	2	689.376	2.81	High	LPAAGVGDMVMATVKK		1	7	P62829	P62829	1	1587.86	3	529.961	6.36	High	LTRDETNYGIPQR		1	2	P63244	P63244	1	1562.79	3	521.607	3.96
High	ILISLRPQELVDVIKK		1	2	Q14573	Q14573	1	1864.16	4	466.799	2.37	High	LPAAGVGDMVMATVK	2xOxidation [M9; M11]	1	4	P62829	P62829	0	1491.75	2	746.383	3.83	High	LTQTSGQSTHTHKEPASGDEGIK		1	4	P46013	P46013	1	2409.16	4	603.049	3.94
High	VVNTQCGYDVR	1xCarbamidomethyl [C6]	1	6	Q8NG11	Q8NG11	0	1310.62	2	655.815	3.36	High	LPAAGVGDMVMATVK	1xOxidation [M]	1	13	P62829	P62829	0	1475.76	2	738.387	4.84	High	LTQTSGETTHTHTEPTGDGK		1	15	P46013	P46013	0	2097.97	3	699.997	4.33
High	LLLQVQHASK		3	5	P12236; P05141; P12235	P12236; P05141; P12235	0	1136.68	2	568.847	3.01	High	INFDSNSAYR		1	2	Q9P2R7	Q9P2R7	0	1186.55	2	593.781	2.97	High	LTQTSGETTHTDKVPGGEDK		1	8	P46013	P46013	1	2101	4	526.008	4.74
High	LILQVEKWQEECEEGEGR	1xCarbamidomethyl [C12]	1	4	Q15262	Q15262	1	2232.06	3	744.691	5.85	High	LPAAGVGDMVMATVK		1	21	P62829	P62829	0	1459.76	2	730.386	5.26	High	LTQTSGETTHTDKEPVGEGK		1	11	P46013	P46013	1	2115.02	3	705.68	4.13
High	VVNVANVGAVPSGQDNIHR		1	5	O00203	O00203	0	1946.02	3	649.349	4.32	High	LNYLDILMR		1	6	P23229	P23229	0	1150.63	2	575.819	2.93	High	LTQTDELGALLAVLK		1	2	Q6AI08	Q6AI08	0	1584.92	2	792.963	3.02
High	IILQDEDVTTK		2	4	P51805; Q9UIW2	P51805; Q9UIW2	0	1274.68	2	637.85	2.77	High	LNYGIPAIVK		1	8	P14923	P14923	0	1087.65	2	544.332	2.99	High	ITQIHPLVGPK		1	2	P51805	P51805	0	1202.73	3	401.581	3.21
High	IILPPEKELAMPGEDLK		1	8	P49411	P49411	1	1893.04	3	631.688	3.57	High	INVYYNEATGGK		1	1	P68371	P68371	0	1328.65	2	664.83	3.23	High	ITQDIFQQLLK		1	5	P56192	P56192	0	1346.77	2	673.889	3.82
High	VVPFISDVFQQVEHIPK		1	9	P56159	P56159	0	1982.07	3	661.362	5.25	High	INVYSDLNDPVVRPLGSENLLLR		1	4	P98196	P98196	0	2596.41	3	866.143	3.44	High	LTPYEVDELRR		1	2	Q92841	Q92841	1	1390.73	3	464.25	2.75
High	LILPELGPVFK		1	5	Q6P3W7	Q6P3W7	0	1225.76	2	613.383	1.51	High	LNVVAFLNELPK		1	5	Q9UBU9	Q9UBU9	0	1356.79	2	678.896	3.32	High	LTPVSPESSSTEEK		1	1	Q13501	Q13501	0	1490.72	2	745.87	2.6
High	ILMAAPGMAIPPFIMNTLEK		1	20	Q9H9B4	Q9H9B4	0	2158.15	2	1079.58	3.4	High	LNVFAKPEATEVSPNK		1	8	P50895	P50895	0	1743.93	3	581.98	6.39	High	LTPVRPAAASPIVSGAR		1	1	Q9Y2K7	Q9Y2K7	0	1662.96	3	554.997	3.61
High	ILLNPVQVFDVTK		1	1	P52429	P52429	0	1485.87	2	743.436	3.24	High	LNTQEIFDDWAR		1	8	Q14204	Q14204	0	1507.72	2	754.361	3.95	High	LTPVPDSFFAK		1	7	O94906	O94906	0	1221.65	2	611.331	2.26
High	LLNDEDPVVVTK		1	6	P14923	P14923	0	1341.73	2	671.37	2.72	High	LNTLAHYQVPDGSVVALVSK		1	9	Q9HCM2	Q9HCM2	0	2111.15	3	704.389	5.31	High	ITPPAAKPGSPQAK		1	1	P35658	P35658	0	1362.77	3	454.93	2.88
High	LLNENSYVPR		1	10	P02786	P02786	0	1204.63	2	602.821	3.3	High	INSVEVYDGTWYR		1	1	Q13308	Q13308	0	1601.76	2	801.385	3.86	High	ITDVALDFWR		1	4	O14656	O14656	0	1235.64	2	618.325	3.61
High	VVLPTFILEPR		1	9	Q9BZF1	Q9BZF1	0	1283.77	2	642.389	2.63	High	LNSSDPSLIGLK		1	1	Q9UHI6	Q9UHI6	0	1243.69	2	622.349	3.47	High	LTPITYPQGLAMAK		1	3	P63000	P63000	0	1503.82	2	752.416	3.07
High	LLPGIEVLWTGPK		1	2	O60502	O60502	0	1422.84	2	711.92	3.01	High	LNSNTQVVLLSATMPSDVLEVTKK	1xOxidation [M14]	1	1	P60842	P60842	1	2603.4	3	868.468	4.05	High	LTPITIFMEYR		1	12	P06756	P06756	0	1383.73	2	692.371	3.66
High	IIPGFMCQGGDFTR	1xCarbamidomethyl [C7]; 1xOxidation [M6]	1	1	P62937	Q9Y536; P62937	0	1614.74	2	807.876	2.56	High	LNSNTQVVLLSATMPSDVLEVTKK		1	15	P60842	P60842	1	2587.4	3	863.137	7.72	High	LTPLSHEVISR		1	2	P41091	P41091; Q2VIR3; F8W810	0	1251.71	3	417.91	3.16
High	IIPGFMCQGGDFTR	1xCarbamidomethyl [C7]	1	10	P62937	Q9Y536; P62937	0	1598.75	2	799.88	2.99	High	LNYPENGWTPGEDSYR		1	6	O14786	O14786	0	1897.84	2	949.425	4.2	High	LTPLQLEIQR		1	1	Q8N163	Q8N163	0	1210.72	2	605.863	2.12
High	LLPEYPGVLSDVQEEK		1	2	P00374	P00374	0	1815.94	2	908.477	2.71	High	IPDQLVILDMK	1xOxidation [M10]	1	3	P49755	P49755	0	1300.72	2	650.865	3.96	High	ITPENLPQILLQLK		1	5	P43243	P43243	0	1619.97	2	810.49	3.29
High	LIPEMDQIFTEVEMTTLEK	1xOxidation [M14]	1	3	Q9Y4L1	Q9Y4L1	0	2283.11	3	761.716	1.55	High	INFDKYHPGYFGK		1	17	P46776	P46776	1	1585.78	2	793.394	4.67	High	LTPEEEEILNKK		1	2	P62241	P62241	1	1442.77	3	481.6	3.62
High	ILPEIIPILEEGLR		1	16	Q92616	Q92616	0	1604.96	3	535.66	3.85	High	LNESTFDTQITKK		1	2	P78527	P78527	1	1524.79	3	508.938	5.17	High	LTPEEEEILNK		1	5	P62241	P62241	0	1314.68	2	657.846	2.54
High	LIPDSIGKDIEK		1	10	P61247	P61247	1	1327.75	3	443.256	2.91	High	LMEQLGEPDLSDKDRK		1	44	O00763	O00763	2	1873.93	2	937.471	5.6	High	ITPAHDQNDYEVGQR		1	2	P26640	P26640	0	1742.81	3	581.614	4.18
High	VVLTAEVSGGSR		1	2	Q99523	Q99523	0	1174.64	2	587.83	3.36	High	LMELHGEGSSSGK	1xOxidation [M2]	1	31	P61247	P61247	0	1347.62	2	674.316	3.42	High	LTPADKAEHMK		1	3	Q9Y679	Q9Y679	1	1240.64	3	414.218	3.02
High	LLPDIYGWPVATENWEQK		1	9	P08473	P08473	0	2159.08	2	1080.04	4.2	High	LMELHGEGSSSGK		1	17	P61247	P61247	0	1331.63	2	666.319	4.98	High	LTIYNANIEDAGIYR		1	1	O15394	O15394	0	1725.88	2	863.445	3.93
High	LLPALTVLDIHDNQLTSLPSAIR		1	4	Q9H9A6	Q9H9A6	0	2500.41	3	834.141	6.19	High	LMEEIMSEKENK		1	16	P17844	P17844	1	1480.7	2	740.86	4	High	LTLTALDGGSPPR		2	2	Q9Y5E7; Q9NRJ7	Q9UN66; Q9Y5E7; Q9NRJ7; Q9Y5F0	0	1297.71	2	649.36	3.34
High	LLNDEDQVVVNK		1	10	P35222	P35222	0	1385.73	2	693.369	4.06	High	LMEADKAQTGQVK		1	1	P33527	P33527	1	1418.73	3	473.585	4.48	High	LTLSALVDGK		1	3	P45880	P45880	0	1016.6	2	508.806	2.07
High	VVLVTGAGAGLGR		1	2	P51659	P51659	0	1169.7	2	585.358	3.64	High	IMDQAITVGAPVIGLNDSGGAR	1xOxidation [M2]	1	1	P05166	P05166	0	2171.11	3	724.375	4.9	High	LTLSALLDGK		1	7	Q9Y277	P21796; Q9Y277	0	1030.61	2	515.814	1.94
High	LLNQPNQWPLVK		1	6	P14923	P14923	0	1449.82	2	725.416	2.94	High	IMDQAITVGAPVIGLNDSGGAR		1	21	P05166	P05166	0	2155.12	3	719.042	6.14	High	ITLQDVVSHSK		1	2	P46940	P46940	0	1226.67	3	409.564	3.2
High	LLNQPHHGAGIK		1	8	Q8WTW3	Q8WTW3	0	1284.72	3	428.912	3.62	High	LMDLLGEGLKR	1xOxidation [M2]	1	1	P54136	P54136	1	1260.7	3	420.905	3.8	High	LTPITIFMEYR	1xOxidation [M8]	1	6	P06756	P06756	0	1399.73	2	700.368	2.83
High	IINPMGLLVEELK		1	2	Q9H9J2	Q9H9J2	0	1468.84	2	734.928	3.76	High	LMDLLGEGLKR		1	6	P54136	P54136	1	1244.7	3	415.574	3.89	High	ITDSAGHILYSKEDATK		1	14	P49755	P49755	1	1848.93	3	616.988	6.4
High	VVMALGDYMGASCHACIGGTNVR	2xCarbamidomethyl [C13; C16]	1	3	P60842	P60842	0	2439.1	3	813.706	6.6	High	IMATPEQVGK	1xOxidation [M2]	1	6	P12956	P12956	0	1089.56	2	545.286	3.21	High	ITDIIGKEEGIGPENLR		1	11	Q13085	Q13085	1	1854	2	927.504	4.11
High	LLNNAFEELVAFQR		1	1	P25205	P25205	0	1663.88	3	555.299	3.55	High	IMATPEQVGK		1	7	P12956	P12956	0	1073.57	2	537.291	2.28	High	ITDESLFQVMK		1	2	O60603	O60603	0	1310.67	2	655.84	2.23
High	ILNLSGNELK		1	1	Q9UBU9	Q9UBU9	0	1100.63	2	550.82	2.91	High	LMAEDEEGYRK		1	1	P51532	P51532; P51531	1	1340.62	3	447.545	3.05	High	LSSQEAASSFGDDR		1	10	P05165	P05165	0	1469.65	2	735.335	4.35
High	LLNILGLIFK		1	4	Q15021	Q15021	0	1143.75	2	572.38	3.14	High	ILYNGQSVEVDGHSMR		1	9	P10586	P10586	0	1804.86	3	602.295	4.55	High	LSSPCIMVVNHDASSIPR	1xCarbamidomethyl [C5]	1	2	Q08J23	Q08J23	0	1982.98	3	661.666	6.05
High	LLNLLADLVER		1	1	P30837	P30837	0	1268.76	2	634.882	3.9	High	ILYMTDEVNDPSLTIK		1	1	P00403	P00403	0	1851.94	2	926.476	3.37	High	ISSIQSIVPALEIANAHR		1	7	P10809	P10809	0	1919.07	3	640.363	5.92
High	ILNIFGVIK		1	40	P02786	P02786	0	1016.65	2	508.83	2.75	High	LLYGESPWGVTPISFETPSNPPLAR		1	44	O00763	O00763	0	2728.4	2	1364.7	6.03	High	LSSLPVGPSFLGFR		1	3	Q9NX05	Q9NX05	0	1476.82	2	738.916	2.75
High	LLNGPGDVETGTSITVPQKK		1	4	Q9HC07	Q9HC07	1	2054.11	3	685.38	5.01	High	ILYEGTHLDPER		1	2	Q5RI15	Q5RI15	0	1442.73	3	481.583	4.09	High	ISSLNSVHCK	1xCarbamidomethyl [C9]	1	8	O00763	O00763	0	1144.58	2	572.795	3.35
High	VVMALGDYMGASCHACIGGTNVR	2xCarbamidomethyl [C13; C16]; 1xOxidation [M9]	1	1	P60842	P60842	0	2455.1	3	819.042	5.69	High	LLYAFAEATVPK		1	9	P05166	P05166	0	1322.74	2	661.872	3.99	High	LSSLIILMPHHVEPLERLEK		1	2	P50454	P50454	1	2354.33	4	589.336	5.92
High	ILNVPQELYEK		1	6	Q13085	Q13085	0	1345.74	2	673.375	2.21	High	LIVVLSDAFLSR		1	6	Q6IA17	Q6IA17	0	1332.79	2	666.899	3.57	High	LSSLIILMPHHVEPLER	1xOxidation [M8]	1	4	P50454	P50454	0	2000.1	4	500.782	5.3
High	LLPLVSDEVFIR		1	11	P11216	P11216	0	1400.81	2	700.91	3.26	High	LLVVDPETDEHFKR		1	1	Q15599	Q15599	1	1697.89	4	425.228	4.96	High	LSSLIILMPHHVEPLER		1	13	P50454	P50454	0	1984.1	4	496.782	4.27
High	ILLMDEDQDR		1	4	Q99985	Q99985	0	1247.59	2	624.304	2.59	High	LLVSASQDGK		1	4	P62879	Q9HAV0; P62873; P62879; P16520	0	1017.56	2	509.286	2.37	High	ISSLLEEQFQQGK		1	10	P62241	P62241	0	1506.78	2	753.892	4.89
High	LLLIGNSSVGK		1	2	O95716	P20336; O95716	0	1100.67	2	550.837	2.42	High	LLVQHEINTLR		1	10	P49792	P49792; Q99666; O14715; A6NKT7; Q7Z3J3	0	1335.77	2	668.389	3.28	High	LSSGNEENKKEEDNDEIK		1	4	Q9UHD1	Q9UHD1	2	2077.95	3	693.325	3.74
High	LLKEQEIEDQKNPR		1	16	O15269	O15269	2	1739.93	3	580.65	4.71	High	ILVPVEVIKPITLK		1	11	Q9HCM2	Q9HCM2	0	1562.03	3	521.347	4.21	High	LSSDVLTLLIK		1	6	P36776	P36776	0	1201.74	2	601.374	3.79
High	LLHYLGHVMVNGPTTPIPVK	1xOxidation [M9]	1	36	P11498	P11498	0	2202.21	3	734.747	6.65	High	LLVPLVPDLQDVAQLR		1	15	Q9BSJ8	Q9BSJ8	0	1789.06	2	895.032	4.16	High	LSSDVCPTSDK	1xCarbamidomethyl [C6]	1	4	P11717	P11717	0	1208.55	2	604.778	2.97
High	LLHYLGHVMVNGPTTPIPVK		1	36	P11498	P11498	0	2186.22	3	729.411	8.46	High	LLVPILLPEK		1	9	O75352	O75352	0	1134.75	2	567.878	2.71	High	ISSDLDGHPVPK		1	3	P29401	P29401	0	1264.65	3	422.225	2.07
High	ILHQHLGAPEER		1	5	Q9NZM1	Q9NZM1	0	1399.74	3	467.256	4.49	High	LIVNVNDLR		1	3	P25205	P25205	0	1055.62	2	528.314	2.72	High	LSSQEAASSFGDDRLLIEK		1	10	P05165	P05165	1	2066.04	3	689.353	6.69
High	LLHPPSHWPLIK		1	5	P35222	P35222	0	1437.84	3	479.954	3.92	High	LMEQLGEPDLSDKDRK	1xOxidation [M2]	1	20	O00763	O00763	2	1889.93	3	630.649	5.72	High	ISRPHPSTAESK		1	5	Q71RC2	Q71RC2	0	1309.69	3	437.235	4.02
High	ILHLLTQEALSIHGVK		1	2	P54886	P54886	0	1772.04	4	443.769	4.19	High	LMETIPMIPSASTSR		1	1	Q6UWI4	Q6UWI4	0	1633.83	2	817.416	3.04	High	LSQVSDSVSGQTVVDPK		1	5	O94906	O94906	0	1745.89	2	873.454	3.98
High	IIHGQDFDQR		1	7	Q14344	Q14344	0	1228.61	2	614.812	2.84	High	LMETQEEDVVLLTAGEHNK		1	2	Q6PI48	Q6PI48	0	2156.05	3	719.363	4.49	High	ISQSNYIPTQQDVLR		1	2	P08754	P08754	0	1761.91	2	881.458	4.1
High	VVSMQVQTVTK		1	1	Q58DX5	Q58DX5	0	1219.67	2	610.344	2.18	High	IMEVIDAITTTAQSHQR		1	5	P17858	P17858	0	1913.97	3	638.665	5.17	High	LSQAQGNLSVLETR		1	5	O75054	O75054	0	1515.81	2	758.411	4.39
High	VVSQYHELVVQAR		1	3	Q16891	Q16891	0	1527.83	3	509.95	3.81	High	INEILSNALK		1	6	P52272	P52272	0	1114.65	2	557.83	2.95	High	ISPVEESEDVSNK		1	5	P31431	P31431	0	1432.68	2	716.845	2.96
High	IIHEDGYSEEECR	1xCarbamidomethyl [C12]	1	5	P04899	P04899	0	1636.69	2	818.851	3.41	High	LNEHFLNTTDFLDTIK		1	11	P48735	P48735	0	1920.97	3	640.995	6.26	High	ISPQLLLAAHR		1	2	Q6P4Q7	Q6P4Q7	0	1218.73	3	406.916	3.33
High	IIHEDGYSEDECK	1xCarbamidomethyl [C12]	1	7	P08754	P08754	0	1594.67	3	532.23	3.57	High	INEAVECLLSLK	1xCarbamidomethyl [C7]	1	2	P07814	P07814	0	1388.75	2	694.876	3.7	High	LSPEPWTPETGLVTDAFK		1	5	O95573	O60488; O95573	0	1988	2	994.505	4.01
High	LLKPAYGTSGGLPR		1	2	P41231	P41231	0	1429.82	3	477.282	2.57	High	LNDYIFSFDK		1	5	P54136	P54136	0	1261.61	2	631.308	3.31	High	LSNPPSAGPIVVHCSAGAGR	1xCarbamidomethyl [C14]	1	1	Q15262	Q15262	0	1946.99	3	649.671	6.14
High	VVTDLISLIR		1	2	P38432	P38432	0	1128.7	2	564.853	2.38	High	LNDGQFTVIQLVGMLR	1xOxidation [M14]	2	7	P54760; P54753	P54760; P54753	0	1819.97	2	910.489	4.97	High	LSNKVEAIDVEEAKR		1	13	P33991	P33991	2	1700.92	3	567.646	6.39
High	LLGVVSQGQPTLVIMELMTR		1	5	P08069	P14616; P08069	0	2185.21	2	1093.1	3.82	High	LNDGQFTVIQLVGMLR		2	19	P54760; P54753	P54760; P54753	0	1803.98	2	902.489	4.88	High	LSNHISSLFR		1	2	P11413	P11413	0	1173.64	2	587.323	3.35
High	LLGTSADVDIHHLASLDPEVYK		1	2	Q15386	Q15386	0	2393.23	4	599.065	5.22	High	INCEGTIPR	1xCarbamidomethyl [C3]	1	8	Q14517	Q14517	0	1059.53	2	530.268	3.16	High	LSMSLMEQLLK		1	1	Q5SRE5	Q5SRE5	0	1292.7	2	646.854	1.67
High	LLGPSAAADILQLSSSLPLQSR		1	20	Q7Z6Z7	Q7Z6Z7	0	2237.25	2	1119.13	4.4	High	INALTAASEAACLIVSVDETIKNPR	1xCarbamidomethyl [C12]	1	27	Q99832	Q99832	1	2656.4	3	886.131	8.34	High	LSLSNAISTALPLTQLR		1	10	Q14204	Q14204	0	1798.04	2	899.525	3.79
High	ILGPQGNTIK		1	3	Q07666	Q07666	0	1040.61	2	520.813	2.43	High	INALMHALTDLR		1	6	Q14527	Q14527	0	1367.75	3	456.588	3.83	High	ISLPVILMDETLK		1	4	P16615	P16615	0	1471.84	2	736.427	1.49
High	ILGPAESDEFLAR		1	1	Q5T4S7	Q5T4S7	0	1417.73	2	709.369	3.08	High	IMVANIEEVLQR		1	11	O75396	O75396	0	1414.77	2	707.888	3.93	High	ISLPLGSEERPFLR		1	8	Q9NPR2	Q9NPR2	0	1613.9	3	538.639	3.99
High	VVTEPPVVTLLDKK		1	1	Q6NSJ5	Q6NSJ5	1	1537.92	3	513.312	3.27	High	IMTCADPGEIANGHR	1xCarbamidomethyl [C4]	1	9	Q6UXD5	Q6UXD5	0	1641.75	3	547.926	4.01	High	LSQYQEPLHLPGVR		1	16	P05165	P05165	0	1636.88	2	818.941	4.74
High	IIGIMEEVADGFK		1	5	P52701	P52701	0	1421.73	2	711.369	3.21	High	IMRPDDANVAGNVHGGTILK		1	4	O00154	O00154	0	2078.08	4	520.277	6.09	High	LSLLLNDISR		1	5	Q15645	Q15645	0	1143.67	2	572.344	2.33
High	LLGLLFPLLAR		1	7	Q8TEX9	Q8TEX9	0	1225.8	2	613.407	2.85	High	INEWLTLVEK		1	2	Q14204	Q14204	0	1244.69	2	622.846	3.6	High	ISSSDLSLGHVTR		1	4	Q9UHJ6	Q9UHJ6	0	1371.72	3	457.915	4.77
High	ILGLLDAYLK		1	9	P26641	P26641	0	1118.68	2	559.844	3.04	High	LMQQLLESDKYAER		1	6	Q92616	Q92616	1	1723.87	3	575.295	4.36	High	LSSVVTQHDSKK		1	2	P54577	P54577	1	1328.72	3	443.579	4.1
High	IIGLKPEGVPR		1	7	P54709	P54709	0	1178.73	2	589.871	2.79	High	LMPEIVATASK		1	2	Q92616	Q92616	0	1159.64	2	580.325	2.22	High	LTAIDILTTCAADIQR	1xCarbamidomethyl [C10]	1	1	O75643	O75643	0	1774.94	3	592.317	4.17
High	LLGIETPLPK		1	3	P05362	P05362	0	1080.67	2	540.84	3.13	High	IMLPWDPTGK	1xOxidation [M2]	1	12	P23396	P23396	0	1173.6	2	587.304	2.31	High	ITAEEMYDIFGK		1	4	Q9Y3B4	Q9Y3B4	0	1416.67	2	708.837	3.67
High	LLGVVSQGQPTLVIMELMTR	1xOxidation [M15]	1	3	P08069	P14616; P08069	0	2201.2	3	734.405	5.4	High	IMLPWDPTGK		1	12	P23396	P23396	0	1157.6	2	579.306	2.6	High	ITAAQHSVTGSAVSK		1	10	Q13492	Q13492	0	1456.78	2	728.892	5.02
High	VVPNESIPIIPIPDDMEAIPVK		1	8	P23470	P23470	0	2386.29	3	796.101	3.16	High	IMINFNPHFDLEDR	1xOxidation [M2]	1	7	O14786	O14786	0	1776.84	3	592.951	4.61	High	LSWSQLGGSPAEPIPGR		1	26	P50895	P50895	0	1751.91	2	876.464	2.76
High	LLKYPDVIQELK		1	4	Q6P4Q7	Q6P4Q7	1	1458.86	3	486.96	4.53	High	IMINFNPHFDLEDR		1	9	O14786	O14786	0	1760.84	3	587.619	5.26	High	ISWLTNGVPIEIAPDDPSR		1	28	Q92823	Q92823	0	2080.07	2	1040.54	4.49
High	ILIANTGMDTDKIK		1	4	P78371	P78371	1	1532.84	3	511.619	3.98	High	IMLFTNEDNPHGNDSAK		1	10	P12956	P12956	0	1902.87	3	634.964	5.42	High	ISWLSSLDWEAK		1	16	Q92692	Q92692	0	1434.73	2	717.867	3.11
High	ILILGLDGAGK		1	9	P40616	P40616	0	1069.66	2	535.335	3.17	High	IMGVAGGLTNLSK		1	1	Q8WWY3	Q8WWY3	0	1260.7	2	630.851	3.42	High	ISWAGDLDKK		1	2	O95297	O95297	1	1132.6	2	566.805	3.32
High	VVPSFLPVDQGGSLVGR		1	14	Q14126	Q14126	0	1726.95	2	863.977	2.48	High	IMGPNYTPGKK	1xOxidation [M2]	1	5	P13639	P13639	1	1221.63	3	407.882	3.21	High	ISVYYNEATGGK		1	3	P07437	P07437	0	1301.64	2	651.327	3.33
High	ILIIGESGVGK		1	5	Q9NP72	Q9NP72	0	1085.66	2	543.335	2.66	High	IMGPNYTPGKK		1	7	P13639	P13639	1	1205.63	3	402.551	3.35	High	LSVVHTNTYAK		1	3	Q9P0K1	Q9P0K1	0	1232.66	3	411.563	3.38
High	LLLIGDSGVGK		6	7	P61026; P62820; P61006; P51153; Q9H0U4; Q15286	P61026; P62820; P59190; P61006; Q92928; P51153; Q9H0U4; Q15286; Q92930	0	1071.64	2	536.324	3.06	High	IMGPNYTPGK		1	4	P13639	P13639	0	1077.54	2	539.275	2.32	High	ISVTQPDSIVGIVAVDK		1	6	Q6YHK3	Q6YHK3	0	1740.97	2	870.991	4.36
High	LLLLGAGESGK		4	8	P04899; Q5JWF2; Q14344; P08754	A8MTJ3; P38405; P19087; P04899; P09471; Q5JWF2; Q03113; P11488; Q14344; P08754; P63096	0	1057.63	2	529.317	3.22	High	IMGIPEEEQMGLLR		1	8	P35579	P35579	0	1615.82	2	808.411	3.27	High	LSVQTHSTDDYINANYMPGYHSK		1	9	Q12913	Q12913	0	2641.2	3	881.073	5.77
High	VVQHSNVVINLIGR		1	2	Q16795	Q16795	0	1547.9	3	516.638	5.49	High	IMFEVQDLK		1	1	Q14204	Q14204	0	1122.59	2	561.798	2.28	High	LSVPPLVEVMR	1xOxidation [M10]	1	14	P50895	P50895	0	1255.71	2	628.361	1.75
High	LLLLDPATGELQLSR		1	15	Q9NYQ6	Q9NYQ6	0	1638.94	3	546.984	4.92	High	LMQIQPNREDTETLIK		1	8	Q9NXF1	Q9NXF1	1	1929.01	3	643.676	3.62	High	LSVPPLVEVMR		1	18	P50895	P50895	0	1239.71	2	620.36	2.41
High	LIILASGGPQALVNIMR	1xOxidation [M16]	1	6	P35222	P35222	0	1782.03	2	891.518	4.83	High	LIVLVPPSKPTVNIPSSATIGNR		1	32	Q9Y624	Q9Y624	0	2373.39	3	791.796	5.07	High	LSSVVTQHDSK		1	1	P54577	P54577	0	1200.62	2	600.814	3.4
High	LIILASGGPQALVNIMR		1	21	P35222	P35222	0	1766.04	2	883.521	3.96	High	LPEDPLLSGLLDSPALK		1	26	P49327	P49327	0	1777.99	2	889.501	5.86	High	ISVPEDVYDKGCVKDVDEGLEAAER	1xCarbamidomethyl [C12]	1	20	O00763	O00763	2	2793.32	3	931.783	6.46
High	LIILANGGPQALVQIMR		1	17	P14923	P14923	0	1807.06	3	603.025	4.45	High	IPFYGSYTEMDPVIIASEGVEK		1	3	P61011	P61011	0	2445.19	3	815.737	4.88	High	ISVNNVLPVFDNLMQQK		1	2	H7C469	H7C469; P07339	0	1959.04	2	980.021	3.07
High	VVQMLGSLGGQINK		1	2	P78527	P78527	0	1443.8	2	722.405	4.39	High	LQNPDLDSEALLALPLPQLVQK		1	4	O00519	O00519	0	2415.35	3	805.786	5.73	High	ISVMGGEQAANVLATITK	1xOxidation [M4]	1	12	Q9HCC0	Q9HCC0	0	1818.96	2	909.987	5.39
High	LLLAIMESR		1	1	Q14571	Q14571; Q14643	0	1045.61	2	523.312	2.38	High	LQMQMDNLESR		1	1	Q9HCM2	O75051; Q9HCM2	0	1364.63	2	682.818	2.96	High	ISVMGGEQAANVLATITK		1	19	Q9HCC0	Q9HCC0	0	1802.97	2	901.989	5.55
High	LLIHQSLAGGIIGVK		1	3	P61978	P61978	0	1518.94	3	506.987	3.42	High	LQMEAPHIIVGTPGR	1xOxidation [M3]	1	11	P60842	P60842	0	1634.87	3	545.63	4.29	High	ISVIVETVYTHVLHPYPTQITQSEK		1	8	P04843	P04843	0	2882.53	4	721.388	7.67
High	VVQMTNDDIKR		1	15	P29317	P29317	1	1318.68	3	440.233	3.99	High	LQMEAPHIIVGTPGR		1	18	P60842	P60842	0	1618.87	2	809.942	3.7	High	LSVLLLEK		1	2	Q3LXA3	Q3LXA3	0	914.592	2	457.802	2.36
High	LLLEHLECLVSR	1xCarbamidomethyl [C8]	2	1	O75145; Q13136	O75145; Q13136; O75334; O75335	0	1481.81	3	494.61	3	High	IQIWDTAGQER		9	23	P61026; P62820; Q86YS6; P61106; P61006; Q9NRW1; O95716; Q9H0U4; Q15286	P61026; P62820; Q96E17; Q14964; P20336; Q86YS6; P61106; P20337; P59190; P61006; Q9NRW1; Q6IQ22; P20338; Q9H082; Q92928; P61018; Q96AX2; O95716; Q9H0U4; Q15286; Q15771; P20340; Q96DA2; Q92930	0	1316.66	2	658.833	3.24	High	LSVLGAITSVQQR		1	2	P62495	P62495	0	1371.8	2	686.401	3.57
High	LLLEFTDTSYEEKR		1	1	P21266	P21266	1	1743.88	3	581.964	5.12	High	IQIVGLTELQSLAVGPR		1	1	Q9BT22	Q9BT22	0	1794.05	3	598.688	4.55	High	LSVLEEEQLPPGFPSIDMGPQLK	1xOxidation [M18]	1	23	P10586	P10586	0	2540.3	3	847.439	4.58
High	LLLEEDENEESGSIKR		1	3	O75165	O75165	1	1860.92	3	620.983	2.86	High	LQIVEMPLAHK	1xOxidation [M6]	1	6	P50454	P50454	0	1294.72	3	432.245	3.58	High	LSVLEEEQLPPGFPSIDMGPQLK		1	12	P10586	P10586	0	2524.3	3	842.106	4.41
High	IILEAEKMDGAASQGK		1	2	Q15382	Q15382	1	1660.86	3	554.294	4.05	High	LQIVEMPLAHK		1	5	P50454	P50454	0	1278.72	3	426.916	2.9	High	LSVELTSSLFR		1	9	P35222	P35222	0	1251.69	2	626.351	3.2
High	VVQMTNDDIKR	1xOxidation [M4]	1	21	P29317	P29317	1	1334.67	3	445.564	3.71	High	LQISHEAAACITGLR	1xCarbamidomethyl [C10]	1	4	Q08211	Q08211	0	1639.86	3	547.291	5.55	High	LSVAAPSIPLHILDFR		1	2	Q8IZF3	Q8IZF3	0	1749.01	3	583.672	4.63
High	LLLDIPLQTPHK		1	6	P49792	P0DJD0; P49792; Q99666; P0DJD1; O14715; A6NKT7	0	1387.83	3	463.285	2.82	High	IQIPRPDDPSNQIK		1	1	Q00341	Q00341	0	1620.87	3	540.963	3.46	High	ISTINILLSTLK		1	2	O60287	O60287	0	1315.82	2	658.413	3.69
High	IILDLISESPIK		1	10	P61978	P61978	0	1340.8	2	670.909	1.96	High	IQLLDLPGIIEGAK		1	2	Q9Y295	Q9Y295	0	1479.88	2	740.442	3.46	High	LSTGCTGTLVAEK	1xCarbamidomethyl [C5]	1	3	O95084	O95084	0	1336.68	2	668.847	3.54
High	VVQVSAGDSHTAALTDDGR		1	2	P18754	P18754	0	1898.92	3	633.651	4.48	High	IQIGTQAIER		1	3	Q5T4S7	Q5T4S7	0	1128.64	2	564.823	2.73	High	ISTEVGITNVDLSTVDKDQSIAPK		1	6	P04844	P04844	1	2530.32	3	844.114	6.63
High	ILLDHFANR		2	2	Q9UM47; Q04721	Q9UM47; Q04721	0	1098.61	2	549.807	2.61	High	LQLETEIEALKEELLFMKK	1xOxidation [M17]	1	1	P05783	P05783	2	2321.27	4	581.073	4.06	High	ISVPEDVYDKGCVK	1xCarbamidomethyl [C12]	1	12	O00763	O00763	1	1608.79	3	536.938	3.53
High	LLIDEAILK		1	2	P49591	P49591	0	1027.64	2	514.326	2.34	High	LQLETEIEALKEELLFMK	1xOxidation [M17]	1	13	P05783	P05783	1	2193.17	3	731.727	5.01	High	LQGPQTSAEVYR		1	1	Q8N335	Q8N335	0	1348.69	2	674.852	3.09
High	LLLGIDILQPAIIK		1	1	Q9BXW9	Q9BXW9	0	1519.98	2	760.495	2.85	High	LQLETEIEALKEELLFMK		1	5	P05783	P05783	1	2177.18	3	726.397	5.21	High	IQGLTVEQAEAVVR		1	4	Q14204	Q14204	0	1512.84	2	756.92	3.74
High	NLQEIQQAGER		1	2	Q8N1F7	Q8N1F7	0	1285.65	2	643.332	3.43	High	LQLEQQVATGPALDNKK		1	10	O15031	O15031	1	1853.01	3	618.343	7.59	High	IQFVGACNPPTDPGR	1xCarbamidomethyl [C7]	1	1	Q14204	Q14204	0	1628.78	2	814.895	3.95
High	NLQEVLGEEK		1	3	P54577	P54577	0	1158.6	2	579.803	2.74	High	LQLEQQVATGPALDNK		1	5	O15031	O15031	0	1724.92	2	862.966	4.5	High	LMETQEEDVVLLTAGEHNK		1	1	Q6PI48	Q6PI48	0	2156.05	3	719.357	4.49
High	NLQNLLILTAIK		1	9	Q00610	Q00610; P53675	0	1353.85	2	677.427	3.23	High	LQLDSPEDAEFIVAK		1	12	O43242	O43242	0	1674.86	2	837.932	4.48	High	LMEQLGEPDLSDKDRK	1xOxidation [M2]	1	8	O00763	O00763	2	1889.93	3	630.649	5.53
High	TLGGLEMELR		1	2	Q9Y4L1	Q9Y4L1	0	1118.59	2	559.797	3.07	High	LQKEEEIEFLYNENTVR		1	4	P41252	P41252	1	2154.07	3	718.693	5.19	High	LMEQLGEPDLSDKDRK		1	14	O00763	O00763	2	1873.93	2	937.473	5.51
High	TIGGGDDSFNTFFSETGAGK		2	24	P68363; Q9BQE3	Q13748; Q6PEY2; Q71U36; P68363; Q9BQE3	0	2007.89	2	1004.45	3.5	High	LQHVTISQLFAPGDLPELGLEHR		1	2	Q63HN8	Q63HN8	0	2570.37	4	643.349	5.17	High	LMELHGEGSSSGKATGDETGAKVER		1	5	P61247	P61247	2	2546.22	4	637.313	7.2
High	TLFLAENSVK		1	4	Q58EX2	Q58EX2	0	1121.62	2	561.317	2.39	High	LQHAVPADDGTTR		1	4	Q99569	Q99569	0	1380.69	3	460.901	4.26	High	LMELHGEGSSSGK	1xOxidation [M2]	1	10	P61247	P61247	0	1347.62	2	674.318	4.48
High	VLNMAAENNPNIK		1	1	Q9Y4C0	Q9Y4C0	0	1427.73	2	714.372	3.52	High	LQHAAELIK		1	1	Q8WUM4	Q8WUM4	0	1022.6	2	511.805	3.05	High	LMELHGEGSSSGK		1	6	P61247	P61247	0	1331.63	2	666.319	4.5
High	TLFATEDALEVR		1	2	O00159	O00159	0	1364.71	2	682.856	2.94	High	LQGPQTSAEVYR		1	3	Q8N335	Q8N335	0	1348.69	2	674.848	3.36	High	LMEEIMSEKENK	1xOxidation [M2]	1	2	P17844	P17844	1	1496.7	3	499.574	4.86
High	TLEVNPMTGEVR		1	3	Q9NRJ7	Q9NRJ7	0	1345.68	2	673.348	2.88	High	IQGLTVEQAEAVVR		1	7	Q14204	Q14204	0	1512.84	2	756.928	3.61	High	LMEEIMSEKENK		1	13	P17844	P17844	1	1480.7	2	740.857	4.66
High	VLNSYWVGEDSTYK		1	6	P61313	P61313	0	1660.79	2	830.902	4.21	High	LQGINCGPDFTPSFANLGR	1xCarbamidomethyl [C6]	1	2	Q04637	Q04637	0	2064	2	1032.5	3.69	High	LMEADKAQTGQVK		1	3	P33527	P33527	1	1418.73	3	473.583	3.97
High	VIPAADLSQQISTAGTEASGTGNMK		1	8	P11216	P11216	0	2447.21	3	816.408	5.43	High	IQPETGPLGGGIR		1	6	O15031	O15031	0	1294.71	2	647.859	2.77	High	IMDQAITVGAPVIGLNDSGGAR		1	18	P05166	P05166	0	2155.12	3	719.044	6.27
High	TLETANCMSSQTK	1xCarbamidomethyl [C7]; 1xOxidation [M8]	1	1	P50416	P50416	0	1486.65	2	743.833	3.17	High	LQPFATEADVEEALR		1	6	P33992	P33992	0	1688.85	2	844.927	3.61	High	LMDLLGEGLKR		1	7	P54136	P54136	1	1244.7	3	415.577	2.68
High	TIESANQQTDKLK		1	3	O76094	O76094	1	1475.77	3	492.592	3.89	High	LQQELDDLLVDLDHQR		1	10	P35579	P35579	0	1949.99	3	650.668	5.36	High	IMATPEQVGK		1	6	P12956	P12956	0	1073.57	2	537.291	1.17
High	TLELGADFSQVPSVDHVLHQLK		1	2	Q8N271	Q8N271	0	2433.28	4	609.073	6.69	High	LQQIAAALENK		1	5	O15031	O15031	0	1198.68	2	599.845	2.93	High	LMAEDEEGYRK		1	1	P51532	P51532; P51531	1	1340.62	3	447.545	2.74
High	VLPANSMAESR		1	2	P23634	P23634	0	1174.59	2	587.802	1.98	High	LQWVPGSDGASPIR		1	6	Q7Z5N4	Q7Z5N4	0	1482.77	2	741.89	2.99	High	LLYNNVSNFGR		1	4	Q00610	Q00610	0	1296.67	2	648.84	3.08
High	TLEEEAKTHEAQIQEMR		1	12	P35579	P35579	1	2042.98	3	681.664	6.17	High	LQVWDTAGQER		1	6	P51153	P51153	0	1302.64	2	651.825	3.28	High	ILYNGQSVEVDGHSMR	1xOxidation [M15]	1	5	P10586	P10586	0	1820.86	3	607.627	4.97
High	TLEEAVGNIVK		1	3	Q9Y678	Q9Y678	0	1172.65	2	586.833	2.77	High	LQVVDQPLPVR		1	11	P49327	P49327	0	1263.74	2	632.375	3.08	High	ILYNGQSVEVDGHSMR		1	16	P10586	P10586	0	1804.86	2	902.937	4.19
High	TLEEAPSAPPQGVTVSK		1	4	Q9Y6N7	Q9Y6N7	0	1710.89	2	855.951	4.6	High	IQVTPPGFQLVFLPFADDKR		1	9	P12956	P12956	1	2288.24	3	763.417	5	High	LLYGESPWGVTPISFETPSNPPLAR		1	32	O00763	O00763	0	2728.4	2	1364.7	5.12
High	TLEDPDLNVR		1	5	Q86VP6	Q86VP6	0	1171.6	2	586.303	2.4	High	LQVTNVLSQPLTQATVK		1	17	P04844	P04844	0	1840.05	2	920.528	5	High	IIYGDPVTFLPHLPR		1	6	Q63HN8	Q63HN8	0	1737.97	3	579.994	3.9
High	TIEDDLVSALVR		1	8	Q9Y606	Q9Y606	0	1330.72	2	665.861	3.2	High	LQVLVGDVLK		1	3	Q9UNQ2	Q9UNQ2	0	1083.68	2	542.345	2.51	High	LLYAFAEATVPK		1	8	P05166	P05166	0	1322.74	2	661.875	2.13
High	TIEAEAAHGTVTR		1	12	P48735	P48735	0	1355.69	2	678.352	4.27	High	IQVLGSLVSLEMGK		1	5	P49419	P49419	0	1473.83	2	737.421	3.7	High	LLWAPLVDAVYVK		1	1	O00400	O00400	0	1486.87	2	743.939	1.78
High	TLDTIQLAFK		1	4	Q8NF37	Q8NF37	0	1149.65	2	575.335	1.44	High	IQVLAVDNSVPQIAVNK		1	10	Q5SZK8	Q5SZK8	0	1808.03	2	904.517	5.43	High	LIVVLSDAFLSR		1	4	Q6IA17	Q6IA17	0	1332.79	2	666.899	3.55
High	TLDSWRDEFLIQASPR		1	7	P51149	P51149	1	1933.98	3	645.333	3.57	High	IQVKDSAQNSVIIVDK		1	13	P02786	P02786	1	1756.98	2	878.991	4.89	High	LLVSASQDGK		1	3	Q9HAV0	Q9HAV0; P62873; P62879; P16520	0	1017.56	2	509.287	1.81
High	TIDSVTSAQMLQGCTIFK	1xCarbamidomethyl [C14]	1	14	P08069	P08069	0	1999.98	2	1000.49	5.47	High	LQVELDNVTGLLSQSDSK		1	11	P35579	P35579	0	1946.01	2	973.505	4.89	High	ILVPVEVIKPITLK		1	16	Q9HCM2	Q9HCM2	0	1562.03	3	521.352	3.14
High	TIDSVTSAQELR		1	4	P06213	P06213	0	1319.68	2	660.347	3.56	High	LQVEHPVTECITGLDLVQEMIR	1xCarbamidomethyl [C10]; 1xOxidation [M20]	1	13	P05165	P05165	0	2596.31	3	866.106	6.88	High	LLVPLVPDLQDVAQLR		1	15	Q9BSJ8	Q9BSJ8	0	1789.06	2	895.032	3.9
High	TLDLPIYVTR		1	5	P53621	P53621	0	1190.68	2	595.844	2.55	High	LQVEHPVTECITGLDLVQEMIR	1xCarbamidomethyl [C10]	1	23	P05165	P05165	0	2580.32	3	860.778	7.38	High	LLVPILLPEK		1	9	O75352	O75352	0	1134.75	2	567.882	2.23
High	TLGILGLGR		1	3	O43175	O43175	0	899.567	2	450.292	1.81	High	IQFVGACNPPTDPGR	1xCarbamidomethyl [C7]	1	2	Q14204	Q14204	0	1628.78	2	814.895	3.83	High	LLVPANEGDPTETLR		1	2	O14763	O14763	0	1624.85	2	812.928	3.05
High	TLGPTVGGLLYR		1	4	Q96BI1	Q96BI1	0	1246.72	2	623.865	2.25	High	LQVAGEITTGPR		2	8	O75746; Q9UJS0	O75746; Q9UJS0	0	1241.68	2	621.347	3.23	High	LIVNVNDLR		1	5	P25205	P25205	0	1055.62	2	528.319	1.79
High	VLNHPNIVK		1	1	Q7KZI7	Q7KZI7	0	1033.62	2	517.315	3.2	High	LQSSQEPEAPPPR		1	1	Q9UNF1	Q9UNF1	0	1435.72	2	718.364	3.8	High	IMEVIDAITTTAQSHQR		1	4	P17858	P17858	0	1913.97	3	638.661	5.53
High	TIGTGLVTNTLAMTEEEK		1	17	P49411	P49411	0	1907.96	2	954.488	3.02	High	LQSIGTENTEENRR		1	7	P04075	P04075	1	1646.81	3	549.608	3.42	High	IMGIPEEEQMGLLR		1	2	P35579	P35579	0	1615.82	2	808.415	3.12
High	TLNNDIMLIK	1xOxidation [M7]	1	23	P07477	P07477	0	1190.64	2	595.829	2.84	High	LQSGICHLFR	1xCarbamidomethyl [C6]	1	2	P14868	P14868	0	1230.64	3	410.885	3.69	High	IMGPNYTPGK		1	2	P13639	P13639	0	1077.54	2	539.278	1.64
High	TLNNDIMLIK		1	15	P07477	P07477	0	1174.65	2	587.832	2.99	High	LQSFFGGTVMGESGMK	1xOxidation [M]	1	5	P26006	P26006	0	1691.78	2	846.394	3.87	High	IMGPNYTPGKK		1	5	P13639	P13639	1	1205.63	3	402.552	2.7
High	TLNDELEIIEGMKFDR		1	2	P10809	P10809	1	1922.95	3	641.653	4.21	High	LQSFFGGTVMGESGMK		1	2	P26006	P26006	0	1675.78	2	838.395	3.74	High	INGCAIQCR	2xCarbamidomethyl [C4; C8]	1	12	P11498	P11498	0	1091.51	2	546.259	2.79
High	TLNDELEIIEGMK		1	4	P10809	P10809	0	1504.76	2	752.882	3.1	High	IQSAIACTNIFPLGR	1xCarbamidomethyl [C7]	1	1	Q9NRL2	Q9NRL2	0	1660.88	2	830.944	3.45	High	LNFSHGTHEYHAETIK		1	25	P14618	P14618	0	1883.9	2	942.461	5.14
High	VIMVTGDHPITAK		2	6	P05023; P54707	P50993; Q13733; P20648; P05023; P54707; P13637	0	1381.75	2	691.383	3.97	High	LQQQQRPEDAEDGAEGGGKR		1	12	Q08J23	Q08J23	1	2169.03	3	723.682	4.45	High	INFDSNSAYR		1	1	Q9P2R7	Q9P2R7	0	1186.55	2	593.782	3.13
High	TLMELLNQMDGFDTLHR	1xOxidation [M3]	1	7	P62333	P62333	0	2049.97	3	683.994	6.37	High	LQQQQRPEDAEDGAEGGGK		1	2	Q08J23	Q08J23	0	2012.93	3	671.651	2.15	High	INFDKYHPGYFGK		1	12	P46776	P46776	1	1585.78	2	793.394	5.19
High	TLLTTISTQR		1	7	Q9NYQ6	Q9NYQ6	0	1133.65	2	567.334	2.38	High	LQQQQAQQPLQQQQQR		1	3	Q9NVH2	Q9NVH2	0	1978.02	3	660.013	5.31	High	LNESTFDTQITKK		1	2	P78527	P78527	1	1524.79	3	508.94	4.46
High	TILSNQTVDIPENVDITLK		1	27	P32969	P32969	0	2113.14	2	1057.07	5.11	High	LQQQLTQAQETLK		1	6	Q9Y4P3	Q9Y4P3	0	1528.83	2	764.92	4.14	High	INEILSNALK		1	5	P52272	P52272	0	1114.65	2	557.829	3.09
High	TLISDIEAVK		1	4	Q8NG11	Q8NG11	0	1088.62	2	544.817	2.27	High	LQQLGEAHQAETEVLRR		1	1	Q14980	Q14980	1	1978.05	4	495.268	4.56	High	LNEHFLNTTDFLDTIK		1	7	P48735	P48735	0	1920.97	3	640.995	5.04
High	TLLQVLGGTILESER		1	7	Q86U38	Q86U38	0	1628.92	2	814.963	4.67	High	IQQIAEGEKVK		1	4	Q14254	Q14254	1	1242.71	3	414.907	3.86	High	INEAVECLLSLK	1xCarbamidomethyl [C7]	1	6	P07814	P07814	0	1388.75	2	694.881	2.31
High	TLIQNCGASTIR	1xCarbamidomethyl [C6]	1	2	P49368	P49368	0	1333.69	2	667.353	3.8	High	IQTQPGYANTLR		1	12	Q00325	Q00325	0	1361.72	2	681.365	3.14	High	LNDGQFTVIQLVGMLR	1xOxidation [M14]	2	9	P54760; P54753	P54760; P54753	0	1819.97	2	910.49	4.29
High	TLDDVPGPPMGILFPEVR		1	7	Q58EX2	Q58EX2	0	1953.02	3	651.677	5.75	High	LPFPIIDDR		1	2	P30041	P30041	0	1085.6	2	543.303	2.68	High	LNDGQFTVIQLVGMLR		2	9	P54760; P54753	P54760; P54753	0	1803.98	2	902.494	5.08
High	TIIQKEPIDLR		1	12	P32004	P32004	1	1325.78	2	663.391	3.55	High	LQFHDVAGDIFHQQCK	1xCarbamidomethyl [C15]	1	12	P11413	P11413	0	1942.92	3	648.318	6.98	High	INCEGTIPR	1xCarbamidomethyl [C3]	1	4	Q14517	Q14517	0	1059.53	2	530.27	3.22
High	VIMVTGDHPITAK	1xOxidation [M3]	2	7	P05023; P54707	P50993; Q13733; P20648; P05023; P54707; P13637	0	1397.75	2	699.381	3.79	High	LQEVTKTDQDLYR		1	22	Q15262	Q15262	1	1608.82	2	804.921	3.55	High	INAWNSPTLPIYEPGLK		1	1	O60701	O60701	0	1913.02	2	957.012	4.05
High	TLLLGDNQLSQLSPHVGALR		1	10	Q6NSJ5	Q6NSJ5	0	2132.18	3	711.399	4.18	High	LPRPPPPEMPESLK		1	8	Q00325	Q00325	0	1587.86	3	529.959	4.32	High	INALMHALTDLR		1	3	Q14527	Q14527	0	1367.75	3	456.587	3.99
High	TLLLCGYPNVGK	1xCarbamidomethyl [C5]	1	2	Q9BZE4	Q9BZE4	0	1334.71	2	667.865	3.03	High	LPQVVTDVGVHLQK		1	6	Q8IWT6	Q8IWT6	0	1532.88	3	511.632	5.15	High	LIVLVPPSKPTVNIPSSATIGNR		1	40	Q9Y624	Q9Y624	0	2373.39	3	791.8	5.65
High	TLIGHVPDQR		1	3	Q16822	Q16822	0	1135.62	2	568.32	2.84	High	IPQVVTDLLPSLQK		1	2	Q6P9F7	Q6P9F7	0	1550.92	2	775.961	3.78	High	IMVANIEEVLQR	1xOxidation [M2]	1	2	O75396	O75396	0	1430.77	2	715.886	3.97
High	TLLEGSGLESIISIIHSSLAEPR		1	8	P49327	P49327	0	2422.32	3	808.112	6.37	High	LPQPEGCPSK	1xCarbamidomethyl [C7]	1	2	Q13308	Q13308	0	1112.54	2	556.776	2.28	High	IMTCADPGEIANGHR	1xCarbamidomethyl [C4]	1	7	Q6UXD5	Q6UXD5	0	1641.75	3	547.923	4.81
High	TLLDILADGTILK		1	6	Q9NVH0	Q9NVH0	0	1385.83	2	693.42	2.37	High	LPPTPLLLFPEEEATNGR		1	5	Q9Y679	Q9Y679	0	1994.06	3	665.36	3.81	High	IMSSPLSK		2	5	P61254; Q9UNX3	J3QQQ9; P61254; Q9UNX3	0	862.47	2	431.742	2.17
High	TLLALFTDHQWVAPAVATAK		1	3	Q8NFZ4	Q8NFZ4	0	2153.18	3	718.398	4.97	High	IPPPVIMVQNVSFK		1	17	Q9UG63	Q9UG63	0	1568.89	3	523.633	5.39	High	IMRPDDANVAGNVHGGTILK		1	3	O00154	O00154	0	2078.08	4	520.279	6.03
High	TLHPDLGTDKDKEQWK		1	2	P00338	P00338	2	1910.96	4	478.5	6.95	High	LPPPPDCPTSLHQLMLDCWQK	2xCarbamidomethyl [C7; C18]	1	13	P54760	P54760	0	2533.2	3	845.069	6.36	High	LMQQLLESDKYAER		1	2	Q92616	Q92616	1	1723.87	3	575.296	4.47
High	VLNCDTISQVK	1xCarbamidomethyl [C4]	1	1	O15031	O15031	0	1276.66	2	638.837	3.03	High	LPPPMDCPTALHQLMLDCWVR	2xCarbamidomethyl [C7; C18]	1	11	P54753	P54753	0	2550.21	3	850.745	3.78	High	LMPEIVATASK		1	4	Q92616	Q92616	0	1159.64	2	580.322	2.27
High	TLGVDLVALATR		1	6	P27708	P27708	0	1228.73	2	614.866	2.78	High	LPPPKPLPGTLK		1	4	O14672	O14672	0	1257.79	3	419.937	3.96	High	IMNEEDPEKQR		1	4	Q96A33	Q96A33; J3QR89	1	1388.65	2	694.828	3.69
High	TLGTPDEVVWPGVTSMPDYKPSFPK		1	5	P24941	P24941	0	2748.36	3	916.79	6.64	High	LPLVTPHTQCR	1xCarbamidomethyl [C10]	1	4	P62191	P62191	0	1321.7	3	441.242	3.86	High	IMLPWDPTGK	1xOxidation [M2]	1	7	P23396	P23396	0	1173.6	2	587.305	2.04
High	TLLPVPSFEDVSIPEKPK		1	7	Q9NX20	Q9NX20	0	1996.1	3	666.037	4.27	High	IPLSQEEITLQGHAFEAR		1	8	Q96RQ3	Q96RQ3	0	2039.06	3	680.357	7.72	High	IMLPWDPTGK		1	11	P23396	P23396	0	1157.6	2	579.306	2.75
High	TICSHVQNMIK	1xCarbamidomethyl [C3]; 1xOxidation [M9]	1	10	P32969	P32969	0	1346.66	2	673.835	3.91	High	IPISLVLR		1	2	O95747	O95747	0	910.608	2	455.808	2.35	High	IMINFNPHFDLEDR	1xOxidation [M2]	1	3	O14786	O14786	0	1776.84	3	592.951	4.32
High	TICSHVQNMIK	1xCarbamidomethyl [C3]	1	8	P32969	P32969	0	1330.66	2	665.838	3.91	High	LPLQLDDAVRPEAEGEEEGR		1	9	P14868	P14868	0	2223.09	3	741.704	4.78	High	IMINFNPHFDLEDR		1	7	O14786	O14786	0	1760.84	3	587.619	4.7
High	VLPDPEVISDLVFLK		1	18	Q92859	Q92859	0	1683.96	3	561.991	3.89	High	IPLLYDAEIHLTR		1	24	P17301	P17301	0	1553.87	3	518.628	5.35	High	IMLFTNEDNPHGNDSAK		1	3	P12956	P12956	0	1902.87	3	634.963	5.35
High	THSDQFLVAFK		1	7	P36542	P36542	0	1292.66	2	646.833	4.24	High	IPIGFIPLGETSSLSHTLFAESGNK		1	2	Q53H12	Q53H12	0	2615.37	3	872.463	6.05	High	LMLESQEFDHFLATK		1	2	Q96HY7	Q96HY7	0	1808.89	3	603.635	4.52
High	THNLEPYFESFINNLR		1	14	P04264	P04264	0	1993.98	3	665.329	6.09	High	LPLEQCTGSSR	1xCarbamidomethyl [C6]	1	2	Q9HCU4	Q9HCU4	0	1247.6	2	624.308	3.13	High	IMGVAGGLTNLSK		1	2	Q8WWY3	Q8WWY3	0	1260.7	2	630.859	2.21
High	THMVVANTMEDFQK		1	5	P07814	P07814	0	1650.76	3	550.926	4.28	High	IPLENLQIIR		1	2	P00533	P00533	0	1208.74	2	604.871	3.04	High	IMVANIEEVLQR		1	17	O75396	O75396	0	1414.77	2	707.895	2.82
High	THMTHHAVSDHEATLR	1xOxidation [M3]	1	55	P01891	P01891	0	1858.86	3	620.294	6.27	High	LPHLPGLEDLGIQATPLELK		1	15	Q16795	Q16795	0	2154.22	3	718.745	5.5	High	ILVGNKNDDPERK		1	5	Q15286	Q15286	2	1497.8	3	499.94	3.07
High	THMTHHAVSDHEATLR		1	47	P01891	P01891	0	1842.87	3	614.958	6.17	High	IPGIIIAASAVR		1	8	P33992	P33992	0	1180.74	2	590.874	3.58	High	ILVGNKNDDPER		1	6	Q15286	Q15286	1	1369.71	3	457.242	3.17
High	THLSLSHNPEQK		1	23	P11586	P11586	0	1390.71	3	464.239	5.75	High	LPGGNEVGMVAFK		1	1	O00763	O00763	0	1318.68	2	659.846	4.63	High	LLVGNDDVHIIAR		1	2	Q7Z6Z7	Q7Z6Z7	0	1434.81	3	478.939	4.17
High	THLSEVQAFFENQSEATFR		1	1	Q9UIQ6	Q9UIQ6	0	2241.06	3	747.693	5.58	High	LPGGNEIGMVAWK	1xOxidation [M9]	1	1	Q13085	Q13085	0	1387.7	2	694.358	3.39	High	LISQIVSSITASLR		2	9	P68363; Q9BQE3	Q9NY65; P68363; Q9BQE3; Q9H853; P68366	0	1487.88	2	744.441	4.15
High	THINIVVIGHVDSGK		2	16	Q05639; P68104	Q05639; P68104; Q5VTE0	0	1588.88	3	530.299	5.71	High	LPGGNEIGMVAWK		1	10	Q13085	Q13085	0	1371.71	2	686.36	4.41	High	ILSNNNTSENTLKR		1	1	Q96QT4	Q96QT4	1	1603.84	3	535.285	4.62
High	THLGLATNEDSSLLAK		1	8	Q9C0B5	Q9C0B5	0	1669.88	2	835.447	4.26	High	IPGEKDSVICLK	1xCarbamidomethyl [C10]	1	24	P08174	P08174	1	1358.73	2	679.871	4.01	High	IISNASCTTNCLAPLAK	2xCarbamidomethyl [C7; C11]	1	14	P04406	P04406	0	1833.92	2	917.466	4.28
High	THIDTVINALK		1	1	O95782	O95782	0	1224.69	2	612.854	3.24	High	IPGEETDTIQHMR	1xOxidation [M12]	1	2	P50416	P50416	0	1542.72	3	514.915	4.2	High	LLSLISIALPENK		1	9	Q7Z6Z7	Q7Z6Z7	0	1410.86	2	705.931	3.18
High	THKPDPGTPQHTSSRPPEPQK		1	8	Q9UDY2	Q9UDY2	0	2322.16	3	774.725	3.02	High	IPGEETDTIQHMR		1	3	P50416	P50416	0	1526.73	3	509.583	4.83	High	ILSKPIEVQVGGR		1	3	Q7L014	Q7L014	0	1395.83	3	465.951	3.96
High	THSPSSKDEQSIGLK		1	34	P10586	P10586	1	1613.81	2	807.413	3.95	High	LPRPPPPEMPESLKK		1	9	Q00325	Q00325	1	1715.95	4	429.744	5.68	High	IISKIENHEGVR		1	2	P14618	P14618	1	1394.78	3	465.597	3.61
High	THEDVPGPVGHLSFSEILDTSLK		1	14	Q58EX2	Q58EX2	0	2478.25	3	826.753	6.63	High	IPSAVSTVSMQNIHPK		1	9	P19634	P19634	0	1708.91	3	570.308	5.47	High	ILSHTEEHKKFE		1	18	Q6Y1H2	Q6Y1H2	2	1497.77	2	749.391	4.05
High	TGVHHYSGNNIELGTACGK	1xCarbamidomethyl [C17]	1	3	P62888	P62888	0	2014.94	3	672.322	5.2	High	IPSDTFYDHEDTTTDKLK		1	48	Q14118	Q14118	1	2125.99	2	1063.5	4.98	High	ILSHLQQDSLK		1	1	Q9NY93	Q9NY93	0	1281.72	3	427.914	3.27
High	TGVAVNKPAEFTVDAK		1	10	P21333	P21333	0	1646.87	2	823.943	4.94	High	LPSDVVTAVR		1	3	P04181	P04181	0	1056.6	2	528.806	2.81	High	LLSFTSQLK		1	6	Q9Y666	Q9Y666	0	1036.6	2	518.811	1.72
[truncated: 7,841 more rows]

## Sheet: Sample 2
Biological Replicate 1												Biological Replicate 2												Biological Replicate 3
[truncated: 3,475 more rows]

## Sheet: Sample 3
Biological Replicate 1												Biological Replicate 2												Biological Replicate 3
[truncated: 19,347 more rows]

[truncated: 9 more sheets: Sample 4, Sample 5, Sample 6, Sample 7, Sample 8, Sample 9, Sample 10, Sample 11, Sample 12]
