# Supplementary material for: Proximity Labeling and SILAC-Based Proteomic Approach Identifies Proteins at the Interface of Homotypic and Heterotypic Cancer Cell Interactions
Source: Mol Cell Proteomics. 2025 May 5;24(6):100986. doi: 10.1016/j.mcpro.2025.100986 (PMC12289527; doi:10.1016/j.mcpro.2025.100986)
Supplement: Supplemental Table S2 [file mmc9.xlsx]

## Sheet: Legend
Supplemantal Table S2. The list of high confidence proteins identified in mono- culture, homotyic and heterotypic co-cultures.
Proteins, which have SAINTscore higher than 0.7 and BFDR value lower than 0.05, were selected for further analysis.
Tab 1. Mono MCF7	Mono-cultures of MCF7 HRP-TM.
Tab 2. Mono MDA-MB-231	Mono-cultures of MDA-MB-231 HRP-TM.
Tab 3. Homotypic MCF7	Homotypic co-cultures of MCF7 HRP-TM and MCF7.
Tab 4. Homotypic MDA-MB-231	Homotypic co-cultures of MDA-MB-231 HRP-TM and MDA-MB-231.
Tab 5. Heterotypic MCF7	Heterotypic co-cultures of MDA-MB-231 HRP-TM and MCF7.
Tab 6. Heterotypic MDA-MB-231	Heterotypic co-cultures of MCF7 HRP-TM and MDA-MB-231.

## Sheet: Mono MCF7
Accession	Gene_name	Spec	SpecSum	AvgSpec	NumReplicates	ctrlCounts	AvgP	MaxP	TopoAvgP	TopoMaxP	SaintScore	logOddsScore	FoldChange	BFDR	Unique_Peptide_Count	Protein_Coverage (%)
A0A087X0R7	SENP3-EIF4A1	8|7|12	27	9	3	0|4|0	0.96	0.99	0.96	0.99	0.96	2.81	6.75	0	2	4.25926
A0AV96	RBM47	8|5|3	16	5.33	3	0|0|0	1	1	1	1	1	6.25	53.33	0	4	8.09444
A0FGR8	ESYT2	40|74|51	165	55	3	6|9|3	1	1	1	1	1	20.79	9.17	0	16	21.2812
A1L0T0	ILVBL	30|31|20	81	27	3	0|0|0	1	1	1	1	1	32.6	270	0	7	14.557
A2RU67	KIAA1467	2|5|2	9	3	3	0|0|0	0.99	1	0.99	1	0.99	4.41	30	0	3	7.71704
A4D1S0	KLRG2	38|57|43	138	46	3	0|0|0	1	1	1	1	1	58.78	460	0	8	25.4279
A5YKK6	CNOT1	6|4|4	14	4.67	3	0|0|0	1	1	1	1	1	7.99	46.67	0	1	0.420875
A6NGG8	C2orf71	4|5|2	11	3.67	3	0|0|0	1	1	1	1	1	4.41	36.67	0	1	0.776398
A8MUA0	YB057_HUMAN	10|12|8	30	10	3	0|4|0	0.98	0.99	0.98	0.99	0.98	3.17	7.5	0	1	4.39883
E9PLN8	E9PLN8_HUMAN	3|6|4	13	4.33	3	0|0|0	1	1	1	1	1	6.25	43.33	0	1	7.83133
H3BQZ7	HNRNPUL2-BSCL2	14|8|3	25	8.33	3	0|0|0	1	1	1	1	1	6.25	83.33	0	5	8.98123
O00148	DDX39A	53|47|49	149	49.67	3	10|10|1	1	1	1	1	1	8.61	7.1	0	11	22.2482
O00154	ACOT7	7|7|3	17	5.67	3	0|0|0	1	1	1	1	1	6.25	56.67	0	2	8.42105
O00159	MYO1C	123|113|103	339	113	3	17|25|21	1	1	1	1	1	56.58	5.38	0	32	31.3264
O00203	AP3B1	14|10|2	26	8.67	3	0|0|0	1	1	1	1	1	4.41	86.67	0	8	9.59781
O00214	LGALS8	3|3|2	8	2.67	3	0|0|0	0.99	1	0.99	1	0.99	4.41	26.67	0	2	6.94006
O00231	PSMD11	7|19|2	28	9.33	3	0|0|0	1	1	1	1	1	4.41	93.33	0	4	12.0853
O00255	MEN1	2|8|9	19	6.33	3	0|0|0	1	1	1	1	1	4.41	63.33	0	2	5.20325
O00410	IPO5	3|2|2	7	2.33	3	0|0|0	0.99	1	0.99	1	0.99	4.41	23.33	0	2	2.64357
O00429	DNM1L	9|14|8	31	10.33	3	1|0|0	1	1	1	1	1	18.76	31	0	5	10.462
O00468	AGRN	15|19|18	52	17.33	3	0|0|0	1	1	1	1	1	25.18	173.33	0	8	4.69279
O00483	NDUFA4	11|9|11	31	10.33	3	1|3|1	1	1	1	1	1	5.94	6.2	0	3	37.037
O00541	PES1	7|3|6	16	5.33	3	0|0|0	1	1	1	1	1	6.25	53.33	0	5	9.35374
O00567	NOP56	23|35|19	77	25.67	3	0|0|0	1	1	1	1	1	31.13	256.67	0	7	14.4781
O00592	PODXL	48|56|60	164	54.67	3	0|0|0	1	1	1	1	1	73.15	546.67	0	11	18.1004
O14617	AP3D1	36|35|18	89	29.67	3	9|9|2	0.8	1	0.8	1	0.8	-0.44	4.45	0.01	3	4.77016
O14656	TOR1A	6|7|5	18	6	3	0|0|0	1	1	1	1	1	9.67	60	0	3	11.4458
O14672	ADAM10	84|116|97	297	99	3	0|0|0	1	1	1	1	1	124.47	990	0	20	26.6043
O14735	CDIPT	16|13|4	33	11	3	0|0|0	1	1	1	1	1	7.99	110	0	4	21.1268
O14763	TNFRSF10B	25|27|37	89	29.67	3	0|0|0	1	1	1	1	1	39.94	296.67	0	6	19.0909
O14786	NRP1	164|234|184	582	194	3	0|0|0	1	1	1	1	1	237.67	1940	0	27	33.6945
O14980	XPO1	41|55|23	119	39.67	3	0|0|0	1	1	1	1	1	37.01	396.67	0	12	15.7796
O15027	SEC16A	55|16|22	93	31	3	9|4|0	0.96	1	0.96	1	0.96	2.32	7.15	0	12	7.66407
O15031	PLXNB2	131|208|197	536	178.67	3	0|0|0	1	1	1	1	1	191.05	1786.67	0	40	25.136
O15091	KIAA0391	13|15|7	35	11.67	3	0|0|0	1	1	1	1	1	12.91	116.67	0	5	9.77702
O15111	CHUK	12|2|3	17	5.67	3	0|0|0	1	1	1	1	1	4.41	56.67	0	2	2.14765
O15127	SCAMP2	3|8|2	13	4.33	3	0|0|0	1	1	1	1	1	4.41	43.33	0	1	3.64742
O15230	LAMA5	22|48|36	106	35.33	3	0|0|0	1	1	1	1	1	35.55	353.33	0	22	8.14614
O15260	SURF4	30|28|22	80	26.67	3	0|2|0	1	1	1	1	1	14.15	40	0	7	14.8699
O15269	SPTLC1	42|50|24	116	38.67	3	0|0|1	1	1	1	1	1	80.52	116	0	11	29.5983
O15270	SPTLC2	18|15|16	49	16.33	3	0|0|0	1	1	1	1	1	25.18	163.33	0	6	15.3025
O15394	NCAM2	153|221|204	578	192.67	3	0|0|0	1	1	1	1	1	222.14	1926.67	0	35	43.6081
O15427	SLC16A3	25|24|21	70	23.33	3	0|0|0	1	1	1	1	1	34.08	233.33	0	5	9.67742
O15431	SLC31A1	24|36|35	95	31.67	3	0|0|0	1	1	1	1	1	38.48	316.67	0	3	15.7895
O15551	CLDN3	38|36|30	104	34.67	3	0|0|0	1	1	1	1	1	47.22	346.67	0	3	14.0909
O43157	PLXNB1	3|7|4	14	4.67	3	0|0|0	1	1	1	1	1	6.25	46.67	0	3	2.10773
O43175	PHGDH	8|7|5	20	6.67	3	3|0|1	0.95	0.99	0.95	0.99	0.95	2.02	5	0	4	7.69231
O43242	PSMD3	67|104|48	219	73	3	8|10|0	1	1	1	1	1	8.17	12.17	0	14	26.5918
O43278	SPINT1	177|266|236	679	226.33	3	0|0|0	1	1	1	1	1	256.02	2263.33	0	28	40.2647
O43291	SPINT2	17|31|26	74	24.67	3	0|0|0	1	1	1	1	1	28.16	246.67	0	5	20.2381
O43395	PRPF3	2|3|12	17	5.67	3	0|0|0	1	1	1	1	1	4.41	56.67	0	6	12.5915
O43520	ATP8B1	13|7|4	24	8	3	0|0|0	1	1	1	1	1	7.99	80	0	8	3.43725
O43570	CA12	137|158|147	442	147.33	3	0|0|7	1	1	1	1	1	18.68	63.14	0	10	24.2938
O43592	XPOT	35|23|13	71	23.67	3	4|0|0	1	1	1	1	1	4.77	17.75	0	10	13.2017
O43688	PPAP2C	11|22|6	39	13	3	0|0|0	1	1	1	1	1	11.31	130	0	2	8.68056
O43837	IDH3B	14|25|18	57	19	3	2|0|1	1	1	1	1	1	15.15	19	0	10	29.8701
O43854	EDIL3	9|4|4	17	5.67	3	0|0|0	1	1	1	1	1	7.99	56.67	0	2	3.75
O60245	PCDH7	103|143|123	369	123	3	0|0|0	1	1	1	1	1	151.42	1230	0	19	24.9766
O60264	SMARCA5	24|55|33	112	37.33	3	0|6|4	1	1	1	1	1	7.08	11.2	0	20	19.3916
O60313	OPA1	80|58|39	177	59	3	8|8|0	1	1	1	1	1	7.64	11.06	0	20	24.6875
O60353	FZD6	21|47|44	112	37.33	3	0|0|0	1	1	1	1	1	34.08	373.33	0	7	12.1813
O60487	MPZL2	2|8|7	17	5.67	3	0|0|0	1	1	1	1	1	4.41	56.67	0	3	13.9535
O60506	SYNCRIP	8|16|7	31	10.33	3	2|6|0	0.77	0.99	0.77	0.99	0.77	0.33	3.88	0.01	5	12.199
O60603	TLR2	50|33|24	107	35.67	3	0|0|0	1	1	1	1	1	38.48	356.67	0	13	21.8112
O60610	DIAPH1	14|9|4	27	9	3	0|0|0	1	1	1	1	1	7.99	90	0	6	5.73899
O60669	SLC16A7	15|29|25	69	23	3	0|0|0	1	1	1	1	1	25.18	230	0	6	13.3891
O60701	UGDH	24|7|4	35	11.67	3	2|0|0	0.98	1	0.98	1	0.98	2.71	17.5	0	8	21.8623
O60716	CTNND1	26|22|17	65	21.67	3	0|0|0	1	1	1	1	1	28.16	216.67	0	9	9.29752
O60762	DPM1	36|43|35	114	38	3	5|19|2	0.97	0.99	0.97	0.99	0.97	2.93	4.38	0	9	40.3846
O60779	SLC19A2	7|8|6	21	7	3	0|0|0	1	1	1	1	1	11.31	70	0	3	8.85312
O60831	PRAF2	5|16|4	25	8.33	3	0|0|0	1	1	1	1	1	7.99	83.33	0	2	16.2921
O75031	HSF2BP	8|6|6	20	6.67	3	0|0|0	1	1	1	1	1	11.31	66.67	0	1	2.99401
O75054	IGSF3	218|327|285	830	276.67	3	0|0|0	1	1	1	1	1	313.84	2766.67	0	38	31.1558
O75110	ATP9A	4|2|10	16	5.33	3	1|0|0	0.97	1	0.97	1	0.97	2.26	16	0	3	2.5788
O75144	ICOSLG	6|6|11	23	7.67	3	0|0|0	1	1	1	1	1	11.31	76.67	0	2	6.62252
O75145	PPFIA3	5|2|5	12	4	3	0|0|0	1	1	1	1	1	4.41	40	0	2	2.84757
O75165	DNAJC13	12|8|10	30	10	3	0|0|0	1	1	1	1	1	14.5	100	0	6	3.78957
O75190	DNAJB6	20|22|2	44	14.67	3	0|0|0	1	1	1	1	1	4.41	146.67	0	2	9.81595
O75340	PDCD6	28|17|7	52	17.33	3	7|0|0	0.92	1	0.92	1	0.92	1.3	7.43	0	8	36.6492
O75352	MPDU1	13|11|11	35	11.67	3	5|1|0	0.97	0.98	0.97	0.98	0.97	3.44	5.83	0	2	9.7166
O75396	SEC22B	13|23|25	61	20.33	3	0|3|0	1	1	1	1	1	5.91	20.33	0	4	16.7442
O75477	ERLIN1	7|12|4	23	7.67	3	0|0|0	1	1	1	1	1	7.99	76.67	0	3	19.3642
O75487	GPC4	156|171|143	470	156.67	3	0|0|0	1	1	1	1	1	208.02	1566.67	0	21	37.9496
O75533	SF3B1	43|36|36	115	38.33	3	0|0|0	1	1	1	1	1	55.9	383.33	0	19	17.0245
O75882	ATRN	12|28|12	52	17.33	3	0|0|0	1	1	1	1	1	20.66	173.33	0	8	7.13786
O75915	ARL6IP5	15|15|21	51	17	3	0|0|0	1	1	1	1	1	25.18	170	0	4	24.4681
O76031	CLPX	33|47|27	107	35.67	3	0|1|0	1	1	1	1	1	93.59	107	0	12	23.0648
O76061	STC2	7|9|7	23	7.67	3	0|0|0	1	1	1	1	1	12.91	76.67	0	1	5.29801
O76082	SLC22A5	5|5|3	13	4.33	3	0|0|0	1	1	1	1	1	6.25	43.33	0	4	9.51526
O94874	UFL1	7|13|7	27	9	3	0|0|0	1	1	1	1	1	12.91	90	0	8	13.728
O94906	PRPF6	101|119|76	296	98.67	3	20|22|3	1	1	1	1	1	6.62	6.58	0	26	29.3305
O94979	SEC31A	11|14|3	28	9.33	3	0|1|0	1	1	1	1	1	4.45	28	0	4	2.62295
O95084	PRSS23	15|8|18	41	13.67	3	0|0|0	1	1	1	1	1	14.5	136.67	0	4	14.6214
O95197	RTN3	16|18|6	40	13.33	3	0|0|0	1	1	1	1	1	11.31	133.33	0	2	1.84109
O95274	LYPD3	29|30|28	87	29	3	0|0|0	1	1	1	1	1	44.31	290	0	5	21.6763
O95297	MPZL1	6|16|13	35	11.67	3	0|0|0	1	1	1	1	1	11.31	116.67	0	4	18.2156
O95299	NDUFA10	19|16|4	39	13	3	0|0|0	1	1	1	1	1	7.99	130	0	4	15.2113
O95347	SMC2	7|12|8	27	9	3	0|7|1	0.77	0.95	0.77	0.95	0.77	0.44	3.38	0.01	14	11.9465
O95373	IPO7	27|31|7	65	21.67	3	0|5|0	0.97	1	0.97	1	0.97	2.4	13	0	7	7.61079
O95573	ACSL3	13|8|19	40	13.33	3	0|0|0	1	1	1	1	1	14.5	133.33	0	6	12.6389
O95714	HERC2	14|21|10	45	15	3	0|6|0	0.97	0.99	0.97	0.99	0.97	2.92	7.5	0	8	2.44104
O95716	RAB3D	23|36|19	78	26	3	0|0|0	1	1	1	1	1	31.13	260	0	5	36.5297
O95747	OXSR1	11|7|2	20	6.67	3	0|0|0	1	1	1	1	1	4.41	66.67	0	3	6.45161
O95782	AP2A1	23|14|17	54	18	3	2|0|0	1	1	1	1	1	9.38	27	0	8	11.8731
O95831	AIFM1	11|11|6	28	9.33	3	0|4|0	0.96	0.98	0.96	0.98	0.96	2.43	7	0	8	11.5824
O95858	TSPAN15	4|6|3	13	4.33	3	0|0|0	1	1	1	1	1	6.25	43.33	0	3	8.5034
O95864	FADS2	37|24|12	73	24.33	3	0|0|0	1	1	1	1	1	20.66	243.33	0	5	15.3153
P00338	LDHA	7|10|6	23	7.67	3	0|5|0	0.92	0.96	0.92	0.96	0.92	1.95	4.6	0	4	12.9518
P00403	MT-CO2	31|40|27	98	32.67	3	10|4|0	0.99	1	0.99	1	0.99	4.62	7	0	8	27.7533
P00414	MT-CO3	5|9|3	17	5.67	3	0|2|0	0.95	1	0.95	1	0.95	1.92	8.5	0	1	5.36398
P00533	EGFR	19|15|20	54	18	3	0|0|0	1	1	1	1	1	25.18	180	0	6	6.44628
P00966	ASS1	55|81|53	189	63	3	7|16|0	1	1	1	1	1	5.83	8.22	0	18	38.1068
P01130	LDLR	18|11|18	47	15.67	3	0|0|0	1	1	1	1	1	19.14	156.67	0	9	13.2558
P01891	HLA-A	150|143|124	417	139	3	0|11|0	1	1	1	1	1	12.1	37.91	0	6	31.5068
P02786	TFRC	616|867|717	2200	733.33	3	4|8|7	1	1	1	1	1	inf	115.79	0	57	58.9474
P03372	ESR1	2|10|7	19	6.33	3	0|0|0	1	1	1	1	1	4.41	63.33	0	2	4.36975
P04004	VTN	5|7|10	22	7.33	3	0|0|0	1	1	1	1	1	9.67	73.33	0	2	4.81172
P04181	OAT	25|39|39	103	34.33	3	4|2|1	1	1	1	1	1	23.22	14.71	0	10	29.8405
P04626	ERBB2	206|297|222	725	241.67	3	0|0|0	1	1	1	1	1	296.92	2416.67	0	32	27.4104
P04798	CYP1A1	36|42|16	94	31.33	3	1|0|0	1	1	1	1	1	47.62	94	0	8	20.1172
P04843	RPN1	91|114|97	302	100.67	3	21|27|12	1	1	1	1	1	15.59	5.03	0	19	37.7265
P04844	RPN2	75|53|45	173	57.67	3	9|15|0	1	1	1	1	1	5.23	7.21	0	10	21.0777
P04920	SLC4A2	6|5|4	15	5	3	0|0|0	1	1	1	1	1	7.99	50	0	3	3.78727
P05023	ATP1A1	376|462|440	1278	426	3	4|4|0	1	1	1	1	1	197.22	159.75	0	59	42.913
P05026	ATP1B1	102|145|128	375	125	3	0|0|0	1	1	1	1	1	150.01	1250	0	18	39.934
P05362	ICAM1	32|17|24	73	24.33	3	0|0|0	1	1	1	1	1	28.16	243.33	0	11	23.8722
P05556	ITGB1	279|363|342	984	328	3	0|0|0	1	1	1	1	1	399.76	3280	0	36	33.584
P06213	INSR	130|194|164	488	162.67	3	0|0|0	1	1	1	1	1	189.64	1626.67	0	28	19.9711
P06493	CDK1	53|52|37	142	47.33	3	3|2|0	1	1	1	1	1	33.52	28.4	0	11	42.7609
P06756	ITGAV	322|370|343	1035	345	3	0|0|0	1	1	1	1	1	460.29	3450	0	46	37.5954
P07204	THBD	35|39|31	105	35	3	0|0|0	1	1	1	1	1	48.67	350	0	5	11.1304
P07237	P4HB	33|17|15	65	21.67	3	4|4|3	1	1	1	1	1	7.14	5.91	0	14	34.252
P07384	CAPN1	6|4|6	16	5.33	3	0|0|0	1	1	1	1	1	7.99	53.33	0	5	8.96359
P07602	PSAP	9|7|2	18	6	3	0|0|0	1	1	1	1	1	4.41	60	0	2	5.91603
P07814	EPRS	175|254|150	579	193	3	21|57|17	1	1	1	1	1	6.17	6.09	0	49	35.4497
P07949	RET	12|13|14	39	13	3	0|0|0	1	1	1	1	1	20.66	130	0	6	5.74506
P07996	THBS1	135|130|100	365	121.67	3	0|0|0	1	1	1	1	1	147.17	1216.67	0	27	26.2393
P08069	IGF1R	389|580|483	1452	484	3	0|0|0	1	1	1	1	1	554.55	4840	0	57	37.5274
P08174	CD55	64|114|85	263	87.67	3	0|0|0	1	1	1	1	1	96.02	876.67	0	13	30.4462
P08195	SLC3A2	387|351|312	1050	350	3	29|32|10	1	1	1	1	1	33.6	14.79	0	23	35.873
P08237	PFKM	14|20|11	45	15	3	0|0|0	1	1	1	1	1	19.14	150	0	5	10.641
P08240	SRPR	12|25|12	49	16.33	3	0|4|0	0.99	1	0.99	1	0.99	4.47	12.25	0	10	19.906
P08243	ASNS	4|3|7	14	4.67	3	0|0|0	1	1	1	1	1	6.25	46.67	0	2	4.45633
P08473	MME	36|34|28	98	32.67	3	0|0|0	1	1	1	1	1	44.31	326.67	0	13	21.8667
P08559	PDHA1	7|5|5	17	5.67	3	0|4|0	0.9	0.94	0.9	0.94	0.9	1.97	4.25	0.01	4	10.5128
P08648	ITGA5	26|41|37	104	34.67	3	0|0|0	1	1	1	1	1	41.4	346.67	0	11	13.5367
P08729	KRT7	19|35|42	96	32	3	0|0|0	1	1	1	1	1	31.13	320	0	1	14.2857
P08754	GNAI3	19|20|20	59	19.67	3	0|0|0	1	1	1	1	1	31.13	196.67	0	3	23.7288
P09110	ACAA1	11|8|12	31	10.33	3	6|0|1	0.92	0.96	0.92	0.96	0.92	1.77	4.43	0	3	8.49057
P09543	CNP	13|16|11	40	13.33	3	0|6|0	0.97	0.99	0.97	0.99	0.97	3.16	6.67	0	7	20.4276
P09758	TACSTD2	37|49|39	125	41.67	3	0|0|0	1	1	1	1	1	57.34	416.67	0	10	31.2693
P10398	ARAF	8|3|6	17	5.67	3	0|0|0	1	1	1	1	1	6.25	56.67	0	2	3.46535
P10586	PTPRF	637|885|762	2284	761.33	3	0|0|1	1	1	1	1	1	inf	2284	0	84	50.8128
P10646	TFPI	6|15|10	31	10.33	3	0|0|0	1	1	1	1	1	11.31	103.33	0	3	17.7632
P10809	HSPD1	50|43|24	117	39	3	10|13|6	0.79	1	0.79	1	0.79	-0.52	4.03	0.01	19	30.7155
P10909	CLU	32|19|16	67	22.33	3	0|0|0	1	1	1	1	1	26.68	223.33	0	7	19.8218
P11021	HSPA5	54|16|9	79	26.33	3	5|0|0	0.98	1	0.98	1	0.98	3.02	15.8	0	14	28.7462
P11047	LAMC1	6|15|5	26	8.67	3	0|0|0	1	1	1	1	1	9.67	86.67	0	5	4.35053
P11166	SLC2A1	19|21|10	50	16.67	3	3|0|0	1	1	1	1	1	4.71	16.67	0	3	7.11382
P11172	UMPS	20|9|10	39	13	3	3|0|0	0.99	1	0.99	1	0.99	4.3	13	0	5	16.0417
P11216	PYGB	77|80|54	211	70.33	3	15|20|12	1	1	1	1	1	23.33	4.49	0	19	28.1139
P11717	IGF2R	73|104|128	305	101.67	3	0|0|0	1	1	1	1	1	108.83	1016.67	0	42	18.7073
P11940	PABPC1	11|5|2	18	6	3	0|0|0	1	1	1	1	1	4.41	60	0	4	9.1195
P12235	SLC25A4	78|123|63	264	88	3	0|0|0	1	1	1	1	1	94.59	880	0	3	39.2617
P12259	F5	17|2|2	21	7	3	0|1|0	0.94	1	0.94	1	0.94	2.26	21	0	7	3.86691
P12830	CDH1	161|209|189	559	186.33	3	0|0|0	1	1	1	1	1	233.44	1863.33	0	20	24.7166
P12956	XRCC6	120|165|129	414	138	3	9|29|17	1	1	1	1	1	12.92	7.53	0	29	43.8424
P13010	XRCC5	75|79|48	202	67.33	3	1|8|3	1	1	1	1	1	12.61	16.83	0	15	23.9071
P13164	IFITM1	4|9|9	22	7.33	3	0|0|0	1	1	1	1	1	7.99	73.33	0	1	16.8
P13473	LAMP2	8|4|6	18	6	3	0|0|0	1	1	1	1	1	7.99	60	0	1	1.95122
P13498	CYBA	7|13|8	28	9.33	3	0|0|0	1	1	1	1	1	12.91	93.33	0	2	12.8205
P13804	ETFA	7|3|4	14	4.67	3	2|1|0	0.88	1	0.88	1	0.88	1.01	4.67	0.01	2	9.00901
P13987	CD59	12|18|23	53	17.67	3	0|0|0	1	1	1	1	1	20.66	176.67	0	3	17.9688
P14209	CD99	9|4|3	16	5.33	3	0|0|0	1	1	1	1	1	6.25	53.33	0	2	7.56757
P14384	CPM	24|21|17	62	20.67	3	0|0|0	1	1	1	1	1	28.16	206.67	0	4	9.70655
P14625	HSP90B1	79|50|28	157	52.33	3	3|6|2	1	1	1	1	1	23.45	14.27	0	18	28.7671
P14923	JUP	310|313|308	931	310.33	3	8|6|0	1	1	1	1	1	68.5	66.5	0	35	49.6644
P15151	PVR	54|72|70	196	65.33	3	0|0|0	1	1	1	1	1	81.74	653.33	0	8	17.0264
P15529	CD46	17|25|22	64	21.33	3	0|0|0	1	1	1	1	1	28.16	213.33	0	6	13.2653
P15559	NQO1	2|9|2	13	4.33	3	1|1|0	0.8	1	0.8	1	0.8	0.82	6.5	0.01	2	8.0292
P16070	CD44	95|100|77	272	90.67	3	0|0|0	1	1	1	1	1	114.52	906.67	0	12	13.8814
P16144	ITGB4	52|26|38	116	38.67	3	0|0|0	1	1	1	1	1	41.4	386.67	0	20	12.5686
P16422	EPCAM	44|54|64	162	54	3	0|0|0	1	1	1	1	1	67.41	540	0	10	29.2994
P16615	ATP2A2	158|186|129	473	157.67	3	17|31|8	1	1	1	1	1	11.22	8.45	0	26	30.9021
P17152	TMEM11	4|4|5	13	4.33	3	0|0|0	1	1	1	1	1	7.99	43.33	0	2	12.5
P17301	ITGA2	289|399|396	1084	361.33	3	0|0|4	1	1	1	1	1	62.57	271	0	39	31.4987
P17612	PRKACA	20|21|6	47	15.67	3	0|0|0	1	1	1	1	1	11.31	156.67	0	2	19.0883
P17812	CTPS1	15|9|4	28	9.33	3	2|0|0	0.98	1	0.98	1	0.98	2.71	14	0	4	9.13706
P17858	PFKL	42|56|40	138	46	3	0|2|0	1	1	1	1	1	24.37	69	0	15	28.8462
P17987	TCP1	105|98|89	292	97.33	3	33|26|6	0.99	1	0.99	1	0.99	4.25	4.49	0	21	43.3453
P18031	PTPN1	13|6|7	26	8.67	3	0|0|0	1	1	1	1	1	11.31	86.67	0	9	22.9885
P18084	ITGB5	164|222|203	589	196.33	3	0|0|0	1	1	1	1	1	237.67	1963.33	0	22	25.6571
P18433	PTPRA	49|40|40	129	43	3	0|0|0	1	1	1	1	1	61.66	430	0	9	15.8354
P19256	CD58	15|20|19	54	18	3	0|0|0	1	1	1	1	1	25.18	180	0	3	8
P19367	HK1	23|46|22	91	30.33	3	0|0|0	1	1	1	1	1	35.55	303.33	0	21	23.337
P19634	SLC9A1	35|12|9	56	18.67	3	0|0|0	1	1	1	1	1	16.06	186.67	0	5	7.23926
P20020	ATP2B1	54|36|40	130	43.33	3	0|0|0	1	1	1	1	1	55.9	433.33	0	4	12.3211
P20339	RAB5A	16|31|21	68	22.67	3	2|3|0	1	1	1	1	1	12.01	13.6	0	6	48.8372
P20585	MSH3	10|15|8	33	11	3	0|3|0	0.99	1	0.99	1	0.99	3.86	11	0	5	5.8927
P21583	KITLG	12|14|13	39	13	3	0|0|0	1	1	1	1	1	20.66	130	0	2	9.89011
P21589	NT5E	41|55|33	129	43	3	0|0|0	1	1	1	1	1	51.56	430	0	15	27.0035
P21709	EPHA1	4|29|28	61	20.33	3	0|0|0	1	1	1	1	1	7.99	203.33	0	8	12.2951
P21802	FGFR2	29|55|55	139	46.33	3	0|0|0	1	1	1	1	1	45.76	463.33	0	15	21.5591
P21860	ERBB3	91|112|94	297	99	3	0|0|0	1	1	1	1	1	134.41	990	0	22	19.225
P21926	CD9	37|40|39	116	38.67	3	0|0|0	1	1	1	1	1	57.34	386.67	0	6	20.1754
P22087	FBL	18|44|43	105	35	3	3|4|4	1	1	1	1	1	10.36	9.55	0	8	22.4299
P22102	GART	8|7|3	18	6	3	3|0|0	0.91	0.98	0.91	0.98	0.91	1.24	6	0	5	5.64356
P22223	CDH3	31|54|40	125	41.67	3	0|0|0	1	1	1	1	1	48.67	416.67	0	8	14.234
P22413	ENPP1	147|146|142	435	145	3	0|0|0	1	1	1	1	1	206.6	1450	0	26	22.2703
P22455	FGFR4	7|4|14	25	8.33	3	0|0|0	1	1	1	1	1	7.99	83.33	0	2	4.98753
P23229	ITGA6	27|17|20	64	21.33	3	0|0|0	1	1	1	1	1	28.16	213.33	0	9	8.31858
P23246	SFPQ	42|59|70	171	57	3	1|26|9	0.9	0.99	0.9	0.99	0.9	0.9	4.75	0.01	12	20.0849
P23258	TUBG1	9|15|7	31	10.33	3	0|0|0	1	1	1	1	1	12.91	103.33	0	3	7.09534
P23381	WARS	10|11|16	37	12.33	3	2|6|3	0.91	1	0.91	1	0.91	1.39	3.36	0	4	13.8004
P23443	RPS6KB1	10|9|5	24	8	3	0|0|0	1	1	1	1	1	9.67	80	0	6	13.9048
P23470	PTPRG	20|51|54	125	41.67	3	0|0|0	1	1	1	1	1	32.6	416.67	0	17	14.7405
P23634	ATP2B4	49|42|51	142	47.33	3	0|0|0	1	1	1	1	1	64.54	473.33	0	10	17.083
P24941	CDK2	20|9|10	39	13	3	0|2|0	1	1	1	1	1	6.21	19.5	0	4	27.5168
P25106	ACKR3	6|9|13	28	9.33	3	0|0|0	1	1	1	1	1	11.31	93.33	0	3	9.66851
P25205	MCM3	17|3|8	28	9.33	3	0|0|1	1	1	1	1	1	4.45	28	0	10	12.995
P26006	ITGA3	88|115|125	328	109.33	3	0|0|0	1	1	1	1	1	130.15	1093.33	0	24	18.4586
P26232	CTNNA2	3|4|6	13	4.33	3	0|0|0	1	1	1	1	1	6.25	43.33	0	1	3.67261
P26640	VARS	6|19|6	31	10.33	3	2|0|3	0.94	1	0.94	1	0.94	2.35	6.2	0	6	7.04114
P27105	STOM	49|57|35	141	47	3	0|0|0	1	1	1	1	1	54.45	470	0	10	32.6389
P27708	CAD	41|40|28	109	36.33	3	10|7|2	1	1	1	1	1	6.17	5.74	0	18	9.66292
P27797	CALR	35|35|13	83	27.67	3	0|0|0	1	1	1	1	1	22.18	276.67	0	5	16.307
P27824	CANX	24|8|7	39	13	3	0|1|0	1	1	1	1	1	15.58	39	0	4	11.9932
P28288	ABCD3	16|35|21	72	24	3	0|4|0	1	1	1	1	1	5.63	18	0	8	14.7193
P29317	EPHA2	171|184|151	506	168.67	3	0|0|0	1	1	1	1	1	219.32	1686.67	0	30	33.4016
P29323	EPHB2	67|89|88	244	81.33	3	0|0|0	1	1	1	1	1	100.29	813.33	0	18	26.1611
P29401	TKT	45|21|41	107	35.67	3	7|8|4	1	1	1	1	1	6.37	5.63	0	15	27.7689
P29762	CRABP1	2|16|12	30	10	3	0|0|0	1	1	1	1	1	4.41	100	0	1	7.29927
P30153	PPP2R1A	13|11|4	28	9.33	3	0|0|0	1	1	1	1	1	7.99	93.33	0	4	11.3752
P31431	SDC4	25|7|23	55	18.33	3	0|0|0	1	1	1	1	1	12.91	183.33	0	5	25.2525
P31641	SLC6A6	18|18|8	44	14.67	3	0|0|0	1	1	1	1	1	14.5	146.67	0	4	5.96774
P31943	HNRNPH1	58|24|35	117	39	3	8|7|0	1	1	1	1	1	4.58	7.8	0	4	27.3942
P32004	L1CAM	286|329|331	946	315.33	3	0|0|1	1	1	1	1	1	inf	946	0	36	29.0374
P33176	KIF5B	16|56|27	99	33	3	0|4|0	1	1	1	1	1	5.63	24.75	0	17	19.73
P33527	ABCC1	16|5|17	38	12.67	3	0|0|0	1	1	1	1	1	9.67	126.67	0	10	8.5565
P33897	ABCD1	27|27|21	75	25	3	0|0|0	1	1	1	1	1	34.08	250	0	5	8.85906
P33991	MCM4	84|78|60	222	74	3	24|17|0	0.99	1	0.99	1	0.99	4.03	5.41	0	17	23.6385
P33993	MCM7	102|78|64	244	81.33	3	19|11|0	1	1	1	1	1	5.97	8.13	0	25	40.612
P35052	GPC1	44|13|38	95	31.67	3	0|0|0	1	1	1	1	1	22.18	316.67	0	16	35.1254
P35221	CTNNA1	10|21|15	46	15.33	3	0|0|0	1	1	1	1	1	17.6	153.33	0	8	13.9073
P35222	CTNNB1	248|289|239	776	258.67	3	0|0|0	1	1	1	1	1	343.43	2586.67	0	31	39.1805
P35232	PHB	62|65|69	196	65.33	3	16|15|2	1	1	1	1	1	7.32	5.94	0	12	48.1618
P35251	RFC1	14|13|15	42	14	3	4|5|3	0.99	1	0.99	1	0.99	3.89	3.5	0	6	6.5331
P35613	BSG	33|25|26	84	28	3	0|0|0	1	1	1	1	1	39.94	280	0	6	17.4026
P35998	PSMC2	36|21|16	73	24.33	3	7|8|0	0.92	1	0.92	1	0.92	1.32	4.87	0	12	31.6397
P36021	SLC16A2	13|10|6	29	9.67	3	0|0|0	1	1	1	1	1	11.31	96.67	0	2	6.67904
P36542	ATP5C1	30|55|52	137	45.67	3	0|20|3	0.97	0.99	0.97	0.99	0.97	2.48	5.96	0	10	27.1812
P36776	LONP1	12|6|13	31	10.33	3	0|0|0	1	1	1	1	1	11.31	103.33	0	4	5.21376
P36941	LTBR	37|17|31	85	28.33	3	0|0|0	1	1	1	1	1	28.16	283.33	0	4	9.88506
P38919	EIF4A3	53|66|34	153	51	3	8|2|0	1	1	1	1	1	6.8	15.3	0	12	29.4404
P39656	DDOST	17|10|14	41	13.67	3	1|0|0	1	1	1	1	1	25.46	41	0	7	16.2281
P39748	FEN1	16|17|21	54	18	3	5|0|0	0.99	1	0.99	1	0.99	4.8	10.8	0	5	15.5263
P40227	CCT6A	43|67|26	136	45.33	3	8|10|7	1	1	1	1	1	6.31	5.44	0	12	40.3013
P40616	ARL1	28|31|24	83	27.67	3	7|0|0	1	1	1	1	1	5.21	11.86	0	6	25.4144
P40937	RFC5	15|13|8	36	12	3	0|0|0	1	1	1	1	1	14.5	120	0	2	11.4706
P41091	EIF2S3	31|48|53	132	44	3	2|9|8	1	1	1	1	1	8.3	6.95	0	13	34.9576
P41231	P2RY2	24|30|18	72	24	3	0|0|0	1	1	1	1	1	29.65	240	0	4	11.1406
P41250	GARS	8|7|4	19	6.33	3	0|0|0	1	1	1	1	1	7.99	63.33	0	3	6.35995
P41252	IARS	170|168|93	431	143.67	3	8|9|0	1	1	1	1	1	17.63	25.35	0	33	33.122
P41440	SLC19A1	8|6|14	28	9.33	3	0|0|0	1	1	1	1	1	11.31	93.33	0	4	7.61421
P41743	PRKCI	2|10|9	21	7	3	0|2|0	0.91	1	0.91	1	0.91	1.04	10.5	0	1	3.69128
P42224	STAT1	26|18|7	51	17	3	5|0|0	0.97	1	0.97	1	0.97	2.4	10.2	0	9	16.2667
P42356	PI4KA	13|6|3	22	7.33	3	0|0|0	1	1	1	1	1	6.25	73.33	0	4	3.47358
P42704	LRPPRC	30|42|18	90	30	3	0|2|0	1	1	1	1	1	11.8	45	0	17	12.9842
P42892	ECE1	160|208|184	552	184	3	0|0|0	1	1	1	1	1	232.03	1840	0	32	34.5455
P43243	MATR3	9|21|15	45	15	3	0|1|0	1	1	1	1	1	22.06	45	0	5	9.91736
P43246	MSH2	33|37|9	79	26.33	3	0|0|0	1	1	1	1	1	16.06	263.33	0	12	16.4882
P45880	VDAC2	31|22|18	71	23.67	3	15|1|0	0.91	0.98	0.91	0.98	0.91	1.51	4.44	0	9	35.3741
P46087	NOP2	2|8|6	16	5.33	3	0|0|0	1	1	1	1	1	4.41	53.33	0	1	1.10837
P46459	NSF	30|44|18	92	30.67	3	2|2|0	1	1	1	1	1	30.83	23	0	13	19.8925
P46531	NOTCH1	100|133|101	334	111.33	3	1|0|0	1	1	1	1	1	472.97	334	0	21	10.998
P46977	STT3A	25|39|28	92	30.67	3	2|2|1	1	1	1	1	1	26.48	18.4	0	10	14.4681
P47897	QARS	25|9|4	38	12.67	3	0|0|0	1	1	1	1	1	7.99	126.67	0	7	10.3226
P48047	ATP5O	6|33|50	89	29.67	3	0|5|1	0.92	1	0.92	1	0.92	1.17	14.83	0	8	42.723
P48509	CD151	12|11|7	30	10	3	0|0|0	1	1	1	1	1	12.91	100	0	4	10.2767
P48735	IDH2	36|60|65	161	53.67	3	11|9|13	1	1	1	1	1	10.17	4.88	0	16	34.0708
P48960	CD97	72|57|76	205	68.33	3	0|0|0	1	1	1	1	1	86.03	683.33	0	11	14.2515
P49184	DNASE1L1	3|4|4	11	3.67	3	0|0|0	1	1	1	1	1	6.25	36.67	0	4	14.9007
P49368	CCT3	66|84|63	213	71	3	7|7|10	1	1	1	1	1	48.53	8.88	0	21	46.9725
P49419	ALDH7A1	5|12|2	19	6.33	3	0|1|0	0.97	1	0.97	1	0.97	2.26	19	0	4	10.7607
P49447	CYB561	11|14|13	38	12.67	3	0|0|0	1	1	1	1	1	19.14	126.67	0	2	5.9761
P49588	AARS	20|15|4	39	13	3	2|0|0	0.98	1	0.98	1	0.98	2.71	19.5	0	6	5.68182
P49755	TMED10	15|20|25	60	20	3	0|0|0	1	1	1	1	1	25.18	200	0	6	29.2237
P49761	CLK3	8|12|7	27	9	3	0|0|0	1	1	1	1	1	12.91	90	0	4	7.52351
P49792	RANBP2	24|42|18	84	28	3	0|1|0	1	1	1	1	1	55.54	84	0	7	6.04839
P49961	ENTPD1	10|14|9	33	11	3	0|0|0	1	1	1	1	1	16.06	110	0	5	11.5686
P50416	CPT1A	12|49|31	92	30.67	3	4|4|2	1	1	1	1	1	4.69	9.2	0	16	19.793
P50443	SLC26A2	61|45|17	123	41	3	0|0|0	1	1	1	1	1	28.16	410	0	6	10.0135
P50454	SERPINH1	77|85|79	241	80.33	3	15|24|3	1	1	1	1	1	6.63	5.74	0	15	36.3636
P50570	DNM2	57|71|35	163	54.33	3	3|9|0	1	1	1	1	1	6.48	13.58	0	14	23.4483
P50895	BCAM	157|198|226	581	193.67	3	0|0|0	1	1	1	1	1	227.79	1936.67	0	22	34.7134
P50990	CCT8	7|2|6	15	5	3	0|0|0	1	1	1	1	1	4.41	50	0	5	11.1314
P50991	CCT4	102|86|67	255	85	3	23|21|6	1	1	1	1	1	5.27	5.1	0	16	33.7662
P51116	FXR2	6|15|3	24	8	3	3|2|0	0.72	1	0.72	1	0.72	-1.17	4.8	0.01	7	12.4814
P51148	RAB5C	31|51|47	129	43	3	0|11|0	1	1	1	1	1	4.75	11.73	0	6	37.5
P51149	RAB7A	25|37|49	111	37	3	1|10|3	1	1	1	1	1	4.49	7.93	0	9	50.7246
P51511	MMP15	37|54|37	128	42.67	3	0|2|7	1	1	1	1	1	8.45	14.22	0	9	16.1435
P51512	MMP16	2|5|2	9	3	3	0|0|0	0.99	1	0.99	1	0.99	4.41	30	0	1	1.15321
P51532	SMARCA4	7|13|2	22	7.33	3	0|3|0	0.84	1	0.84	1	0.84	0.2	7.33	0.01	9	4.85732
P51553	IDH3G	11|13|14	38	12.67	3	0|0|1	1	1	1	1	1	28.95	38	0	5	19.084
P51571	SSR4	16|3|12	31	10.33	3	0|0|0	1	1	1	1	1	6.25	103.33	0	1	10.9827
P51648	ALDH3A2	4|12|8	24	8	3	0|0|0	1	1	1	1	1	7.99	80	0	3	6.39175
P51805	PLXNA3	31|51|48	130	43.33	3	0|0|0	1	1	1	1	1	48.67	433.33	0	9	9.99466
P52209	PGD	8|12|8	28	9.33	3	3|0|0	0.98	1	0.98	1	0.98	3.86	9.33	0	6	14.0787
P52292	KPNA2	75|74|42	191	63.67	3	11|0|0	1	1	1	1	1	5.82	17.36	0	9	19.8488
P52569	SLC7A2	114|105|110	329	109.67	3	0|0|0	1	1	1	1	1	154.26	1096.67	0	12	18.845
P52701	MSH6	20|20|14	54	18	3	0|0|0	1	1	1	1	1	23.68	180	0	8	7.42647
P52799	EFNB2	30|31|33	94	31.33	3	0|0|0	1	1	1	1	1	47.22	313.33	0	8	25.8258
P53396	ACLY	51|26|25	102	34	3	8|9|6	1	1	1	1	1	7.12	4.43	0	16	15.9855
P53618	COPB1	112|120|54	286	95.33	3	8|7|0	1	1	1	1	1	11.62	19.07	0	25	27.3872
P53621	COPA	89|101|71	261	87	3	5|43|8	0.93	0.99	0.93	0.99	0.93	1.4	4.66	0	23	21.4052
P53680	AP2S1	8|3|5	16	5.33	3	0|2|0	0.95	1	0.95	1	0.95	1.92	8	0	4	25.3521
P53985	SLC16A1	74|59|50	183	61	3	0|0|0	1	1	1	1	1	76.02	610	0	5	7.4
P54136	RARS	83|102|49	234	78	3	0|0|0	1	1	1	1	1	74.58	780	0	30	44.5455
P54577	YARS	33|29|14	76	25.33	3	0|0|0	1	1	1	1	1	23.68	253.33	0	11	25.1894
P54709	ATP1B3	41|47|37	125	41.67	3	0|0|0	1	1	1	1	1	57.34	416.67	0	7	29.3907
P54753	EPHB3	234|275|225	734	244.67	3	0|0|0	1	1	1	1	1	323.7	2446.67	0	28	40.8818
P54760	EPHB4	276|282|268	826	275.33	3	0|0|0	1	1	1	1	1	384.28	2753.33	0	29	38.7031
P54764	EPHA4	52|89|97	238	79.33	3	0|0|0	1	1	1	1	1	78.88	793.33	0	15	25.6592
P54886	ALDH18A1	92|122|103	317	105.67	3	6|8|2	1	1	1	1	1	51.67	19.81	0	27	34.2138
P55060	CSE1L	79|86|28	193	64.33	3	4|1|0	1	1	1	1	1	11.34	38.6	0	21	25.1287
P55082	MFAP3	6|7|10	23	7.67	3	0|0|0	1	1	1	1	1	11.31	76.67	0	5	9.66851
P55084	HADHB	8|15|22	45	15	3	0|1|4	0.98	1	0.98	1	0.98	2.97	9	0	11	20.6751
P55287	CDH11	10|14|6	30	10	3	0|0|0	1	1	1	1	1	11.31	100	0	2	3.26633
P56159	GFRA1	110|178|136	424	141.33	3	0|0|0	1	1	1	1	1	161.34	1413.33	0	13	26.4516
P56192	MARS	53|63|41	157	52.33	3	3|3|0	1	1	1	1	1	32.16	26.17	0	14	17.3333
P56749	CLDN12	3|6|9	18	6	3	0|0|0	1	1	1	1	1	6.25	60	0	1	6.14754
P57088	TMEM33	14|21|7	42	14	3	0|0|0	1	1	1	1	1	12.91	140	0	6	20.6478
P60033	CD81	59|69|34	162	54	3	0|0|0	1	1	1	1	1	53.01	540	0	5	30.9322
P60228	EIF3E	7|7|8	22	7.33	3	0|0|0	1	1	1	1	1	12.91	73.33	0	3	7.86517
P60842	EIF4A1	218|213|148	579	193	3	67|39|13	0.78	1	0.78	1	0.78	-0.61	4.87	0.01	20	49.5074
P60953	CDC42	15|8|22	45	15	3	0|8|0	0.91	0.99	0.91	0.99	0.91	1.26	5.62	0	4	31.4136
P61019	RAB2A	13|26|21	60	20	3	0|0|0	1	1	1	1	1	22.18	200	0	6	35.8491
P61020	RAB5B	5|14|15	34	11.33	3	0|6|0	0.87	0.98	0.87	0.98	0.87	0.59	5.67	0.01	1	16.7442
P61204	ARF3	40|85|49	174	58	3	18|0|0	0.99	1	0.99	1	0.99	4.31	9.67	0	6	55.8011
P61221	ABCE1	17|49|33	99	33	3	0|2|9	0.99	1	0.99	1	0.99	3.24	9	0	15	30.5509
P61224	RAP1B	12|13|19	44	14.67	3	0|12|0	0.84	0.96	0.84	0.96	0.84	0.99	3.67	0.01	3	19.5652
P61619	SEC61A1	57|45|35	137	45.67	3	9|8|0	1	1	1	1	1	6.25	8.06	0	7	11.3445
P61769	B2M	24|18|19	61	20.33	3	0|0|0	1	1	1	1	1	29.65	203.33	0	2	26.8908
P61803	DAD1	5|9|8	22	7.33	3	0|0|0	1	1	1	1	1	9.67	73.33	0	2	19.469
P61966	AP1S1	4|4|7	15	5	3	0|0|0	1	1	1	1	1	7.99	50	0	1	6.32911
P62136	PPP1CA	6|5|2	13	4.33	3	0|0|0	1	1	1	1	1	4.41	43.33	0	2	10.6061
P62191	PSMC1	108|117|88	313	104.33	3	14|20|11	1	1	1	1	1	45.51	6.96	0	18	50.2273
P62195	PSMC5	49|41|10	100	33.33	3	1|0|0	1	1	1	1	1	25.46	100	0	7	34.2365
P62330	ARF6	9|11|8	28	9.33	3	0|2|0	1	1	1	1	1	5.55	14	0	4	33.1429
P62333	PSMC6	34|43|29	106	35.33	3	0|8|0	1	1	1	1	1	5.48	13.25	0	11	34.9614
P62491	RAB11A	6|8|12	26	8.67	3	0|3|0	0.98	1	0.98	1	0.98	2.95	8.67	0	5	22.6852
P62820	RAB1A	53|90|76	219	73	3	0|0|0	1	1	1	1	1	80.31	730	0	6	53.6585
P62851	RPS25	7|10|8	25	8.33	3	0|3|2	0.98	1	0.98	1	0.98	3.34	5	0	2	15.2
P62906	RPL10A	3|6|4	13	4.33	3	2|1|0	0.87	0.99	0.87	0.99	0.87	1.01	4.33	0.01	3	17.5115
P62987	UBA52	29|50|62	141	47	3	10|13|13	0.73	1	0.73	1	0.73	-1.49	3.92	0.01	5	36.7188
P63000	RAC1	8|16|10	34	11.33	3	0|0|2	1	1	1	1	1	5.55	17	0	5	35.4167
P63010	AP2B1	13|7|8	28	9.33	3	0|0|0	1	1	1	1	1	12.91	93.33	0	3	3.52188
P68400	CSNK2A1	7|5|4	16	5.33	3	0|0|0	1	1	1	1	1	7.99	53.33	0	3	6.39386
P69905	HBA1	32|4|8	44	14.67	3	0|0|0	1	1	1	1	1	7.99	146.67	0	6	34.507
P78346	RPP30	8|16|10	34	11.33	3	0|5|0	0.96	0.99	0.96	0.99	0.96	2.72	6.8	0	2	6.34328
P78504	JAG1	3|33|36	72	24	3	0|0|0	1	1	1	1	1	6.25	240	0	8	7.63547
P78527	PRKDC	352|392|325	1069	356.33	3	3|37|1	1	1	1	1	1	11.23	26.07	0	111	27.7859
P78536	ADAM17	11|28|19	58	19.33	3	0|0|0	1	1	1	1	1	19.14	193.33	0	7	9.95146
P78552	IL13RA1	2|6|11	19	6.33	3	0|0|0	1	1	1	1	1	4.41	63.33	0	4	12.4122
P82921	MRPS21	11|11|12	34	11.33	3	0|4|0	0.99	0.99	0.99	0.99	0.99	4.16	8.5	0	2	29.8851
P82930	MRPS34	6|5|5	16	5.33	3	0|0|0	1	1	1	1	1	9.67	53.33	0	2	6.88073
P84085	ARF5	29|71|35	135	45	3	0|0|5	1	1	1	1	1	7.52	27	0	4	52.2222
P84095	RHOG	6|9|3	18	6	3	0|0|0	1	1	1	1	1	6.25	60	0	4	39.7906
P98196	ATP11A	15|7|8	30	10	3	0|0|0	1	1	1	1	1	12.91	100	0	2	3.7037
Q00325	SLC25A3	57|81|60	198	66	3	17|23|10	1	1	1	1	1	5.53	3.96	0	14	27.9006
Q00610	CLTC	192|201|171	564	188	3	25|33|13	1	1	1	1	1	23.36	7.94	0	39	28.7164
Q00765	REEP5	7|8|14	29	9.67	3	0|0|0	1	1	1	1	1	12.91	96.67	0	3	11.6402
Q01196	RUNX1	11|11|5	27	9	3	0|6|0	0.85	0.96	0.85	0.96	0.85	0.59	4.5	0.01	1	2.86976
Q01650	SLC7A5	154|161|142	457	152.33	3	26|28|11	1	1	1	1	1	20.46	7.03	0	11	17.1598
Q01813	PFKP	119|169|79	367	122.33	3	15|43|8	0.84	1	0.84	1	0.84	0.1	5.56	0.01	25	42.602
Q02338	BDH1	19|19|16	54	18	3	0|0|0	1	1	1	1	1	26.68	180	0	6	17.4927
Q02487	DSC2	3|16|19	38	12.67	3	0|0|0	1	1	1	1	1	6.25	126.67	0	6	7.65816
Q02809	PLOD1	3|2|2	7	2.33	3	0|0|0	0.99	1	0.99	1	0.99	4.41	23.33	0	1	1.51307
Q02978	SLC25A11	41|53|37	131	43.67	3	2|4|0	1	1	1	1	1	19.08	21.83	0	13	45.8599
Q03426	MVK	4|3|2	9	3	3	0|1|0	0.96	1	0.96	1	0.96	2.26	9	0	1	3.28283
Q04637	EIF4G1	16|18|6	40	13.33	3	3|4|0	0.86	1	0.86	1	0.86	0.3	5.71	0.01	13	10.8818
Q04721	NOTCH2	139|251|171	561	187	3	3|0|0	1	1	1	1	1	45.08	187	0	32	16.2282
Q04771	ACVR1	7|5|7	19	6.33	3	0|0|0	1	1	1	1	1	9.67	63.33	0	4	9.82318
Q06210	GFPT1	35|22|8	65	21.67	3	0|0|0	1	1	1	1	1	14.5	216.67	0	9	18.0258
Q06481	APLP2	22|33|23	78	26	3	0|0|0	1	1	1	1	1	35.55	260	0	12	18.8729
Q07954	LRP1	6|13|13	32	10.67	3	2|0|0	0.99	1	0.99	1	0.99	4.17	16	0	8	2.33275
Q07960	ARHGAP1	15|19|9	43	14.33	3	0|2|0	1	1	1	1	1	6.21	21.5	0	8	21.1845
Q08174	PCDH1	6|20|28	54	18	3	0|0|0	1	1	1	1	1	11.31	180	0	9	10.283
Q08345	DDR1	196|258|198	652	217.33	3	0|0|0	1	1	1	1	1	282.82	2173.33	0	35	28.368
Q08426	EHHADH	2|2|2	6	2	3	0|0|0	0.99	0.99	0.99	0.99	0.99	4.41	20	0	1	2.07469
Q08722	CD47	39|48|51	138	46	3	0|0|0	1	1	1	1	1	60.22	460	0	8	14.8607
Q08J23	NSUN2	107|114|78	299	99.67	3	13|27|8	1	1	1	1	1	7.43	6.23	0	25	34.811
Q10589	BST2	14|9|26	49	16.33	3	0|0|0	1	1	1	1	1	16.06	163.33	0	3	18.3333
Q12769	NUP160	9|13|5	27	9	3	0|0|0	1	1	1	1	1	9.67	90	0	3	3.34262
Q12891	HYAL2	3|14|4	21	7	3	0|0|0	1	1	1	1	1	6.25	70	0	3	7.82241
Q12904	AIMP1	13|4|4	21	7	3	0|0|0	1	1	1	1	1	7.99	70	0	4	17.6282
Q12913	PTPRJ	134|154|110	398	132.67	3	0|0|0	1	1	1	1	1	161.34	1326.67	0	24	23.9342
Q12931	TRAP1	41|38|30	109	36.33	3	3|5|0	1	1	1	1	1	11.59	13.63	0	16	25.142
Q13045	FLII	2|4|2	8	2.67	3	0|0|0	0.99	1	0.99	1	0.99	4.41	26.67	0	2	2.12766
Q13131	PRKAA1	5|16|5	26	8.67	3	0|1|0	1	1	1	1	1	9.65	26	0	6	13.4168
Q13136	PPFIA1	13|10|3	26	8.67	3	5|0|0	0.77	0.98	0.77	0.98	0.77	-0.51	5.2	0.01	3	5.32446
Q13151	HNRNPA0	14|17|19	50	16.67	3	0|4|0	1	1	1	1	1	5.06	12.5	0	6	31.8033
Q13200	PSMD2	61|34|15	110	36.67	3	2|0|0	1	1	1	1	1	9.99	55	0	16	17.4009
Q13263	TRIM28	4|9|6	19	6.33	3	0|1|0	1	1	1	1	1	6.94	19	0	5	7.30539
Q13308	PTK7	21|31|26	78	26	3	0|0|0	1	1	1	1	1	34.08	260	0	13	16.5421
Q13332	PTPRS	57|106|88	251	83.67	3	0|0|1	1	1	1	1	1	238.38	251	0	12	15.0411
Q13418	ILK	4|3|4	11	3.67	3	0|0|0	1	1	1	1	1	6.25	36.67	0	1	2.21239
Q13433	SLC39A6	78|190|205	473	157.67	3	0|0|2	1	1	1	1	1	45.13	236.5	0	21	16.8212
Q13443	ADAM9	53|49|39	141	47	3	0|0|0	1	1	1	1	1	60.22	470	0	12	18.9255
Q13444	ADAM15	21|30|19	70	23.33	3	0|0|0	1	1	1	1	1	31.13	233.33	0	7	10.3129
Q13509	TUBB3	238|180|147	565	188.33	3	0|0|0	1	1	1	1	1	213.67	1883.33	0	1	34.2222
Q13572	ITPK1	15|14|12	41	13.67	3	2|0|0	1	1	1	1	1	8.14	20.5	0	3	13.285
Q13641	TPBG	116|117|126	359	119.67	3	0|0|2	1	1	1	1	1	65.5	179.5	0	15	29.5238
Q13740	ALCAM	181|288|254	723	241	3	0|0|0	1	1	1	1	1	261.66	2410	0	28	34.4768
Q13873	BMPR2	6|9|16	31	10.33	3	0|0|0	1	1	1	1	1	11.31	103.33	0	7	8.3815
Q13907	IDI1	9|3|2	14	4.67	3	0|0|0	1	1	1	1	1	4.41	46.67	0	3	19.3833
Q14008	CKAP5	9|5|7	21	7	3	0|0|0	1	1	1	1	1	9.67	70	0	4	3.00197
Q14118	DAG1	183|170|136	489	163	3	0|0|0	1	1	1	1	1	198.12	1630	0	16	18.7709
Q14126	DSG2	128|165|232	525	175	3	0|0|0	1	1	1	1	1	186.81	1750	0	32	32.2898
Q14152	EIF3A	8|7|6	21	7	3	0|0|0	1	1	1	1	1	11.31	70	0	3	2.67728
Q14204	DYNC1H1	394|564|304	1262	420.67	3	23|99|12	1	1	1	1	1	6.42	9.42	0	126	29.7891
Q14232	EIF2B1	10|16|5	31	10.33	3	0|0|0	1	1	1	1	1	9.67	103.33	0	4	12.459
Q14241	TCEB3	2|9|5	16	5.33	3	0|1|0	0.97	1	0.97	1	0.97	2.26	16	0	2	3.38346
Q14254	FLOT2	3|8|6	17	5.67	3	0|0|0	1	1	1	1	1	6.25	56.67	0	4	13.0841
Q14344	GNA13	30|40|31	101	33.67	3	12|7|10	1	1	1	1	1	7.05	3.48	0	7	23.8727
Q14517	FAT1	129|214|212	555	185	3	0|0|0	1	1	1	1	1	188.23	1850	0	60	16.0854
Q14527	HLTF	20|46|38	104	34.67	3	1|5|0	1	1	1	1	1	6.24	17.33	0	18	18.4341
Q14534	SQLE	10|19|4	33	11	3	0|0|0	1	1	1	1	1	7.99	110	0	4	11.8467
Q14573	ITPR3	6|15|7	28	9.33	3	0|0|0	1	1	1	1	1	11.31	93.33	0	9	5.541
Q14690	PDCD11	6|2|9	17	5.67	3	0|0|0	1	1	1	1	1	4.41	56.67	0	4	2.56547
Q14697	GANAB	14|24|10	48	16	3	3|3|0	1	1	1	1	1	4.93	8	0	8	12.3941
Q14802	FXYD3	16|21|17	54	18	3	0|0|0	1	1	1	1	1	26.68	180	0	1	21.8391
Q14973	SLC10A1	4|4|3	11	3.67	3	0|0|0	1	1	1	1	1	6.25	36.67	0	1	6.30372
Q14974	KPNB1	74|67|40	181	60.33	3	2|11|0	1	1	1	1	1	5.88	13.92	0	11	14.9543
Q14C86	GAPVD1	17|3|5	25	8.33	3	2|0|0	0.95	1	0.95	1	0.95	1.92	12.5	0	3	2.977
Q15008	PSMD6	40|57|30	127	42.33	3	12|10|0	0.99	1	0.99	1	0.99	3.45	5.77	0	8	23.9075
Q15043	SLC39A14	30|16|26	72	24	3	0|0|0	1	1	1	1	1	26.68	240	0	3	9.14634
Q15070	OXA1L	11|9|22	42	14	3	0|1|0	1	1	1	1	1	22.06	42	0	6	14.2529
Q15223	PVRL1	52|63|57	172	57.33	3	0|0|0	1	1	1	1	1	78.88	573.33	0	6	16.2476
Q15262	PTPRK	302|351|314	967	322.33	3	0|0|0	1	1	1	1	1	432.14	3223.33	0	42	28.492
Q15303	ERBB4	23|39|28	90	30	3	0|0|0	1	1	1	1	1	37.01	300	0	1	3.51682
Q15375	EPHA7	50|75|55	180	60	3	0|0|0	1	1	1	1	1	76.02	600	0	17	26.9539
Q15382	RHEB	8|2|3	13	4.33	3	0|0|0	1	1	1	1	1	4.41	43.33	0	4	17.9348
Q15392	DHCR24	16|17|21	54	18	3	1|0|0	1	1	1	1	1	47.62	54	0	9	12.7907
Q15645	TRIP13	31|53|19	103	34.33	3	4|4|0	1	1	1	1	1	7.92	12.88	0	11	31.25
Q15738	NSDHL	19|16|23	58	19.33	3	6|0|1	0.99	1	0.99	1	0.99	4.28	8.29	0	6	24.1287
Q15758	SLC1A5	66|53|51	170	56.67	3	25|5|0	0.99	0.99	0.99	0.99	0.99	4.06	5.67	0	7	15.342
Q16625	OCLN	182|203|174	559	186.33	3	0|0|0	1	1	1	1	1	251.79	1863.33	0	17	31.6092
Q16651	PRSS8	6|4|5	15	5	3	0|0|0	1	1	1	1	1	7.99	50	0	2	6.12245
Q16795	NDUFA9	25|34|34	93	31	3	0|18|5	0.87	0.97	0.87	0.97	0.87	0.74	4.04	0.01	11	35.0133
Q16822	PCK2	24|27|16	67	22.33	3	1|0|3	1	1	1	1	1	9.97	16.75	0	12	19.2188
Q16850	CYP51A1	3|10|3	16	5.33	3	0|0|0	1	1	1	1	1	6.25	53.33	0	1	1.59046
Q16891	IMMT	34|10|10	54	18	3	4|4|0	0.96	1	0.96	1	0.96	2.83	6.75	0	6	13.5884
Q27J81	INF2	29|56|8	93	31	3	0|0|0	1	1	1	1	1	14.5	310	0	10	11.289
Q29980	MICB	44|43|50	137	45.67	3	0|0|0	1	1	1	1	1	65.98	456.67	0	9	29.5039
Q29983	MICA	34|16|29	79	26.33	3	0|0|0	1	1	1	1	1	26.68	263.33	0	7	17.4935
Q29RF7	PDS5A	25|23|13	61	20.33	3	0|0|0	1	1	1	1	1	22.18	203.33	0	7	7.9282
Q2M389	KIAA1033	10|9|4	23	7.67	3	0|0|0	1	1	1	1	1	7.99	76.67	0	4	4.17732
Q3LXA3	DAK	17|16|10	43	14.33	3	1|0|0	1	1	1	1	1	25.46	43	0	5	13.0435
Q3SXM5	HSDL1	18|17|12	47	15.67	3	1|0|0	1	1	1	1	1	32.54	47	0	6	16.6667
Q3ZCQ8	TIMM50	32|42|38	112	37.33	3	1|1|0	1	1	1	1	1	43.11	56	0	7	23.796
Q4KMP7	TBC1D10B	10|26|4	40	13.33	3	0|7|0	0.71	1	0.71	1	0.71	-1.3	5.71	0.01	3	5.19802
Q4KMQ2	ANO6	49|57|40	146	48.67	3	0|0|0	1	1	1	1	1	61.66	486.67	0	16	21.0989
Q53GQ0	HSD17B12	31|35|32	98	32.67	3	3|1|0	1	1	1	1	1	20.47	24.5	0	7	25.641
Q53H12	AGK	4|2|3	9	3	3	0|0|0	1	1	1	1	1	4.41	30	0	1	5.92417
Q58EX2	SDK2	163|185|195	543	181	3	0|0|0	1	1	1	1	1	236.26	1810	0	42	22.6519
Q5BJD5	TMEM41B	26|21|17	64	21.33	3	13|3|0	0.88	0.97	0.88	0.97	0.88	1.01	4	0.01	2	9.96564
Q5FWE3	PRRT3	4|5|6	15	5	3	0|0|0	1	1	1	1	1	7.99	50	0	3	2.95617
Q5JSL3	DOCK11	2|2|7	11	3.67	3	0|0|0	0.99	1	0.99	1	0.99	4.41	36.67	0	1	0.337675
Q5JTH9	RRP12	18|30|26	74	24.67	3	0|2|0	1	1	1	1	1	11.8	37	0	12	10.8712
Q5JTV8	TOR1AIP1	4|6|5	15	5	3	0|0|0	1	1	1	1	1	7.99	50	0	4	8.57633
Q5JWF2	GNAS	42|67|37	146	48.67	3	11|0|10	1	1	1	1	1	5.25	6.95	0	9	10.9932
Q5SRE5	NUP188	28|16|11	55	18.33	3	5|8|0	0.76	1	0.76	1	0.76	-0.62	4.23	0.01	5	3.71641
Q5SSJ5	HP1BP3	8|5|8	21	7	3	1|5|0	0.81	0.91	0.81	0.91	0.81	0.37	3.5	0.01	7	13.3816
Q5SZK8	FREM2	134|197|277	608	202.67	3	0|0|0	1	1	1	1	1	195.3	2026.67	0	54	21.8365
Q5T160	RARS2	5|4|6	15	5	3	0|0|0	1	1	1	1	1	7.99	50	0	1	2.07612
Q5T4S7	UBR4	46|56|26	128	42.67	3	0|9|0	1	1	1	1	1	4.72	14.22	0	24	5.82674
Q5T9A4	ATAD3B	17|19|10	46	15.33	3	0|0|0	1	1	1	1	1	17.6	153.33	0	1	9.87654
Q5U3C3	TMEM164	4|2|3	9	3	3	0|0|0	1	1	1	1	1	4.41	30	0	2	7.74411
Q5ZPR3	CD276	72|123|77	272	90.67	3	0|0|0	1	1	1	1	1	107.41	906.67	0	7	22.2846
Q63HN8	RNF213	34|41|26	101	33.67	3	0|3|0	1	1	1	1	1	10.56	33.67	0	12	3.5145
Q676U5	ATG16L1	5|7|4	16	5.33	3	0|0|0	1	1	1	1	1	7.99	53.33	0	2	3.62438
Q68CQ7	GLT8D1	6|4|6	16	5.33	3	2|0|0	0.97	0.98	0.97	0.98	0.97	2.71	8	0	1	2.96496
Q6AI08	HEATR6	33|22|13	68	22.67	3	3|0|0	1	1	1	1	1	5.91	22.67	0	7	7.45131
Q6DD88	ATL3	33|49|30	112	37.33	3	3|8|1	1	1	1	1	1	7.51	9.33	0	10	22.366
Q6EMK4	VASN	70|90|74	234	78	3	0|0|0	1	1	1	1	1	104.57	780	0	9	17.3848
Q6IA17	SIGIRR	29|38|35	102	34	3	0|0|0	1	1	1	1	1	45.76	340	0	8	25.3659
Q6IAN0	DHRS7B	10|12|16	38	12.67	3	0|0|0	1	1	1	1	1	17.6	126.67	0	4	11.0769
Q6KC79	NIPBL	6|2|2	10	3.33	3	0|0|0	0.99	1	0.99	1	0.99	4.41	33.33	0	3	1.53352
Q6NSJ0	KIAA1161	18|18|14	50	16.67	3	0|0|0	1	1	1	1	1	23.68	166.67	0	5	10.084
Q6NSJ5	LRRC8E	29|52|48	129	43	3	0|0|0	1	1	1	1	1	45.76	430	0	14	22.2362
Q6NUK1	SLC25A24	17|35|22	74	24.67	3	0|0|0	1	1	1	1	1	28.16	246.67	0	11	27.4633
Q6P1M0	SLC27A4	14|8|16	38	12.67	3	0|0|1	1	1	1	1	1	18.76	38	0	5	11.1975
Q6P2Q9	PRPF8	13|5|18	36	12	3	0|5|0	0.92	0.99	0.92	0.99	0.92	1.34	7.2	0	5	3.51178
Q6P3W7	SCYL2	5|4|4	13	4.33	3	4|0|0	0.82	0.88	0.82	0.88	0.82	1.32	3.25	0.01	1	1.18407
Q6P4Q7	CNNM4	114|151|123	388	129.33	3	0|0|0	1	1	1	1	1	167	1293.33	0	23	35.4839
Q6P9B9	INTS5	3|4|5	12	4	3	0|0|0	1	1	1	1	1	6.25	40	0	3	3.92542
Q6P9F7	LRRC8B	7|5|9	21	7	3	0|0|0	1	1	1	1	1	9.67	70	0	5	9.21544
Q6PI48	DARS2	43|67|55	165	55	3	5|14|10	1	1	1	1	1	10.88	5.69	0	16	27.7519
Q6UX71	PLXDC2	25|17|29	71	23.67	3	0|0|0	1	1	1	1	1	28.16	236.67	0	6	13.9887
Q6UXD5	SEZ6L2	19|52|44	115	38.33	3	0|0|0	1	1	1	1	1	31.13	383.33	0	12	14.8352
Q6UXI9	NPNT	8|23|31	62	20.67	3	0|0|0	1	1	1	1	1	14.5	206.67	0	6	11.6814
Q6Y1H2	HACD2	3|10|22	35	11.67	3	0|4|0	0.86	1	0.86	1	0.86	0.43	8.75	0.01	2	5.11811
Q6YBV0	SLC36A4	17|49|19	85	28.33	3	0|17|0	0.81	0.99	0.81	0.99	0.81	0.54	5	0.01	1	4.56349
Q6YHK3	CD109	26|26|27	79	26.33	3	0|0|0	1	1	1	1	1	41.4	263.33	0	10	9.61938
Q6YN16	HSDL2	5|19|12	36	12	3	0|1|0	1	1	1	1	1	9.65	36	0	8	22.2488
Q6ZVD8	PHLPP2	6|7|3	16	5.33	3	0|1|1	0.96	1	0.96	1	0.96	2.04	8	0	2	0.907029
Q6ZXV5	TMTC3	20|38|19	77	25.67	3	4|7|0	0.99	1	0.99	1	0.99	4.48	7	0	11	16.1749
Q70CQ3	USP30	9|3|2	14	4.67	3	0|0|0	1	1	1	1	1	4.41	46.67	0	1	2.70793
Q71RC2	LARP4	5|3|12	20	6.67	3	0|0|0	1	1	1	1	1	6.25	66.67	0	4	8.56354
Q7KYR7	BTN2A1	46|63|57	166	55.33	3	0|0|0	1	1	1	1	1	70.28	553.33	0	12	18.2163
Q7KZ85	SUPT6H	3|6|6	15	5	3	0|0|0	1	1	1	1	1	6.25	50	0	2	1.33256
Q7KZI7	MARK2	16|18|10	44	14.67	3	7|4|1	0.79	0.99	0.79	0.99	0.79	-0.49	3.67	0.01	5	10.7868
Q7L014	DDX46	2|4|6	12	4	3	1|0|1	0.89	1	0.89	1	0.89	0.82	6	0.01	4	4.46169
Q7L0Y3	TRMT10C	18|30|28	76	25.33	3	4|3|3	1	1	1	1	1	11.23	7.6	0	12	31.7618
Q7L1W4	LRRC8D	18|42|46	106	35.33	3	0|0|0	1	1	1	1	1	29.65	353.33	0	11	17.8322
Q7L2E3	DHX30	19|33|9	61	20.33	3	0|0|0	1	1	1	1	1	16.06	203.33	0	12	13.0653
Q7Z3U7	MON2	12|5|6	23	7.67	3	0|0|0	1	1	1	1	1	9.67	76.67	0	8	4.89225
Q7Z4W1	DCXR	4|4|7	15	5	3	1|1|0	0.98	1	0.98	1	0.98	3.31	7.5	0	5	19.6721
Q7Z5N4	SDK1	29|73|46	148	49.33	3	0|0|0	1	1	1	1	1	45.76	493.33	0	17	9.30863
Q7Z6Z7	HUWE1	110|80|81	271	90.33	3	9|23|0	1	1	1	1	1	6.19	8.47	0	33	10.1052
Q7Z7D3	VTCN1	14|9|10	33	11	3	0|0|0	1	1	1	1	1	16.06	110	0	3	11.3475
Q7Z7H8	MRPL10	8|14|5	27	9	3	0|0|0	1	1	1	1	1	9.67	90	0	3	21.0728
Q86SJ2	AMIGO2	64|60|58	182	60.67	3	0|0|0	1	1	1	1	1	87.46	606.67	0	10	24.3295
Q86SK9	SCD5	5|3|4	12	4	3	0|0|0	1	1	1	1	1	6.25	40	0	1	5.45455
Q86SQ4	GPR126	11|13|8	32	10.67	3	0|0|0	1	1	1	1	1	14.5	106.67	0	2	2.1294
Q86U38	NOP9	7|4|6	17	5.67	3	0|0|0	1	1	1	1	1	7.99	56.67	0	1	2.35849
Q86UN2	RTN4RL1	17|21|14	52	17.33	3	0|0|0	1	1	1	1	1	23.68	173.33	0	3	7.70975
Q86VI3	IQGAP3	19|17|12	48	16	3	0|0|0	1	1	1	1	1	20.66	160	0	3	3.24954
Q86VP6	CAND1	172|167|112	451	150.33	3	20|23|7	1	1	1	1	1	15.45	9.02	0	31	28.6179
Q86WA8	LONP2	3|3|3	9	3	3	0|0|0	1	1	1	1	1	6.25	30	0	3	5.16432
Q86WK7	AMIGO3	9|8|2	19	6.33	3	0|0|0	1	1	1	1	1	4.41	63.33	0	2	5.75397
Q86X29	LSR	79|96|104	279	93	3	1|0|0	1	1	1	1	1	355.45	279	0	16	26.3482
Q86Y56	DNAAF5	6|5|6	17	5.67	3	2|0|0	0.98	0.98	0.98	0.98	0.98	3.46	8.5	0	2	2.69006
Q86YS6	RAB43	13|25|16	54	18	3	0|0|0	1	1	1	1	1	22.18	180	0	3	27.3585
Q8IUW5	RELL1	20|13|19	52	17.33	3	0|0|0	1	1	1	1	1	22.18	173.33	0	1	5.90406
Q8IV36	HID1	8|2|4	14	4.67	3	0|0|0	1	1	1	1	1	4.41	46.67	0	2	4.44162
Q8IWA5	SLC44A2	55|54|65	174	58	3	0|0|0	1	1	1	1	1	81.74	580	0	12	19.9717
Q8IWI9	MGA	4|3|3	10	3.33	3	2|0|0	0.89	0.94	0.89	0.94	0.89	1.92	5	0.01	2	0.826173
Q8IWT6	LRRC8A	109|109|113	331	110.33	3	0|0|0	1	1	1	1	1	159.92	1103.33	0	22	25.8025
Q8IWU5	SULF2	26|19|19	64	21.33	3	0|2|0	1	1	1	1	1	12.39	32	0	7	7.93103
Q8IX18	DHX40	5|10|9	24	8	3	0|5|0	0.9	0.96	0.9	0.96	0.9	1.34	4.8	0	3	4.10783
Q8IY17	PNPLA6	3|2|4	9	3	3	0|0|0	1	1	1	1	1	4.41	30	0	1	0.878477
Q8IY37	DHX37	26|21|22	69	23	3	0|6|1	1	1	1	1	1	5.48	9.86	0	5	5.01296
Q8N163	CCAR2	10|16|13	39	13	3	2|0|0	1	1	1	1	1	6.86	19.5	0	5	6.71723
Q8N1F7	NUP93	13|7|13	33	11	3	0|1|0	1	1	1	1	1	15.58	33	0	8	9.27961
Q8N2K0	ABHD12	8|10|12	30	10	3	1|4|1	0.99	1	0.99	1	0.99	3.29	5	0	3	11.809
Q8N302	AGGF1	12|8|8	28	9.33	3	0|0|0	1	1	1	1	1	14.5	93.33	0	1	2.10084
Q8N370	SLC43A2	28|29|24	81	27	3	0|0|0	1	1	1	1	1	38.48	270	0	3	5.6239
Q8N475	FSTL5	8|7|9	24	8	3	0|0|0	1	1	1	1	1	12.91	80	0	1	1.41677
Q8N4S9	MARVELD2	31|51|45	127	42.33	3	0|0|0	1	1	1	1	1	48.67	423.33	0	12	24.3728
Q8N6C5	IGSF1	11|20|24	55	18.33	3	0|0|0	1	1	1	1	1	19.14	183.33	0	7	5.76347
Q8NAF0	ZNF579	9|14|6	29	9.67	3	0|2|0	0.99	1	0.99	1	0.99	4.17	14.5	0	2	6.76157
Q8NB49	ATP11C	46|59|66	171	57	3	0|0|0	1	1	1	1	1	70.28	570	0	20	21.9965
Q8NDT2	RBM15B	2|2|3	7	2.33	3	0|1|0	0.93	0.99	0.93	0.99	0.93	2.26	7	0	2	4.04494
Q8NF37	LPCAT1	41|41|31	113	37.67	3	0|2|0	1	1	1	1	1	19.32	56.5	0	6	14.794
Q8NFA0	USP32	14|4|8	26	8.67	3	0|0|0	1	1	1	1	1	7.99	86.67	0	7	4.11471
Q8NFP9	NBEA	5|6|10	21	7	3	0|0|0	1	1	1	1	1	9.67	70	0	1	0.610998
Q8NFZ8	CADM4	32|50|44	126	42	3	0|0|0	1	1	1	1	1	50.12	420	0	8	25.7732
Q8NG11	TSPAN14	22|22|16	60	20	3	0|0|0	1	1	1	1	1	26.68	200	0	4	17.037
Q8TAP6	CEP76	2|5|2	9	3	3	0|0|0	0.99	1	0.99	1	0.99	4.41	30	0	1	1.21396
Q8TB61	SLC35B2	12|16|17	45	15	3	0|0|0	1	1	1	1	1	20.66	150	0	7	16.4352
Q8TBP6	SLC25A40	2|3|5	10	3.33	3	0|0|0	1	1	1	1	1	4.41	33.33	0	1	4.14201
Q8TC12	RDH11	18|21|19	58	19.33	3	3|1|1	1	1	1	1	1	17.14	11.6	0	6	19.4969
Q8TCJ2	STT3B	11|17|16	44	14.67	3	0|0|0	1	1	1	1	1	19.14	146.67	0	8	11.138
Q8TCT9	HM13	17|12|10	39	13	3	1|0|0	1	1	1	1	1	25.46	39	0	4	14.5889
Q8TCZ2	CD99L2	38|43|37	118	39.33	3	0|0|0	1	1	1	1	1	57.34	393.33	0	5	18.3206
Q8TDD1	DDX54	36|37|51	124	41.33	3	1|11|2	1	1	1	1	1	5.65	8.86	0	18	22.588
Q8TDM6	DLG5	8|14|18	40	13.33	3	0|0|0	1	1	1	1	1	14.5	133.33	0	5	3.43929
Q8TDW0	LRRC8C	10|5|7	22	7.33	3	0|0|0	1	1	1	1	1	9.67	73.33	0	2	5.60399
Q8TEQ6	GEMIN5	3|10|3	16	5.33	3	2|1|0	0.82	1	0.82	1	0.82	1.01	5.33	0.01	3	2.58621
Q8TEX9	IPO4	57|37|31	125	41.67	3	0|3|0	1	1	1	1	1	12.23	41.67	0	11	12.766
Q8WTT2	NOC3L	7|4|12	23	7.67	3	0|0|0	1	1	1	1	1	7.99	76.67	0	6	10
Q8WTV0	SCARB1	16|31|31	78	26	3	0|0|0	1	1	1	1	1	26.68	260	0	6	13.2246
Q8WTW3	COG1	19|32|5	56	18.67	3	0|0|0	1	1	1	1	1	9.67	186.67	0	5	8.77551
Q8WUM0	NUP133	2|4|3	9	3	3	0|0|0	1	1	1	1	1	4.41	30	0	2	2.76817
Q8WUM4	PDCD6IP	49|50|27	126	42	3	2|0|0	1	1	1	1	1	17.04	63	0	20	25.4608
Q8WUY1	THEM6	12|11|19	42	14	3	0|0|0	1	1	1	1	1	19.14	140	0	4	20.6731
Q8WVC6	DCAKD	7|10|4	21	7	3	0|6|0	0.75	0.95	0.75	0.95	0.75	-0.34	3.5	0.01	1	4.7619
Q8WVM8	SCFD1	25|25|20	70	23.33	3	0|0|0	1	1	1	1	1	32.6	233.33	0	5	13.0841
Q8WVX9	FAR1	4|14|4	22	7.33	3	0|0|0	1	1	1	1	1	7.99	73.33	0	4	10.0971
Q8WWI5	SLC44A1	52|45|35	132	44	3	0|0|0	1	1	1	1	1	54.45	440	0	14	17.1994
Q8WWY3	PRPF31	11|19|14	44	14.67	3	0|0|0	1	1	1	1	1	19.14	146.67	0	6	13.8277
Q8WXI7	MUC16	182|357|225	764	254.67	3	0|0|0	1	1	1	1	1	263.08	2546.67	0	54	9.79596
Q8WXI8	CLEC4D	3|6|5	14	4.67	3	0|0|0	1	1	1	1	1	6.25	46.67	0	2	4.18605
Q92485	SMPDL3B	63|53|55	171	57	3	0|0|0	1	1	1	1	1	80.31	570	0	9	27.6923
Q92499	DDX1	14|11|3	28	9.33	3	0|0|0	1	1	1	1	1	6.25	93.33	0	7	13.3784
Q92508	PIEZO1	87|71|75	233	77.67	3	0|3|0	1	1	1	1	1	24.78	77.67	0	26	13.328
Q92536	SLC7A6	17|13|8	38	12.67	3	0|0|0	1	1	1	1	1	14.5	126.67	0	2	5.82524
Q92538	GBF1	4|7|2	13	4.33	3	0|0|0	1	1	1	1	1	4.41	43.33	0	5	4.30339
Q92542	NCSTN	23|23|10	56	18.67	3	0|0|0	1	1	1	1	1	17.6	186.67	0	5	9.16784
Q92616	GCN1L1	309|335|137	781	260.33	3	17|32|2	1	1	1	1	1	8.21	15.31	0	62	26.5444
Q92621	NUP205	12|21|3	36	12	3	0|0|0	1	1	1	1	1	6.25	120	0	10	5.76541
Q92643	PIGK	11|6|8	25	8.33	3	1|0|0	1	1	1	1	1	12.54	25	0	2	5.56962
Q92692	PVRL2	88|107|99	294	98	3	0|0|0	1	1	1	1	1	130.15	980	0	13	28.8104
Q92823	NRCAM	146|210|217	573	191	3	0|0|0	1	1	1	1	1	212.25	1910	0	23	23.3129
Q92859	NEO1	178|217|227	622	207.33	3	0|0|0	1	1	1	1	1	257.43	2073.33	0	34	26.078
Q92878	RAD50	11|35|16	62	20.67	3	3|4|0	1	1	1	1	1	4.24	8.86	0	10	10.2134
Q92888	ARHGEF1	16|19|4	39	13	3	0|0|0	1	1	1	1	1	7.99	130	0	3	3.07018
Q92896	GLG1	16|41|41	98	32.67	3	0|0|0	1	1	1	1	1	26.68	326.67	0	15	13.5708
Q92900	UPF1	13|28|12	53	17.67	3	3|4|3	1	1	1	1	1	4.69	5.3	0	10	11.7803
Q92925	SMARCD2	9|5|7	21	7	3	0|0|0	1	1	1	1	1	9.67	70	0	6	18.6441
Q93050	ATP6V0A1	30|34|23	87	29	3	0|0|0	1	1	1	1	1	37.01	290	0	7	10.6332
Q93084	ATP2A3	88|101|96	285	95	3	9|15|2	1	1	1	1	1	13.29	10.96	0	15	23.4899
Q95604	HLA-C	77|78|69	224	74.67	3	0|2|0	1	1	1	1	1	40.26	112	0	4	31.7204
Q969E2	SCAMP4	5|6|5	16	5.33	3	0|0|0	1	1	1	1	1	9.67	53.33	0	1	4.80349
Q969P0	IGSF8	47|71|64	182	60.67	3	0|0|0	1	1	1	1	1	71.72	606.67	0	12	23.9804
Q969V3	NCLN	24|28|12	64	21.33	3	0|0|0	1	1	1	1	1	20.66	213.33	0	9	20.4263
Q969X5	ERGIC1	4|9|5	18	6	3	0|0|0	1	1	1	1	1	7.99	60	0	4	14.8276
Q969Z0	TBRG4	2|2|5	9	3	3	0|0|0	0.99	1	0.99	1	0.99	4.41	30	0	3	5.22979
Q96A33	CCDC47	8|12|11	31	10.33	3	2|0|0	1	1	1	1	1	5.55	15.5	0	7	15.3209
Q96A65	EXOC4	12|12|4	28	9.33	3	0|0|0	1	1	1	1	1	7.99	93.33	0	5	6.77618
Q96BI1	SLC22A18	5|6|3	14	4.67	3	0|0|0	1	1	1	1	1	6.25	46.67	0	2	5.66038
Q96CS3	FAF2	40|34|33	107	35.67	3	0|0|0	1	1	1	1	1	51.56	356.67	0	7	24.2697
Q96CW5	TUBGCP3	3|5|6	14	4.67	3	0|0|0	1	1	1	1	1	6.25	46.67	0	4	5.84344
Q96G23	CERS2	11|23|9	43	14.33	3	0|0|0	1	1	1	1	1	16.06	143.33	0	4	16.0526
Q96GC9	VMP1	25|31|19	75	25	3	9|8|1	0.93	1	0.93	1	0.93	1.39	4.17	0	3	5.91133
Q96GF1	RNF185	19|30|5	54	18	3	0|0|0	1	1	1	1	1	9.67	180	0	2	8.85417
Q96GQ7	DDX27	16|23|29	68	22.67	3	2|1|0	1	1	1	1	1	17.91	22.67	0	14	12.5628
Q96I24	FUBP3	5|4|3	12	4	3	2|0|0	0.93	0.97	0.93	0.97	0.93	1.92	6	0	2	4.72028
Q96JA1	LRIG1	8|11|12	31	10.33	3	0|0|0	1	1	1	1	1	14.5	103.33	0	7	7.50229
Q96KA5	CLPTM1L	31|24|24	79	26.33	3	0|3|0	1	1	1	1	1	9.88	26.33	0	5	11.1524
Q96KG9	SCYL1	6|7|2	15	5	3	0|0|0	1	1	1	1	1	4.41	50	0	3	3.9604
Q96KX2	CAPZA3	9|18|11	38	12.67	3	0|0|0	1	1	1	1	1	16.06	126.67	0	2	2.67559
Q96L50	LRR1	2|2|2	6	2	3	0|0|0	0.99	0.99	0.99	0.99	0.99	4.41	20	0	1	1.93237
Q96L73	NSD1	9|8|2	19	6.33	3	0|0|0	1	1	1	1	1	4.41	63.33	0	1	0.593472
Q96N66	MBOAT7	65|62|52	179	59.67	3	22|23|0	0.85	0.98	0.85	0.98	0.85	0.46	3.98	0.01	7	19.4915
Q96NY8	PVRL4	18|28|17	63	21	3	0|0|0	1	1	1	1	1	28.16	210	0	5	10.3922
Q96QD8	SLC38A2	18|4|8	30	10	3	0|0|0	1	1	1	1	1	7.99	100	0	3	6.52174
Q96QT4	TRPM7	3|9|12	24	8	3	0|0|0	1	1	1	1	1	6.25	80	0	5	4.28954
Q96RQ1	ERGIC2	8|9|10	27	9	3	0|0|0	1	1	1	1	1	14.5	90	0	3	11.4058
Q96S97	MYADM	17|17|25	59	19.67	3	0|0|0	1	1	1	1	1	28.16	196.67	0	3	10.2484
Q96T76	MMS19	5|5|4	14	4.67	3	0|0|0	1	1	1	1	1	7.99	46.67	0	5	6.99029
Q96TA2	YME1L1	3|5|9	17	5.67	3	0|0|0	1	1	1	1	1	6.25	56.67	0	7	13.1953
Q99453	PHOX2B	2|3|2	7	2.33	3	0|0|0	0.99	1	0.99	1	0.99	4.41	23.33	0	1	5.09554
Q99523	SORT1	16|25|24	65	21.67	3	0|0|0	1	1	1	1	1	26.68	216.67	0	9	11.793
Q99569	PKP4	6|12|9	27	9	3	0|0|0	1	1	1	1	1	11.31	90	0	3	3.94295
Q99714	HSD17B10	38|25|12	75	25	3	8|5|0	0.84	1	0.84	1	0.84	0.13	5.77	0.01	8	38.3142
Q99715	COL12A1	5|4|5	14	4.67	3	0|0|0	1	1	1	1	1	7.99	46.67	0	3	1.63239
Q99808	SLC29A1	24|23|17	64	21.33	3	0|0|0	1	1	1	1	1	28.16	213.33	0	2	7.01754
Q99832	CCT7	32|85|46	163	54.33	3	4|18|5	0.95	1	0.95	1	0.95	1.83	6.04	0	18	39.4107
Q99942	RNF5	12|25|9	46	15.33	3	0|0|0	1	1	1	1	1	16.06	153.33	0	1	8.33333
Q99985	SEMA3C	91|77|71	239	79.67	3	0|0|0	1	1	1	1	1	105.99	796.67	0	19	25.9654
Q9BQ39	DDX50	13|23|32	68	22.67	3	0|2|0	1	1	1	1	1	8.76	34	0	3	12.6187
Q9BQ52	ELAC2	12|7|13	32	10.67	3	3|1|0	0.99	1	0.99	1	0.99	3.51	8	0	5	8.71671
Q9BQE3	TUBA1C	248|197|142	587	195.67	3	0|0|0	1	1	1	1	1	206.6	1956.67	0	2	43.4298
Q9BQG0	MYBBP1A	90|91|101	282	94	3	5|10|2	1	1	1	1	1	25.77	16.59	0	28	26.2801
Q9BRQ8	AIFM2	2|5|3	10	3.33	3	0|0|0	1	1	1	1	1	4.41	33.33	0	1	2.94906
Q9BRX8	FAM213A	7|4|4	15	5	3	0|0|0	1	1	1	1	1	7.99	50	0	3	19.6507
Q9BSF4	C19orf52	2|5|2	9	3	3	0|0|0	0.99	1	0.99	1	0.99	4.41	30	0	2	11.9231
Q9BSH4	TACO1	2|9|9	20	6.67	3	0|0|3	0.84	0.99	0.84	0.99	0.84	0.2	6.67	0.01	5	27.2727
Q9BTV4	TMEM43	13|14|9	36	12	3	0|0|0	1	1	1	1	1	16.06	120	0	4	15.25
Q9BUN8	DERL1	17|17|17	51	17	3	7|8|0	0.87	0.87	0.87	0.87	0.87	1.89	3.4	0.01	4	13.1474
Q9BV20	MRI1	10|8|6	24	8	3	1|0|0	1	1	1	1	1	12.54	24	0	4	13.2791
Q9BVP2	GNL3	5|5|11	21	7	3	0|1|0	1	1	1	1	1	9.65	21	0	5	10.7468
Q9BW60	ELOVL1	13|25|10	48	16	3	1|0|0	1	1	1	1	1	25.46	48	0	3	8.96057
Q9BW92	TARS2	6|7|4	17	5.67	3	0|0|0	1	1	1	1	1	7.99	56.67	0	2	2.92479
Q9BX95	SGPP1	4|6|2	12	4	3	0|0|0	1	1	1	1	1	4.41	40	0	3	10.8844
Q9BXP5	SRRT	16|9|5	30	10	3	3|1|0	0.96	1	0.96	1	0.96	2.02	7.5	0	5	9.01826
Q9BY67	CADM1	5|32|22	59	19.67	3	0|0|0	1	1	1	1	1	9.67	196.67	0	10	26.6968
Q9BYT8	NLN	4|3|3	10	3.33	3	0|0|0	1	1	1	1	1	6.25	33.33	0	1	1.27841
Q9BZE4	GTPBP4	36|46|35	117	39	3	0|6|5	1	1	1	1	1	10.47	10.64	0	16	28.8644
Q9BZF1	OSBPL8	14|21|13	48	16	3	5|6|0	0.95	1	0.95	1	0.95	2.36	4.36	0	5	6.18673
Q9BZM5	ULBP2	13|10|9	32	10.67	3	0|0|0	1	1	1	1	1	16.06	106.67	0	4	20.3252
Q9C0B5	ZDHHC5	55|53|70	178	59.33	3	0|0|0	1	1	1	1	1	80.31	593.33	0	12	21.8182
Q9C0C4	SEMA4C	143|198|172	513	171	3	0|4|0	1	1	1	1	1	33.32	128.25	0	24	27.3709
Q9C0H2	TTYH3	25|14|9	48	16	3	0|0|0	1	1	1	1	1	16.06	160	0	4	11.4723
Q9GZM5	YIPF3	6|6|4	16	5.33	3	0|0|0	1	1	1	1	1	7.99	53.33	0	1	2.57143
Q9H078	CLPB	5|11|4	20	6.67	3	0|1|0	1	1	1	1	1	6.94	20	0	3	6.08204
Q9H0A0	NAT10	5|55|24	84	28	3	0|4|2	0.85	1	0.85	1	0.85	0.23	14	0.01	14	17.3659
Q9H0D6	XRN2	18|12|15	45	15	3	2|0|0	1	1	1	1	1	8.14	22.5	0	5	7.05263
Q9H0S4	DDX47	22|14|12	48	16	3	0|1|0	1	1	1	1	1	32.54	48	0	3	10.3297
Q9H0U3	MAGT1	9|16|4	29	9.67	3	0|3|0	0.95	1	0.95	1	0.95	1.96	9.67	0	3	9.85075
Q9H0X4	ITFG3	17|11|12	40	13.33	3	0|0|0	1	1	1	1	1	19.14	133.33	0	5	9.78261
Q9H1K4	SLC25A18	2|2|3	7	2.33	3	0|0|0	0.99	1	0.99	1	0.99	4.41	23.33	0	2	5.07937
Q9H1U4	MEGF9	9|18|10	37	12.33	3	0|0|0	1	1	1	1	1	16.06	123.33	0	8	12.7907
Q9H2P0	ADNP	9|21|15	45	15	3	0|6|3	0.91	1	0.91	1	0.91	1.06	5	0	5	4.90018
Q9H2U1	DHX36	2|5|6	13	4.33	3	0|2|0	0.9	0.98	0.9	0.98	0.9	1.04	6.5	0.01	4	6.64683
Q9H3N1	TMX1	13|37|17	67	22.33	3	0|0|0	1	1	1	1	1	22.18	223.33	0	6	22.8571
Q9H3U1	UNC45A	22|19|5	46	15.33	3	5|0|0	0.93	1	0.93	1	0.93	1.34	9.2	0	10	13.0297
Q9H845	ACAD9	20|23|4	47	15.67	3	2|0|0	0.98	1	0.98	1	0.98	2.71	23.5	0	11	19.8068
Q9H9A6	LRRC40	7|12|3	22	7.33	3	0|0|0	1	1	1	1	1	6.25	73.33	0	5	10.6312
Q9H9P8	L2HGDH	18|14|14	46	15.33	3	0|0|0	1	1	1	1	1	23.68	153.33	0	7	16.4147
Q9HAV4	XPO5	11|14|4	29	9.67	3	1|0|0	1	1	1	1	1	6.94	29	0	5	4.90033
Q9HBW0	LPAR2	6|6|12	24	8	3	0|0|0	1	1	1	1	1	11.31	80	0	3	9.97151
Q9HC07	TMEM165	7|5|4	16	5.33	3	0|0|0	1	1	1	1	1	7.99	53.33	0	3	19.4444
Q9HC21	SLC25A19	3|4|12	19	6.33	3	1|1|0	0.95	1	0.95	1	0.95	2.04	9.5	0	2	6.25
Q9HC56	PCDH9	15|8|13	36	12	3	0|0|0	1	1	1	1	1	14.5	120	0	6	6.1439
Q9HCC0	MCCC2	161|149|140	450	150	3	54|28|7	1	1	1	1	1	5.4	5.06	0	22	44.5826
Q9HCM2	PLXNA4	59|131|108	298	99.33	3	0|0|0	1	1	1	1	1	88.88	993.33	0	20	21.2249
Q9HCM4	EPB41L5	17|33|34	84	28	3	0|0|2	1	1	1	1	1	11.2	42	0	9	16.6439
Q9HCN3	TMEM8A	17|19|14	50	16.67	3	0|0|0	1	1	1	1	1	23.68	166.67	0	6	7.5227
Q9HCU4	CELSR2	129|246|237	612	204	3	0|0|0	1	1	1	1	1	188.23	2040	0	42	20.3558
Q9HD45	TM9SF3	12|11|8	31	10.33	3	0|4|0	0.98	0.99	0.98	0.99	0.98	3.17	7.75	0	4	7.47029
Q9NP72	RAB18	26|32|27	85	28.33	3	2|0|0	1	1	1	1	1	16.47	42.5	0	7	45.1456
Q9NPH3	IL1RAP	7|6|4	17	5.67	3	0|0|0	1	1	1	1	1	7.99	56.67	0	1	1.75439
Q9NPR2	SEMA4B	6|16|11	33	11	3	0|0|0	1	1	1	1	1	11.31	110	0	4	4.80769
Q9NQ84	GPRC5C	17|13|2	32	10.67	3	0|0|0	1	1	1	1	1	4.41	106.67	0	5	11.1111
Q9NQC3	RTN4	10|9|3	22	7.33	3	0|0|0	1	1	1	1	1	6.25	73.33	0	4	4.11074
Q9NQZ2	UTP3	9|9|7	25	8.33	3	0|0|0	1	1	1	1	1	12.91	83.33	0	2	5.63674
Q9NR30	DDX21	73|99|108	280	93.33	3	4|27|9	1	1	1	1	1	5.46	7	0	25	35.5045
Q9NR48	ASH1L	3|4|6	13	4.33	3	0|0|0	1	1	1	1	1	6.25	43.33	0	1	0.370495
Q9NRG9	AAAS	6|3|4	13	4.33	3	0|0|0	1	1	1	1	1	6.25	43.33	0	3	5.86081
Q9NRJ7	PCDHB16	20|20|22	62	20.67	3	0|1|0	1	1	1	1	1	63.67	62	0	8	14.5619
Q9NRL2	BAZ1A	9|17|14	40	13.33	3	2|4|1	0.99	1	0.99	1	0.99	4.12	5.71	0	11	9.38303
Q9NRP0	OSTC	9|8|9	26	8.67	3	1|0|0	1	1	1	1	1	18.76	26	0	1	8.05369
Q9NRX1	PNO1	2|5|2	9	3	3	0|0|1	0.94	1	0.94	1	0.94	2.26	9	0	2	9.52381
Q9NSC5	HOMER3	3|7|5	15	5	3	0|0|0	1	1	1	1	1	6.25	50	0	1	4.43213
Q9NSE4	IARS2	12|49|19	80	26.67	3	0|0|0	1	1	1	1	1	20.66	266.67	0	13	15.9091
Q9NTI5	PDS5B	30|36|26	92	30.67	3	4|13|0	0.98	0.99	0.98	0.99	0.98	3.53	5.41	0	9	8.50035
Q9NV96	TMEM30A	32|34|42	108	36	3	0|0|0	1	1	1	1	1	50.12	360	0	7	18.8366
Q9NVH0	EXD2	10|10|13	33	11	3	0|4|0	0.98	0.99	0.98	0.99	0.98	3.84	8.25	0	2	4.83092
Q9NVH2	INTS7	3|3|3	9	3	3	0|0|0	1	1	1	1	1	6.25	30	0	1	1.6632
Q9NVI7	ATAD3A	26|23|21	70	23.33	3	0|0|0	1	1	1	1	1	34.08	233.33	0	5	20.8202
Q9NX61	TMEM161A	9|13|8	30	10	3	0|2|0	1	1	1	1	1	5.55	15	0	1	2.08768
Q9NXE4	SMPD4	13|15|9	37	12.33	3	0|0|0	1	1	1	1	1	16.06	123.33	0	4	7.37606
Q9NXF1	TEX10	25|38|27	90	30	3	0|0|0	1	1	1	1	1	39.94	300	0	6	9.14962
Q9NY35	CLDND1	17|28|15	60	20	3	0|0|0	1	1	1	1	1	25.18	200	0	5	18.1818
Q9NY93	DDX56	9|12|13	34	11.33	3	0|0|0	1	1	1	1	1	16.06	113.33	0	5	10.6033
Q9NYQ6	CELSR1	174|297|319	790	263.33	3	0|0|0	1	1	1	1	1	251.79	2633.33	0	51	20.8029
Q9NZ01	TECR	97|116|80	293	97.67	3	7|29|0	1	1	1	1	1	5.17	8.14	0	10	21.7532
Q9NZ08	ERAP1	12|2|3	17	5.67	3	0|0|0	1	1	1	1	1	4.41	56.67	0	1	1.91286
Q9NZ53	PODXL2	30|20|20	70	23.33	3	0|0|0	1	1	1	1	1	32.6	233.33	0	3	6.1157
Q9NZB2	FAM120A	96|120|98	314	104.67	3	13|23|8	1	1	1	1	1	14.59	7.14	0	27	32.1109
Q9NZM1	MYOF	21|17|11	49	16.33	3	0|1|0	1	1	1	1	1	28.95	49	0	11	6.2591
Q9NZT2	OGFR	12|11|4	27	9	3	0|1|0	1	1	1	1	1	6.94	27	0	3	8.27179
Q9P035	HACD3	60|76|41	177	59	3	1|3|0	1	1	1	1	1	27.35	44.25	0	11	29.8343
Q9P0S3	ORMDL1	9|10|5	24	8	3	0|0|0	1	1	1	1	1	9.67	80	0	3	21.5686
Q9P273	TENM3	281|448|422	1151	383.67	3	0|0|0	1	1	1	1	1	402.58	3836.67	0	63	28.1586
Q9P296	C5AR2	7|3|6	16	5.33	3	0|0|0	1	1	1	1	1	6.25	53.33	0	1	2.96736
Q9P2B2	PTGFRN	24|58|81	163	54.33	3	0|0|0	1	1	1	1	1	38.48	543.33	0	18	23.322
Q9P2J5	LARS	74|139|71	284	94.67	3	6|42|9	0.87	1	0.87	1	0.87	1.09	4.98	0.01	31	28.1463
Q9P2R7	SUCLA2	2|6|5	13	4.33	3	0|2|0	0.9	0.98	0.9	0.98	0.9	1.04	6.5	0.01	5	9.71922
Q9UBF2	COPG2	17|20|17	54	18	3	0|0|0	1	1	1	1	1	28.16	180	0	7	12.744
Q9UBM7	DHCR7	40|38|35	113	37.67	3	6|11|0	1	1	1	1	1	5.51	6.65	0	6	14.3158
Q9UBT2	UBA2	22|27|22	71	23.67	3	4|4|0	1	1	1	1	1	9.56	8.88	0	9	15.3125
Q9UBU9	NXF1	11|21|11	43	14.33	3	1|0|0	1	1	1	1	1	28.95	43	0	10	20.6785
Q9UFC0	LRWD1	3|6|7	16	5.33	3	0|0|0	1	1	1	1	1	6.25	53.33	0	3	6.95518
Q9UG63	ABCF2	37|57|36	130	43.33	3	4|3|1	1	1	1	1	1	36.05	16.25	0	15	28.0899
Q9UGP8	SEC63	7|5|3	15	5	3	0|0|0	1	1	1	1	1	6.25	50	0	3	5.26316
Q9UGT4	SUSD2	13|19|9	41	13.67	3	0|0|0	1	1	1	1	1	16.06	136.67	0	3	6.20438
Q9UHB9	SRP68	34|40|24	98	32.67	3	3|3|1	1	1	1	1	1	21.94	14	0	8	17.5439
Q9UHD2	TBK1	10|7|3	20	6.67	3	0|0|0	1	1	1	1	1	6.25	66.67	0	3	6.44719
Q9UHD8	2009-09-01	40|17|24	81	27	3	11|4|0	0.94	1	0.94	1	0.94	1.61	5.4	0	10	24.2321
Q9UHI6	DDX20	12|7|3	22	7.33	3	0|1|0	1	1	1	1	1	4.45	22	0	3	5.70388
Q9UHJ6	SHPK	12|8|7	27	9	3	0|0|0	1	1	1	1	1	12.91	90	0	4	13.1799
Q9UHN6	TMEM2	85|115|104	304	101.33	3	0|0|0	1	1	1	1	1	125.89	1013.33	0	30	27.115
Q9UHQ9	CYB5R1	2|2|6	10	3.33	3	0|1|1	0.8	1	0.8	1	0.8	0.82	5	0.01	2	9.83607
Q9UHR6	ZNHIT2	2|2|2	6	2	3	0|0|0	0.99	0.99	0.99	0.99	0.99	4.41	20	0	1	3.97022
Q9UIQ6	LNPEP	28|55|53	136	45.33	3	0|0|0	1	1	1	1	1	44.31	453.33	0	15	16.0976
Q9UIW2	PLXNA1	26|42|61	129	43	3	0|0|0	1	1	1	1	1	41.4	430	0	13	15.1371
Q9UJS0	SLC25A13	54|82|48	184	61.33	3	6|12|0	1	1	1	1	1	6.96	10.22	0	15	31.8519
Q9UJV9	DDX41	16|10|6	32	10.67	3	0|0|0	1	1	1	1	1	11.31	106.67	0	3	7.55627
Q9UJZ1	STOML2	17|6|9	32	10.67	3	0|0|0	1	1	1	1	1	11.31	106.67	0	1	4.21348
Q9UKA4	AKAP11	6|5|4	15	5	3	0|0|0	1	1	1	1	1	7.99	50	0	1	0.578643
Q9UKM7	MAN1B1	13|4|12	29	9.67	3	0|0|0	1	1	1	1	1	7.99	96.67	0	4	8.44063
Q9UKN8	GTF3C4	7|7|3	17	5.67	3	0|0|0	1	1	1	1	1	6.25	56.67	0	1	2.6764
Q9UL25	RAB21	47|55|41	143	47.67	3	9|18|3	0.99	1	0.99	1	0.99	3.96	4.77	0	8	28
Q9ULF5	SLC39A10	58|63|61	182	60.67	3	0|0|0	1	1	1	1	1	87.46	606.67	0	11	14.3201
Q9UM00	TMCO1	2|3|4	9	3	3	0|0|0	1	1	1	1	1	4.41	30	0	2	11.7021
Q9UM47	NOTCH3	58|113|109	280	93.33	3	0|0|0	1	1	1	1	1	87.46	933.33	0	25	13.2701
Q9UN70	PCDHGC3	8|7|8	23	7.67	3	0|0|0	1	1	1	1	1	12.91	76.67	0	5	7.60171
Q9UN76	SLC6A14	75|51|50	176	58.67	3	0|0|0	1	1	1	1	1	76.02	586.67	0	8	11.5265
Q9UNE2	RPH3AL	5|2|3	10	3.33	3	0|0|0	1	1	1	1	1	4.41	33.33	0	1	3.49206
Q9UNF1	MAGED2	6|9|6	21	7	3	0|0|0	1	1	1	1	1	11.31	70	0	8	15.3465
Q9UNQ0	ABCG2	115|102|110	327	109	3	0|0|0	1	1	1	1	1	150.01	1090	0	22	26.4122
Q9UNQ2	DIMT1	2|8|13	23	7.67	3	0|0|0	1	1	1	1	1	4.41	76.67	0	6	23.9617
Q9UQE7	SMC3	37|42|19	98	32.67	3	1|7|0	1	1	1	1	1	4.41	12.25	0	17	15.8587
Q9Y256	RCE1	5|5|8	18	6	3	0|0|0	1	1	1	1	1	9.67	60	0	2	8.20669
Q9Y277	VDAC3	12|5|10	27	9	3	7|0|0	0.78	0.96	0.78	0.96	0.78	-0.25	3.86	0.01	5	19.4346
Q9Y289	SLC5A6	29|32|22	83	27.67	3	0|0|0	1	1	1	1	1	35.55	276.67	0	5	10.2362
Q9Y295	DRG1	3|2|6	11	3.67	3	0|1|0	0.96	1	0.96	1	0.96	2.26	11	0	1	3.81471
Q9Y2H5	PLEKHA6	15|4|11	30	10	3	0|0|0	1	1	1	1	1	7.99	100	0	1	1.71756
Q9Y2Q3	GSTK1	9|12|22	43	14.33	3	0|2|0	1	1	1	1	1	6.21	21.5	0	6	31.4159
Q9Y2R4	DDX52	2|8|11	21	7	3	0|0|0	1	1	1	1	1	4.41	70	0	6	16.6945
Q9Y2T2	AP3M1	5|9|12	26	8.67	3	0|0|2	0.99	1	0.99	1	0.99	3.46	13	0	4	12.6794
Q9Y2X3	NOP58	11|7|6	24	8	3	0|0|0	1	1	1	1	1	11.31	80	0	3	7.56144
Q9Y2Z4	YARS2	14|12|10	36	12	3	0|0|0	1	1	1	1	1	17.6	120	0	4	12.9979
Q9Y305	ACOT9	27|19|20	66	22	3	0|3|0	1	1	1	1	1	8.13	22	0	5	16.6287
Q9Y3B4	SF3B6	2|5|6	13	4.33	3	0|2|0	0.9	0.98	0.9	0.98	0.9	1.04	6.5	0.01	2	20.8
Q9Y3I0	RTCB	17|14|8	39	13	3	0|0|0	1	1	1	1	1	14.5	130	0	6	18.4158
Q9Y3L5	RAP2C	16|9|10	35	11.67	3	0|0|0	1	1	1	1	1	16.06	116.67	0	2	12.5683
Q9Y3T9	NOC2L	18|8|6	32	10.67	3	0|0|0	1	1	1	1	1	11.31	106.67	0	5	6.80908
Q9Y3Z3	SAMHD1	6|4|6	16	5.33	3	0|0|0	1	1	1	1	1	7.99	53.33	0	2	3.83387
Q9Y446	PKP3	10|12|12	34	11.33	3	0|7|3	0.84	0.9	0.84	0.9	0.84	0.98	3.4	0.01	8	12.1706
Q9Y4A5	TRRAP	10|7|7	24	8	3	0|0|0	1	1	1	1	1	12.91	80	0	4	1.39933
Q9Y4C0	NRXN3	13|14|12	39	13	3	0|0|0	1	1	1	1	1	20.66	130	0	4	3.46926
Q9Y4D7	PLXND1	59|71|51	181	60.33	3	0|0|0	1	1	1	1	1	77.45	603.33	0	23	15.7403
Q9Y4L1	HYOU1	84|106|64	254	84.67	3	8|9|0	1	1	1	1	1	12.05	14.94	0	25	28.3283
Q9Y4W6	AFG3L2	15|28|11	54	18	3	3|1|0	1	1	1	1	1	6.4	13.5	0	10	14.3036
Q9Y512	SAMM50	6|6|4	16	5.33	3	0|0|0	1	1	1	1	1	7.99	53.33	0	1	3.19829
Q9Y570	PPME1	5|6|6	17	5.67	3	0|0|4	0.91	0.92	0.91	0.92	0.91	1.97	4.25	0	2	4.14508
Q9Y587	AP4S1	6|2|3	11	3.67	3	3|0|0	0.76	0.95	0.76	0.95	0.76	0.2	3.67	0.01	1	6.94444
Q9Y5E6	PCDHB3	18|8|11	37	12.33	3	0|0|0	1	1	1	1	1	14.5	123.33	0	2	10.0503
Q9Y5G0	PCDHGB5	12|14|13	39	13	3	0|0|0	1	1	1	1	1	20.66	130	0	4	9.75081
Q9Y5L0	TNPO3	41|26|12	79	26.33	3	0|0|0	1	1	1	1	1	20.66	263.33	0	10	14.5179
Q9Y5L3	ENTPD2	3|6|3	12	4	3	0|0|0	1	1	1	1	1	6.25	40	0	2	4.44444
Q9Y5M8	SRPRB	24|25|19	68	22.67	3	0|0|0	1	1	1	1	1	31.13	226.67	0	9	36.9004
Q9Y5S2	CDC42BPB	11|14|8	33	11	3	0|4|0	0.98	0.99	0.98	0.99	0.98	3.17	8.25	0	3	2.63004
Q9Y5Y5	PEX16	5|3|2	10	3.33	3	0|0|0	1	1	1	1	1	4.41	33.33	0	4	12.5
Q9Y5Y6	ST14	109|134|147	390	130	3	0|0|0	1	1	1	1	1	159.92	1300	0	17	25.0292
Q9Y606	PUS1	33|43|21	97	32.33	3	2|6|3	1	1	1	1	1	14.56	8.82	0	12	26.9321
Q9Y624	F11R	68|75|101	244	81.33	3	0|0|0	1	1	1	1	1	101.72	813.33	0	12	41.806
Q9Y639	NPTN	70|66|72	208	69.33	3	0|0|0	1	1	1	1	1	98.87	693.33	0	9	18.3417
Q9Y666	SLC12A7	60|91|75	226	75.33	3	0|0|0	1	1	1	1	1	90.31	753.33	0	22	24.0074
Q9Y673	ALG5	6|20|14	40	13.33	3	0|0|0	1	1	1	1	1	11.31	133.33	0	5	20.9877
Q9Y678	COPG1	48|69|29	146	48.67	3	4|4|0	1	1	1	1	1	13.4	18.25	0	16	25.8581
Q9Y679	AUP1	3|5|12	20	6.67	3	0|0|0	1	1	1	1	1	6.25	66.67	0	2	6.09244
Q9Y6B6	SAR1B	22|16|12	50	16.67	3	8|1|0	0.96	0.99	0.96	0.99	0.96	2.5	5.56	0	1	11.1111
Q9Y6C9	MTCH2	11|9|8	28	9.33	3	0|1|0	1	1	1	1	1	18.76	28	0	3	14.8515
Q9Y6M5	SLC30A1	40|28|41	109	36.33	3	0|0|0	1	1	1	1	1	44.31	363.33	0	8	21.3018
Q9Y6M7	SLC4A7	63|33|69	165	55	3	0|0|0	1	1	1	1	1	51.56	550	0	12	11.6145
Q9Y6N7	ROBO1	134|160|184	478	159.33	3	0|0|0	1	1	1	1	1	195.3	1593.33	0	31	23.3798

## Sheet: Mono MDA-MB-231
Accession	Gene_name	Spec	SpecSum	AvgSpec	NumReplicates	ctrlCounts	AvgP	MaxP	TopoAvgP	TopoMaxP	SaintScore	logOddsScore	FoldChange	BFDR	Unique_Peptide_Count	Protein_Coverage (%)
A0A0A6YYA0	TMED7-TICAM2	2|2|8	12	4	3	0|0|0	0.99	1	0.99	1	0.99	4.23	40	0	1	5.31915
A0FGR8	ESYT2	62|58|20	140	46.67	3	10|3|0	0.99	1	0.99	1	0.99	3.25	10.77	0	31	39.4137
A1L0T0	ILVBL	18|11|25	54	18	3	3|0|0	1	1	1	1	1	4.95	18	0	9	22.3101
A4D1E9	GTPBP10	6|2|5	13	4.33	3	0|0|0	1	1	1	1	1	4.23	43.33	0	7	23.5142
A6NHR9	SMCHD1	5|3|6	14	4.67	3	0|0|0	1	1	1	1	1	6.08	46.67	0	6	4.4389
F5H423	F5H423_HUMAN	65|47|39	151	50.33	3	15|0|2	0.99	1	0.99	1	0.99	4.45	8.88	0	5	40.9524
H3BQZ7	HNRNPUL2-BSCL2	44|26|18	88	29.33	3	0|0|0	1	1	1	1	1	29.48	293.33	0	23	29.6247
K7EP13	K7EP13_HUMAN	3|5|4	12	4	3	0|0|0	1	1	1	1	1	6.08	40	0	1	8.94309
O00148	DDX39A	54|41|32	127	42.33	3	0|7|0	1	1	1	1	1	6.22	18.14	0	5	42.3888
O00159	MYO1C	204|136|155	495	165	3	46|12|36	1	1	1	1	1	6.09	5.27	0	55	46.19
O00194	RAB27B	8|2|2	12	4	3	0|0|0	0.99	1	0.99	1	0.99	4.23	40	0	2	13.3028
O00206	TLR4	3|3|12	18	6	3	0|0|0	1	1	1	1	1	6.08	60	0	5	8.22408
O00214	LGALS8	28|21|35	84	28	3	0|0|0	1	1	1	1	1	33.91	280	0	13	42.9022
O00220	TNFRSF10A	20|26|11	57	19	3	0|0|0	1	1	1	1	1	18.97	190	0	9	25.8547
O00410	IPO5	22|7|5	34	11.33	3	6|0|0	0.82	0.99	0.82	0.99	0.82	0.42	5.67	0.01	9	14.0383
O00421	CCRL2	29|37|37	103	34.33	3	0|0|0	1	1	1	1	1	45.59	343.33	0	5	15.1163
O00461	GOLIM4	16|15|10	41	13.67	3	0|0|0	1	1	1	1	1	17.43	136.67	0	12	21.2644
O00468	AGRN	35|31|9	75	25	3	0|0|0	1	1	1	1	1	15.89	250	0	24	18.626
O00483	NDUFA4	10|7|6	23	7.67	3	2|4|0	0.86	0.98	0.86	0.98	0.86	1.02	3.83	0.01	4	46.9136
O00560	SDCBP	47|28|17	92	30.67	3	0|0|0	1	1	1	1	1	27.99	306.67	0	10	44.2953
O00567	NOP56	18|16|10	44	14.67	3	1|0|0	1	1	1	1	1	25.28	44	0	11	26.2626
O00592	PODXL	97|51|63	211	70.33	3	0|0|0	1	1	1	1	1	77.28	703.33	0	22	26.8817
O00622	CYR61	44|30|48	122	40.67	3	6|4|0	1	1	1	1	1	9	12.2	0	18	42.5197
O14494	PPAP2A	10|43|32	85	28.33	3	0|0|0	1	1	1	1	1	17.43	283.33	0	4	17.2535
O14617	AP3D1	31|30|10	71	23.67	3	8|3|2	0.72	1	0.72	1	0.72	-1.6	5.46	0.02	14	16.9124
O14672	ADAM10	146|139|141	426	142	3	0|0|0	1	1	1	1	1	202.19	1420	0	25	35.9626
O14763	TNFRSF10B	49|45|42	136	45.33	3	1|0|0	1	1	1	1	1	163.11	136	0	15	37.7273
O14786	NRP1	441|448|491	1380	460	3	0|2|0	1	1	1	1	1	236.59	690	0	52	52.0043
O14828	SCAMP3	34|19|17	70	23.33	3	1|3|0	1	1	1	1	1	10.51	17.5	0	8	24.2075
O14966	RAB29	12|15|10	37	12.33	3	1|0|0	1	1	1	1	1	25.28	37	0	6	37.931
O14979	HNRNPDL	29|27|19	75	25	3	0|4|0	1	1	1	1	1	6.27	18.75	0	9	32.1429
O14980	XPO1	43|24|11	78	26	3	9|5|0	0.72	1	0.72	1	0.72	-1.63	5.57	0.02	19	21.3819
O15027	SEC16A	46|46|10	102	34	3	8|4|0	0.77	1	0.77	1	0.77	-0.76	8.5	0.01	26	17.9899
O15031	PLXNB2	586|586|686	1858	619.33	3	1|0|2	1	1	1	1	1	inf	619.33	0	100	56.0392
O15042	U2SURP	16|17|4	37	12.33	3	0|0|0	1	1	1	1	1	7.82	123.33	0	7	9.13508
O15118	NPC1	9|10|2	21	7	3	0|0|0	1	1	1	1	1	4.23	70	0	8	6.33803
O15230	LAMA5	59|37|11	107	35.67	3	1|0|0	1	1	1	1	1	28.78	107	0	36	13.4235
O15260	SURF4	30|20|21	71	23.67	3	0|0|0	1	1	1	1	1	32.43	236.67	0	7	17.8439
O15269	SPTLC1	17|9|11	37	12.33	3	0|2|0	1	1	1	1	1	6.04	18.5	0	10	25.7928
O15270	SPTLC2	11|6|5	22	7.33	3	0|0|0	1	1	1	1	1	9.5	73.33	0	6	16.0142
O15427	SLC16A3	159|156|180	495	165	3	21|6|1	1	1	1	1	1	11.6	17.68	0	14	15.2688
O15431	SLC31A1	23|29|26	78	26	3	0|0|0	1	1	1	1	1	36.84	260	0	5	19.4737
O15439	ABCC4	54|33|30	117	39	3	0|0|0	1	1	1	1	1	47.04	390	0	32	30.3396
O15440	ABCC5	10|5|3	18	6	3	0|0|0	1	1	1	1	1	6.08	60	0	10	9.11621
O43155	FLRT2	49|30|23	102	34	3	0|0|0	1	1	1	1	1	36.84	340	0	20	39.8485
O43291	SPINT2	6|2|2	10	3.33	3	0|0|0	0.99	1	0.99	1	0.99	4.23	33.33	0	3	13.0952
O43688	PPAP2C	16|14|15	45	15	3	0|0|0	1	1	1	1	1	23.51	150	0	6	27.7778
O43795	MYO1B	80|68|45	193	64.33	3	10|3|9	1	1	1	1	1	15.44	8.77	0	33	36.9718
O43837	IDH3B	20|7|6	33	11	3	1|1|0	1	1	1	1	1	5.83	16.5	0	11	42.3377
O43852	CALU	20|18|24	62	20.67	3	0|0|0	1	1	1	1	1	29.48	206.67	0	8	30.1587
O43854	EDIL3	7|4|11	22	7.33	3	0|0|0	1	1	1	1	1	7.82	73.33	0	9	26.6667
O60245	PCDH7	30|25|20	75	25	3	0|0|0	1	1	1	1	1	32.43	250	0	15	18.0543
O60279	SUSD5	47|57|67	171	57	3	0|0|0	1	1	1	1	1	71.55	570	0	13	17.1701
O60353	FZD6	41|35|32	108	36	3	0|0|0	1	1	1	1	1	49.94	360	0	12	20.9632
O60449	LY75	26|6|14	46	15.33	3	0|0|0	1	1	1	1	1	11.14	153.33	0	16	11.1498
O60462	NRP2	49|29|22	100	33.33	3	0|0|0	1	1	1	1	1	35.38	333.33	0	23	27.4973
O60502	MGEA5	4|4|4	12	4	3	1|1|0	0.96	0.96	0.96	0.96	0.96	3.14	6	0	3	5.24017
O60503	ADCY9	15|5|2	22	7.33	3	0|0|0	1	1	1	1	1	4.23	73.33	0	13	12.4908
O60506	SYNCRIP	11|4|9	24	8	3	2|0|0	0.97	1	0.97	1	0.97	2.53	12	0	8	15.7303
O60603	TLR2	49|65|63	177	59	3	0|0|0	1	1	1	1	1	74.41	590	0	27	44.898
O60669	SLC16A7	24|20|14	58	19.33	3	0|0|0	1	1	1	1	1	23.51	193.33	0	6	13.3891
O60716	CTNND1	21|9|2	32	10.67	3	0|0|0	1	1	1	1	1	4.23	106.67	0	13	19.3182
O60762	DPM1	23|18|21	62	20.67	3	6|3|0	1	1	1	1	1	4.87	6.89	0	8	34.2308
O60779	SLC19A2	8|6|6	20	6.67	3	0|0|0	1	1	1	1	1	11.14	66.67	0	5	13.8833
O60884	DNAJA2	19|17|7	43	14.33	3	0|0|0	1	1	1	1	1	12.74	143.33	0	7	23.7864
O75031	HSF2BP	13|7|4	24	8	3	0|0|0	1	1	1	1	1	7.82	80	0	1	2.99401
O75051	PLXNA2	58|24|45	127	42.33	3	0|1|0	1	1	1	1	1	80.35	127	0	25	21.0137
O75054	IGSF3	23|25|5	53	17.67	3	0|0|0	1	1	1	1	1	9.5	176.67	0	17	18.7605
O75084	FZD7	17|14|10	41	13.67	3	0|0|0	1	1	1	1	1	17.43	136.67	0	6	13.9373
O75165	DNAJC13	20|29|15	64	21.33	3	5|3|0	1	1	1	1	1	4.85	8	0	24	13.8654
O75197	LRP5	22|20|33	75	25	3	0|0|0	1	1	1	1	1	32.43	250	0	19	14.5511
O75326	SEMA7A	182|173|210	565	188.33	3	0|0|0	1	1	1	1	1	250.2	1883.33	0	41	53.4535
O75355	ENTPD3	70|84|49	203	67.67	3	0|0|0	1	1	1	1	1	74.41	676.67	0	18	30.6238
O75477	ERLIN1	44|30|26	100	33.33	3	11|10|0	0.96	1	0.96	1	0.96	2.37	4.76	0	13	43.9306
O75489	NDUFS3	7|15|8	30	10	3	0|0|0	1	1	1	1	1	12.74	100	0	5	24.2424
O75533	SF3B1	12|8|7	27	9	3	0|0|0	1	1	1	1	1	12.74	90	0	9	9.43252
O75581	LRP6	40|56|25	121	40.33	3	0|0|0	1	1	1	1	1	39.77	403.33	0	27	18.2269
O75718	CRTAP	7|12|3	22	7.33	3	0|1|0	1	1	1	1	1	4.28	22	0	6	18.9526
O75882	ATRN	15|2|7	24	8	3	0|0|0	1	1	1	1	1	4.23	80	0	9	8.6774
O75915	ARL6IP5	11|9|2	22	7.33	3	2|2|0	0.72	1	0.72	1	0.72	-1.77	5.5	0.02	5	21.2766
O75962	TRIO	14|15|36	65	21.67	3	0|0|0	1	1	1	1	1	23.51	216.67	0	16	8.71811
O75976	CPD	45|42|7	94	31.33	3	0|0|0	1	1	1	1	1	12.74	313.33	0	25	19.2754
O76015	KRT38	8|8|3	19	6.33	3	0|0|0	1	1	1	1	1	6.08	63.33	0	1	3.07018
O76021	RSL1D1	16|14|21	51	17	3	0|0|0	1	1	1	1	1	23.51	170	0	14	33.2653
O76031	CLPX	7|3|8	18	6	3	2|1|0	0.9	1	0.9	1	0.9	0.84	6	0.01	7	18.6414
O94813	SLIT2	31|28|12	71	23.67	3	0|0|0	1	1	1	1	1	20.49	236.67	0	24	19.1629
O94906	PRPF6	20|19|8	47	15.67	3	1|1|0	1	1	1	1	1	8.61	23.5	0	14	17.0032
O94973	AP2A2	50|27|15	92	30.67	3	10|1|0	0.97	1	0.97	1	0.97	2.49	8.36	0	15	32.1619
O94991	SLITRK5	7|6|4	17	5.67	3	0|0|0	1	1	1	1	1	7.82	56.67	0	8	10.4384
O95084	PRSS23	34|43|37	114	38	3	0|0|0	1	1	1	1	1	52.84	380	0	7	24.8042
O95140	MFN2	2|4|2	8	2.67	3	0|0|0	0.99	1	0.99	1	0.99	4.23	26.67	0	4	7.39762
O95150	TNFSF15	3|4|4	11	3.67	3	0|0|0	1	1	1	1	1	6.08	36.67	0	2	11.1554
O95297	MPZL1	54|55|40	149	49.67	3	0|0|0	1	1	1	1	1	61.49	496.67	0	8	33.0855
O95373	IPO7	22|14|6	42	14	3	1|0|0	1	1	1	1	1	12.37	42	0	14	17.2447
O95477	ABCA1	45|54|14	113	37.67	3	0|0|0	1	1	1	1	1	23.51	376.67	0	28	15.8337
O95490	ADGRL2	6|6|2	14	4.67	3	0|0|0	1	1	1	1	1	4.23	46.67	0	7	8.22481
O95782	AP2A1	62|46|30	138	46	3	15|4|0	0.99	1	0.99	1	0.99	3.49	7.26	0	19	29.3756
O95819	MAP4K4	11|12|13	36	12	3	0|0|0	1	1	1	1	1	18.97	120	0	6	10.6538
O95980	RECK	40|27|44	111	37	3	0|0|0	1	1	1	1	1	42.68	370	0	13	14.8301
O96005	CLPTM1	6|4|5	15	5	3	0|0|0	1	1	1	1	1	7.82	50	0	4	10.9118
P00403	MT-CO2	21|31|47	99	33	3	14|2|0	0.96	1	0.96	1	0.96	2.38	6.19	0	9	27.7533
P00414	MT-CO3	6|6|9	21	7	3	0|0|0	1	1	1	1	1	11.14	70	0	1	5.36398
P00439	PAH	4|3|2	9	3	3	0|0|0	0.99	1	0.99	1	0.99	4.23	30	0	1	2.43363
P00533	EGFR	700|796|908	2404	801.33	3	6|6|0	1	1	1	1	1	202.15	200.33	0	77	64.0496
P00749	PLAU	49|44|43	136	45.33	3	0|0|0	1	1	1	1	1	65.8	453.33	0	17	38.2831
P01130	LDLR	117|173|143	433	144.33	3	0|0|0	1	1	1	1	1	171.08	1443.33	0	30	35.9302
P01891	HLA-A	257|296|333	886	295.33	3	30|10|23	1	1	1	1	1	34.23	14.06	0	14	42.4658
P01903	HLA-DRA	121|147|86	354	118	3	0|0|0	1	1	1	1	1	127.14	1180	0	15	37.4016
P02747	C1QC	3|4|8	15	5	3	0|0|0	1	1	1	1	1	6.08	50	0	2	9.79592
P02765	AHSG	3|2|6	11	3.67	3	0|0|0	0.99	1	0.99	1	0.99	4.23	36.67	0	3	7.08447
P02786	TFRC	524|818|803	2145	715	3	4|11|6	1	1	1	1	1	299.83	102.14	0	67	63.0263
P04004	VTN	3|17|15	35	11.67	3	0|0|0	1	1	1	1	1	6.08	116.67	0	2	4.81172
P04114	APOB	40|42|23	105	35	3	0|0|0	1	1	1	1	1	36.84	350	0	8	1.81898
P04156	PRNP	43|77|59	179	59.67	3	0|0|0	1	1	1	1	1	65.8	596.67	0	7	19.7628
P04233	CD74	10|6|3	19	6.33	3	0|0|0	1	1	1	1	1	6.08	63.33	0	5	16.2162
P04626	ERBB2	92|105|114	311	103.67	3	0|0|0	1	1	1	1	1	135.66	1036.67	0	34	32.1116
P04843	RPN1	77|73|72	222	74	3	24|5|2	1	1	1	1	1	5.39	7.16	0	23	44.6458
P04844	RPN2	72|72|74	218	72.67	3	21|8|0	1	1	1	1	1	5.9	7.52	0	14	32.4881
P04899	GNAI2	38|37|38	113	37.67	3	0|0|0	1	1	1	1	1	57.17	376.67	0	8	48.169
P04920	SLC4A2	14|5|13	32	10.67	3	0|0|0	1	1	1	1	1	9.5	106.67	0	14	14.9879
P05023	ATP1A1	661|759|605	2025	675	3	25|7|0	1	1	1	1	1	28.84	63.28	0	51	50.3421
P05026	ATP1B1	197|249|267	713	237.67	3	0|1|0	1	1	1	1	1	inf	713	0	29	59.0759
P05067	APP	38|25|20	83	27.67	3	0|0|0	1	1	1	1	1	32.43	276.67	0	22	28.4416
P05106	ITGB3	66|46|19	131	43.67	3	3|1|0	1	1	1	1	1	11.93	32.75	0	23	33.2487
P05121	SERPINE1	8|10|5	23	7.67	3	0|0|0	1	1	1	1	1	9.5	76.67	0	7	23.6318
P05362	ICAM1	188|284|194	666	222	3	0|0|0	1	1	1	1	1	271.37	2220	0	24	35.3383
P05388	RPLP0	15|19|9	43	14.33	3	3|0|2	1	1	1	1	1	5	8.6	0	5	23.6593
P05556	ITGB1	977|1020|985	2982	994	3	40|1|0	1	1	1	1	1	21.18	72.73	0	70	63.4085
P06213	INSR	80|45|34	159	53	3	0|0|0	1	1	1	1	1	52.84	530	0	34	26.8452
P06576	ATP5B	15|33|5	53	17.67	3	0|1|0	1	1	1	1	1	9.47	53	0	14	33.6484
P06756	ITGAV	272|281|253	806	268.67	3	0|0|0	1	1	1	1	1	362.98	2686.67	0	59	48.6641
P07195	LDHB	18|21|12	51	17	3	5|3|0	0.99	1	0.99	1	0.99	3.51	6.38	0	9	32.0359
P07204	THBD	54|43|56	153	51	3	0|0|0	1	1	1	1	1	65.8	510	0	13	28.3478
P07237	P4HB	73|56|66	195	65	3	0|0|0	1	1	1	1	1	84.43	650	0	29	58.6614
P07814	EPRS	127|139|106	372	124	3	23|9|7	1	1	1	1	1	12.04	9.54	0	66	45.5026
P07942	LAMB1	32|36|2	70	23.33	3	0|0|0	1	1	1	1	1	4.23	233.33	0	28	17.9731
P07947	YES1	26|14|15	55	18.33	3	0|0|0	1	1	1	1	1	23.51	183.33	0	11	37.2007
P07954	FH	22|17|10	49	16.33	3	6|2|2	0.94	1	0.94	1	0.94	1.49	4.9	0	10	22.549
P07996	THBS1	146|126|99	371	123.67	3	0|0|0	1	1	1	1	1	145.58	1236.67	0	42	40.4274
P08069	IGF1R	62|30|32	124	41.33	3	0|0|0	1	1	1	1	1	47.04	413.33	0	27	27.286
P08174	CD55	144|140|157	441	147	3	0|0|0	1	1	1	1	1	203.6	1470	0	22	45.6693
P08195	SLC3A2	208|215|191	614	204.67	3	10|6|8	1	1	1	1	1	216.02	25.58	0	26	46.1905
P08240	SRPR	24|18|5	47	15.67	3	0|0|0	1	1	1	1	1	9.5	156.67	0	16	30.4075
P08559	PDHA1	18|7|15	40	13.33	3	4|2|0	0.95	1	0.95	1	0.95	1.85	6.67	0	11	28.2051
P08571	CD14	26|25|10	61	20.33	3	0|0|0	1	1	1	1	1	17.43	203.33	0	8	34.1333
P08581	MET	265|243|307	815	271.67	3	0|0|0	1	1	1	1	1	348.89	2716.67	0	62	46.5468
P08582	MFI2	176|208|232	616	205.33	3	0|0|0	1	1	1	1	1	254.44	2053.33	0	40	59.8916
P08648	ITGA5	186|181|149	516	172	3	1|0|0	1	1	1	1	1	inf	516	0	30	34.6997
P09382	LGALS1	29|21|13	63	21	3	5|1|0	0.99	1	0.99	1	0.99	3.92	10.5	0	5	40.7407
P09543	CNP	37|21|28	86	28.67	3	1|3|4	1	1	1	1	1	16.66	10.75	0	20	49.1686
P09603	CSF1	38|73|24	135	45	3	0|0|0	1	1	1	1	1	38.31	450	0	17	29.6029
P09758	TACSTD2	41|30|36	107	35.67	3	0|0|0	1	1	1	1	1	47.04	356.67	0	12	36.2229
P10301	RRAS	23|17|14	54	18	3	0|0|0	1	1	1	1	1	23.51	180	0	7	52.2936
P10398	ARAF	11|10|17	38	12.67	3	0|2|0	1	1	1	1	1	6.69	19	0	7	20.7921
P10515	DLAT	7|13|10	30	10	3	1|0|0	1	1	1	1	1	15.41	30	0	8	15.6105
P10586	PTPRF	86|91|88	265	88.33	3	0|0|0	1	1	1	1	1	127.14	883.33	0	41	38.5422
P10646	TFPI	2|2|6	10	3.33	3	0|0|0	0.99	1	0.99	1	0.99	4.23	33.33	0	3	15.4605
P10809	HSPD1	65|64|73	202	67.33	3	15|4|0	1	1	1	1	1	6.81	10.63	0	32	47.1204
P11021	HSPA5	261|480|405	1146	382	3	31|12|0	1	1	1	1	1	12.76	26.65	0	59	65.2905
P11047	LAMC1	26|25|12	63	21	3	0|0|0	1	1	1	1	1	20.49	210	0	18	14.2324
P11166	SLC2A1	82|133|99	314	104.67	3	25|9|5	1	1	1	1	1	6.84	8.05	0	15	16.6667
P11169	SLC2A3	10|16|13	39	13	3	0|0|0	1	1	1	1	1	17.43	130	0	7	15.7258
P11362	FGFR1	24|13|11	48	16	3	0|0|0	1	1	1	1	1	18.97	160	0	14	25.5474
P11717	IGF2R	42|30|6	78	26	3	0|0|0	1	1	1	1	1	11.14	260	0	30	15.8972
P11802	CDK4	8|2|7	17	5.67	3	0|1|0	0.96	1	0.96	1	0.96	2.08	17	0	3	14.8515
P12259	F5	9|5|21	35	11.67	3	0|0|0	1	1	1	1	1	9.5	116.67	0	9	3.64209
P12268	IMPDH2	15|10|5	30	10	3	3|1|0	0.95	1	0.95	1	0.95	1.85	7.5	0	14	34.6304
P13164	IFITM1	4|19|8	31	10.33	3	0|0|0	1	1	1	1	1	7.82	103.33	0	1	29.6
P13473	LAMP2	17|11|3	31	10.33	3	0|0|0	1	1	1	1	1	6.08	103.33	0	3	7.07317
P13598	ICAM2	15|30|31	76	25.33	3	0|0|0	1	1	1	1	1	25.01	253.33	0	4	14.1818
P13667	PDIA4	57|35|84	176	58.67	3	0|2|0	1	1	1	1	1	21.4	88	0	35	43.1008
P13726	F3	175|172|212	559	186.33	3	1|0|0	1	1	1	1	1	inf	559	0	22	56.9492
P13747	HLA-E	47|77|62	186	62	3	3|0|0	1	1	1	1	1	17.19	62	0	6	29.6089
P13987	CD59	32|29|67	128	42.67	3	0|0|0	1	1	1	1	1	45.59	426.67	0	6	39.8438
P14314	PRKCSH	14|9|10	33	11	3	0|0|0	1	1	1	1	1	15.89	110	0	9	17.4242
P14384	CPM	15|5|19	39	13	3	0|0|0	1	1	1	1	1	9.5	130	0	7	16.93
P14625	HSP90B1	168|141|178	487	162.33	3	12|13|0	1	1	1	1	1	17.27	19.48	0	46	48.6924
P14923	JUP	147|116|59	322	107.33	3	0|0|0	1	1	1	1	1	88.71	1073.33	0	37	62.1477
P15151	PVR	90|119|128	337	112.33	3	0|0|0	1	1	1	1	1	132.82	1123.33	0	10	20.3837
P15509	CSF2RA	35|36|44	115	38.33	3	0|0|0	1	1	1	1	1	54.28	383.33	0	13	39.25
P15529	CD46	50|54|67	171	57	3	0|0|0	1	1	1	1	1	75.84	570	0	9	17.3469
P16035	TIMP2	8|11|7	26	8.67	3	0|0|0	1	1	1	1	1	12.74	86.67	0	7	40
P16070	CD44	549|489|411	1449	483	3	3|2|1	1	1	1	1	1	565.62	241.5	0	20	18.1941
P16144	ITGB4	822|942|963	2727	909	3	3|2|0	1	1	1	1	1	inf	545.4	0	123	60.9769
P16615	ATP2A2	125|101|54	280	93.33	3	21|10|0	1	1	1	1	1	4.52	9.03	0	25	38.0038
P17152	TMEM11	7|7|6	20	6.67	3	1|0|0	1	1	1	1	1	12.37	20	0	5	28.125
P17252	PRKCA	11|12|5	28	9.33	3	0|0|2	0.99	1	0.99	1	0.99	3.28	14	0	12	20.8333
P17301	ITGA2	671|759|847	2277	759	3	0|0|5	1	1	1	1	1	105.44	455.4	0	64	47.7561
P17813	ENG	27|21|14	62	20.67	3	0|0|0	1	1	1	1	1	23.51	206.67	0	13	20.8207
P18084	ITGB5	135|69|121	325	108.33	3	0|0|0	1	1	1	1	1	102.97	1083.33	0	33	41.4268
P18433	PTPRA	106|126|84	316	105.33	3	0|0|0	1	1	1	1	1	124.3	1053.33	0	31	48.2544
P19256	CD58	27|21|28	76	25.33	3	0|0|0	1	1	1	1	1	33.91	253.33	0	7	15.2
P19367	HK1	71|58|46	175	58.33	3	33|2|0	0.96	0.99	0.96	0.99	0.96	2.21	5	0	29	40.6761
P19440	GGT1	27|27|11	65	21.67	3	0|0|0	1	1	1	1	1	18.97	216.67	0	10	20.2109
P20020	ATP2B1	85|70|37	192	64	3	3|0|0	1	1	1	1	1	14.01	64	0	22	29.0143
P20273	CD22	33|46|42	121	40.33	3	0|0|0	1	1	1	1	1	51.39	403.33	0	21	25.856
P20339	RAB5A	16|17|12	45	15	3	3|0|0	1	1	1	1	1	5.35	15	0	6	53.4884
P20908	COL5A1	12|11|3	26	8.67	3	0|0|0	1	1	1	1	1	6.08	86.67	0	8	6.52884
P21589	NT5E	366|409|468	1243	414.33	3	6|0|0	1	1	1	1	1	49.38	207.17	0	51	63.0662
P21926	CD9	45|46|33	124	41.33	3	0|0|0	1	1	1	1	1	51.39	413.33	0	9	32.0175
P22087	FBL	36|32|30	98	32.67	3	5|4|2	1	1	1	1	1	23.97	8.91	0	11	34.891
P22413	ENPP1	162|176|251	589	196.33	3	0|0|0	1	1	1	1	1	234.68	1963.33	0	49	44.5405
P22794	EVI2A	11|9|22	42	14	3	0|0|0	1	1	1	1	1	15.89	140	0	5	24.5763
P23142	FBLN1	9|6|2	17	5.67	3	0|0|0	1	1	1	1	1	4.23	56.67	0	2	3.12945
P23229	ITGA6	527|532|616	1675	558.33	3	0|0|0	1	1	1	1	1	inf	5583.33	0	68	53.3628
P23458	JAK1	35|27|22	84	28	3	0|0|0	1	1	1	1	1	35.38	280	0	18	21.9237
P23469	PTPRE	18|12|21	51	17	3	0|0|0	1	1	1	1	1	20.49	170	0	6	18.4286
P23470	PTPRG	167|225|286	678	226	3	0|0|0	1	1	1	1	1	241.74	2260	0	45	36.4014
P24394	IL4R	3|7|7	17	5.67	3	0|0|0	1	1	1	1	1	6.08	56.67	0	1	1.45455
P24539	ATP5F1	12|11|14	37	12.33	3	1|0|2	1	1	1	1	1	10.89	12.33	0	5	21.4844
P24941	CDK2	11|5|12	28	9.33	3	0|4|0	0.94	0.99	0.94	0.99	0.94	1.8	7	0	4	30.2013
P25116	F2R	16|8|19	43	14.33	3	0|0|0	1	1	1	1	1	14.32	143.33	0	8	16.4706
P25942	CD40	7|3|6	16	5.33	3	0|0|0	1	1	1	1	1	6.08	53.33	0	4	16.6065
P26006	ITGA3	466|681|715	1862	620.67	3	4|1|4	1	1	1	1	1	634.63	206.89	0	50	30.8278
P27105	STOM	36|18|27	81	27	3	0|0|0	1	1	1	1	1	29.48	270	0	9	44.0972
P27448	MARK3	3|6|7	16	5.33	3	0|2|0	0.94	0.99	0.94	0.99	0.94	1.74	8	0	5	15.6707
P27487	DPP4	74|81|13	168	56	3	0|0|0	1	1	1	1	1	22	560	0	24	32.7676
P27701	CD82	21|18|6	45	15	3	0|0|0	1	1	1	1	1	11.14	150	0	8	26.9663
P27797	CALR	62|58|62	182	60.67	3	0|0|0	1	1	1	1	1	87.28	606.67	0	17	47.7218
P27824	CANX	54|50|38	142	47.33	3	0|1|0	1	1	1	1	1	143.91	142	0	17	28.8851
P28288	ABCD3	33|22|20	75	25	3	5|2|0	1	1	1	1	1	6.76	10.71	0	17	29.4385
P28331	NDUFS1	4|16|4	24	8	3	0|0|0	1	1	1	1	1	7.82	80	0	6	12.7923
P28827	PTPRM	65|76|28	169	56.33	3	0|0|0	1	1	1	1	1	44.14	563.33	0	32	24.7934
P29317	EPHA2	429|446|696	1571	523.67	3	6|2|0	1	1	1	1	1	103.76	196.38	0	68	66.291
P29323	EPHB2	298|319|293	910	303.33	3	1|0|0	1	1	1	1	1	inf	910	0	54	48.7204
P29597	TYK2	11|10|8	29	9.67	3	0|0|0	1	1	1	1	1	14.32	96.67	0	10	9.94103
P29992	GNA11	17|19|6	42	14	3	0|0|0	1	1	1	1	1	11.14	140	0	8	28.1337
P30040	ERP29	15|24|16	55	18.33	3	1|0|0	1	1	1	1	1	43.57	55	0	5	24.5211
P30101	PDIA3	81|59|96	236	78.67	3	27|11|3	0.99	1	0.99	1	0.99	3.7	5.76	0	30	57.2277
P30511	HLA-F	14|7|24	45	15	3	0|0|0	1	1	1	1	1	12.74	150	0	1	8.09249
P30530	AXL	214|257|254	725	241.67	3	0|2|0	1	1	1	1	1	117.28	362.5	0	39	39.3736
P30825	SLC7A1	10|6|15	31	10.33	3	0|0|0	1	1	1	1	1	11.14	103.33	0	3	8.10811
P30837	ALDH1B1	13|20|21	54	18	3	10|1|0	0.93	0.97	0.93	0.97	0.93	1.79	4.91	0	9	21.6634
P31431	SDC4	41|35|19	95	31.67	3	0|0|0	1	1	1	1	1	30.96	316.67	0	8	38.3838
P31641	SLC6A6	15|3|13	31	10.33	3	0|0|0	1	1	1	1	1	6.08	103.33	0	4	5.96774
P31946	YWHAB	17|19|7	43	14.33	3	0|0|0	1	1	1	1	1	12.74	143.33	0	2	30.4878
P32004	L1CAM	217|251|246	714	238	3	0|0|0	1	1	1	1	1	312.26	2380	0	43	37.7884
P32241	VIPR1	4|5|12	21	7	3	0|0|0	1	1	1	1	1	7.82	70	0	4	13.3479
P33176	KIF5B	26|10|10	46	15.33	3	4|0|0	0.98	1	0.98	1	0.98	3.67	11.5	0	17	26.5836
P33527	ABCC1	75|63|56	194	64.67	3	1|0|0	1	1	1	1	1	233.07	194	0	32	29.9151
P33991	MCM4	12|12|8	32	10.67	3	3|3|0	0.98	1	0.98	1	0.98	3.12	5.33	0	10	15.9907
P34810	CD68	7|5|2	14	4.67	3	0|0|0	1	1	1	1	1	4.23	46.67	0	2	8.47458
P34910	EVI2B	110|130|105	345	115	3	0|0|0	1	1	1	1	1	154.09	1150	0	15	22.9911
P35052	GPC1	44|32|13	89	29.67	3	0|0|0	1	1	1	1	1	22	296.67	0	16	39.0681
P35222	CTNNB1	213|159|140	512	170.67	3	0|0|0	1	1	1	1	1	203.6	1706.67	0	36	53.3931
P35232	PHB	62|62|73	197	65.67	3	29|12|0	0.98	0.99	0.98	0.99	0.98	3.78	4.8	0	15	62.5
P35610	SOAT1	12|11|3	26	8.67	3	4|1|0	0.75	0.99	0.75	0.99	0.75	-1.03	5.2	0.01	5	11.8182
P35613	BSG	72|101|81	254	84.67	3	0|0|0	1	1	1	1	1	107.24	846.67	0	11	26.7532
P35625	TIMP3	7|7|7	21	7	3	0|0|0	1	1	1	1	1	12.74	70	0	6	34.5972
P35626	ADRBK2	4|2|2	8	2.67	3	1|0|0	0.93	1	0.93	1	0.93	2.08	8	0	1	1.16279
P36269	GGT5	16|7|10	33	11	3	0|0|0	1	1	1	1	1	12.74	110	0	9	15.8703
P36542	ATP5C1	32|29|33	94	31.33	3	12|5|4	1	1	1	1	1	5.36	4.48	0	12	43.6242
P36776	LONP1	21|20|13	54	18	3	1|0|0	1	1	1	1	1	36.03	54	0	14	20.6465
P36894	BMPR1A	14|14|11	39	13	3	0|0|0	1	1	1	1	1	18.97	130	0	7	16.7293
P36897	TGFBR1	12|8|8	28	9.33	3	0|0|0	1	1	1	1	1	14.32	93.33	0	5	18.0915
P36941	LTBR	15|19|17	51	17	3	0|0|0	1	1	1	1	1	25.01	170	0	5	17.2414
P37173	TGFBR2	37|25|33	95	31.67	3	0|0|0	1	1	1	1	1	39.77	316.67	0	19	33.8624
P38646	HSPA9	92|118|108	318	106	3	26|7|0	1	1	1	1	1	6.03	9.64	0	33	46.9809
P39656	DDOST	18|11|7	36	12	3	0|0|0	1	1	1	1	1	12.74	120	0	6	12.9386
P40189	IL6ST	74|79|97	250	83.33	3	0|0|0	1	1	1	1	1	110.09	833.33	0	34	40.1961
P40616	ARL1	17|20|7	44	14.67	3	0|1|0	1	1	1	1	1	15.41	44	0	6	38.1215
P40939	HADHA	11|11|15	37	12.33	3	3|1|0	1	1	1	1	1	6.23	9.25	0	11	21.363
P41231	P2RY2	3|2|2	7	2.33	3	0|0|0	0.99	1	0.99	1	0.99	4.23	23.33	0	3	11.1406
P41250	GARS	26|25|31	82	27.33	3	15|3|0	0.96	0.97	0.96	0.97	0.96	2.76	4.56	0	19	30.4465
P41252	IARS	115|120|36	271	90.33	3	21|10|0	0.91	1	0.91	1	0.91	0.97	8.74	0.01	44	37.3217
P41743	PRKCI	2|7|11	20	6.67	3	0|2|0	0.9	1	0.9	1	0.9	0.87	10	0.01	5	11.4094
P42166	TMPO	12|7|10	29	9.67	3	4|4|0	0.82	0.98	0.82	0.98	0.82	0.17	3.62	0.01	6	12.8242
P42704	LRPPRC	28|15|15	58	19.33	3	0|0|0	1	1	1	1	1	25.01	193.33	0	21	21.5208
P42892	ECE1	204|190|182	576	192	3	0|0|0	1	1	1	1	1	262.9	1920	0	41	44.9351
P43121	MCAM	187|201|161	549	183	3	0|0|0	1	1	1	1	1	233.27	1830	0	41	52.1672
P43243	MATR3	32|16|3	51	17	3	1|3|0	0.82	1	0.82	1	0.82	-0.15	12.75	0.01	14	22.314
P43246	MSH2	11|4|6	21	7	3	2|1|0	0.96	1	0.96	1	0.96	2.05	7	0	13	19.8073
P43304	GPD2	3|4|5	12	4	3	0|0|0	1	1	1	1	1	6.08	40	0	5	8.5282
P43686	PSMC4	11|23|4	38	12.67	3	5|0|0	0.85	1	0.85	1	0.85	0.37	7.6	0.01	11	30.8612
P46013	MKI67	111|105|109	325	108.33	3	15|5|9	1	1	1	1	1	29.9	11.21	0	55	26.2285
P46087	NOP2	8|13|9	30	10	3	0|0|0	1	1	1	1	1	14.32	100	0	3	4.6798
P46531	NOTCH1	53|58|47	158	52.67	3	0|0|0	1	1	1	1	1	71.55	526.67	0	20	12.1722
P46934	NEDD4	10|10|2	22	7.33	3	1|0|0	0.96	1	0.96	1	0.96	2.08	22	0	4	6.82335
P46939	UTRN	28|17|2	47	15.67	3	0|0|0	1	1	1	1	1	4.23	156.67	0	28	11.9138
P46940	IQGAP1	82|64|42	188	62.67	3	30|10|0	0.73	0.99	0.73	0.99	0.73	-1.36	4.7	0.02	38	30.9596
P46977	STT3A	20|16|15	51	17	3	1|2|0	1	1	1	1	1	16.36	17	0	10	15.1773
P47897	QARS	42|35|11	88	29.33	3	1|3|2	1	1	1	1	1	7.04	14.67	0	25	38.4516
P48047	ATP5O	4|3|3	10	3.33	3	0|0|0	1	1	1	1	1	6.08	33.33	0	7	39.4366
P48060	GLIPR1	23|46|96	165	55	3	0|0|0	1	1	1	1	1	36.84	550	0	12	36.8421
P48165	GJA8	5|2|4	11	3.67	3	1|0|0	0.96	1	0.96	1	0.96	2.08	11	0	1	2.54042
P48509	CD151	73|35|42	150	50	3	0|0|0	1	1	1	1	1	54.28	500	0	14	39.5257
P48651	PTDSS1	5|3|2	10	3.33	3	0|0|0	0.99	1	0.99	1	0.99	4.23	33.33	0	2	4.86258
P48960	CD97	286|395|361	1042	347.33	3	4|0|1	1	1	1	1	1	104.21	208.4	0	28	33.5329
P49184	DNASE1L1	27|5|14	46	15.33	3	0|0|0	1	1	1	1	1	9.5	153.33	0	10	33.7748
P49755	TMED10	12|19|16	47	15.67	3	1|0|0	1	1	1	1	1	32.36	47	0	8	41.0959
P49792	RANBP2	31|23|27	81	27	3	0|0|0	1	1	1	1	1	36.84	270	0	31	14.361
P50281	MMP14	81|146|160	387	129	3	3|0|0	1	1	1	1	1	27.64	129	0	22	31.2715
P50416	CPT1A	10|3|3	16	5.33	3	1|0|0	0.99	1	0.99	1	0.99	4.28	16	0	9	13.066
P50443	SLC26A2	18|10|3	31	10.33	3	0|0|0	1	1	1	1	1	6.08	103.33	0	8	12.7199
P50895	BCAM	18|13|2	33	11	3	0|0|0	1	1	1	1	1	4.23	110	0	12	28.6624
P51148	RAB5C	51|42|48	141	47	3	16|0|0	0.99	0.99	0.99	0.99	0.99	4.56	8.81	0	11	65.2778
P51149	RAB7A	41|56|65	162	54	3	7|1|0	1	1	1	1	1	8.21	20.25	0	13	68.1159
P51151	RAB9A	8|14|2	24	8	3	0|0|0	1	1	1	1	1	4.23	80	0	6	29.8507
P51153	RAB13	24|17|22	63	21	3	5|0|0	1	1	1	1	1	4.85	12.6	0	5	34.9754
P51159	RAB27A	13|8|7	28	9.33	3	0|2|0	1	1	1	1	1	4.7	14	0	3	24.8869
P51636	CAV2	14|13|3	30	10	3	0|0|0	1	1	1	1	1	6.08	100	0	4	35.8025
P51659	HSD17B4	5|7|8	20	6.67	3	4|0|0	0.91	0.95	0.91	0.95	0.91	1.8	5	0.01	9	18.6141
P51805	PLXNA3	60|37|53	150	50	3	0|0|0	1	1	1	1	1	57.17	500	0	11	15.6601
P52294	KPNA1	8|9|9	26	8.67	3	0|0|0	1	1	1	1	1	14.32	86.67	0	6	16.7286
P52799	EFNB2	22|23|56	101	33.67	3	0|0|0	1	1	1	1	1	35.38	336.67	0	9	29.7297
P53007	SLC25A1	24|25|24	73	24.33	3	6|5|7	1	1	1	1	1	10.58	4.06	0	9	34.4051
P53396	ACLY	24|19|16	59	19.67	3	3|0|0	1	1	1	1	1	6.87	19.67	0	17	18.0745
P53680	AP2S1	17|17|11	45	15	3	5|3|0	0.98	1	0.98	1	0.98	3	5.62	0	5	33.8028
P53794	SLC5A3	5|9|6	20	6.67	3	0|0|0	1	1	1	1	1	9.5	66.67	0	4	6.68524
P54136	RARS	75|61|16	152	50.67	3	12|5|0	0.8	1	0.8	1	0.8	-0.37	8.94	0.01	35	51.5152
P54289	CACNA2D1	19|6|5	30	10	3	0|0|0	1	1	1	1	1	9.5	100	0	15	18.1324
P54709	ATP1B3	55|61|58	174	58	3	0|0|0	1	1	1	1	1	83	580	0	13	45.1613
P54760	EPHB4	73|68|78	219	73	3	0|0|0	1	1	1	1	1	101.55	730	0	23	33.4347
P54764	EPHA4	68|30|46	144	48	3	0|0|0	1	1	1	1	1	47.04	480	0	22	34.5842
P54886	ALDH18A1	100|90|62	252	84	3	34|12|0	0.97	1	0.97	1	0.97	2.45	5.48	0	40	49.3082
P55011	SLC12A2	8|10|3	21	7	3	0|0|0	1	1	1	1	1	6.08	70	0	7	8.0033
P55145	MANF	7|8|5	20	6.67	3	0|0|0	1	1	1	1	1	9.5	66.67	0	4	24.1758
P55283	CDH4	98|88|72	258	86	3	0|0|0	1	1	1	1	1	107.24	860	0	23	30.0218
P55786	NPEPPS	3|11|3	17	5.67	3	1|1|0	0.91	1	0.91	1	0.91	1.86	8.5	0.01	4	6.20239
P56192	MARS	24|42|12	78	26	3	6|1|0	0.98	1	0.98	1	0.98	3.08	11.14	0	17	26
P56199	ITGA1	135|121|115	371	123.67	3	1|0|0	1	1	1	1	1	559.49	371	0	44	29.5165
P56749	CLDN12	8|10|9	27	9	3	0|0|0	1	1	1	1	1	14.32	90	0	1	6.14754
P57088	TMEM33	14|28|13	55	18.33	3	0|2|0	1	1	1	1	1	8.59	27.5	0	6	20.6478
P57729	RAB38	6|5|9	20	6.67	3	0|0|0	1	1	1	1	1	9.5	66.67	0	2	20.3791
P58335	ANTXR2	49|29|45	123	41	3	0|0|0	1	1	1	1	1	45.59	410	0	15	31.6973
P60033	CD81	50|50|51	151	50.33	3	0|0|0	1	1	1	1	1	75.84	503.33	0	6	34.322
P60468	SEC61B	8|2|6	16	5.33	3	1|2|0	0.79	1	0.79	1	0.79	-0.48	5.33	0.01	3	21.875
P60891	PRPS1	24|13|11	48	16	3	10|0|0	0.9	0.98	0.9	0.98	0.9	1.49	4.8	0.01	9	28.3019
P61019	RAB2A	28|33|28	89	29.67	3	5|3|0	1	1	1	1	1	10.56	11.13	0	7	65.566
P61020	RAB5B	17|10|10	37	12.33	3	4|0|0	0.98	1	0.98	1	0.98	3.67	9.25	0	4	42.3256
P61073	CXCR4	15|18|46	79	26.33	3	0|0|0	1	1	1	1	1	25.01	263.33	0	4	10.7955
P61163	ACTR1A	6|2|8	16	5.33	3	2|0|0	0.89	1	0.89	1	0.89	0.87	8	0.01	6	26.3298
P61224	RAP1B	19|16|35	70	23.33	3	2|0|6	0.99	1	0.99	1	0.99	4.19	8.75	0	7	46.7391
P61619	SEC61A1	38|23|25	86	28.67	3	14|0|0	0.97	0.99	0.97	0.99	0.97	3.23	6.14	0	10	22.479
P61769	B2M	61|41|69	171	57	3	0|0|1	1	1	1	1	1	158.27	171	0	8	49.5798
P62070	RRAS2	19|21|33	73	24.33	3	2|0|0	1	1	1	1	1	12.22	36.5	0	7	40.1961
P62330	ARF6	15|10|14	39	13	3	0|0|0	1	1	1	1	1	17.43	130	0	7	50.2857
P62333	PSMC6	26|35|22	83	27.67	3	4|3|7	1	1	1	1	1	11.91	5.93	0	14	39.5887
P62491	RAB11A	14|6|12	32	10.67	3	1|0|0	1	1	1	1	1	12.37	32	0	7	32.4074
P62495	ETF1	12|11|4	27	9	3	4|1|1	0.75	1	0.75	1	0.75	-1.13	4.5	0.01	6	17.6201
P62820	RAB1A	65|60|62	187	62.33	3	34|0|0	0.98	0.98	0.98	0.98	0.98	3.9	5.5	0	6	62.9268
P62906	RPL10A	4|5|4	13	4.33	3	0|1|0	1	1	1	1	1	6.77	13	0	5	31.3364
P63010	AP2B1	44|23|11	78	26	3	6|0|0	0.98	1	0.98	1	0.98	2.99	13	0	26	31.3767
P68400	CSNK2A1	19|39|25	83	27.67	3	1|0|0	1	1	1	1	1	59.41	83	0	7	13.0435
P69905	HBA1	25|22|50	97	32.33	3	0|0|0	1	1	1	1	1	35.38	323.33	0	6	34.507
P78310	CXADR	41|55|33	129	43	3	0|0|0	1	1	1	1	1	51.39	430	0	18	49.3151
P78325	ADAM8	22|29|20	71	23.67	3	0|0|0	1	1	1	1	1	32.43	236.67	0	10	19.0534
P78504	JAG1	47|39|68	154	51.33	3	0|0|0	1	1	1	1	1	60.05	513.33	0	22	19.1297
P78527	PRKDC	329|283|178	790	263.33	3	69|26|0	1	1	1	1	1	5.14	8.32	0	148	37.7665
P78536	ADAM17	58|28|23	109	36.33	3	0|0|0	1	1	1	1	1	36.84	363.33	0	25	30.5825
P79483	HLA-DRB3	73|94|81	248	82.67	3	0|0|0	1	1	1	1	1	108.66	826.67	0	4	35.7143
P82675	MRPS5	10|15|11	36	12	3	0|2|0	1	1	1	1	1	6.69	18	0	9	18.6047
P82912	MRPS11	6|3|2	11	3.67	3	1|0|0	0.96	1	0.96	1	0.96	2.08	11	0	5	28.866
P84095	RHOG	24|25|34	83	27.67	3	10|2|0	0.99	1	0.99	1	0.99	3.95	6.92	0	12	67.0157
P98172	EFNB1	14|8|17	39	13	3	0|0|0	1	1	1	1	1	14.32	130	0	6	29.4798
Q00610	CLTC	185|186|154	525	175	3	39|13|8	1	1	1	1	1	8.26	8.75	0	51	39.0448
Q01082	SPTBN1	25|12|3	40	13.33	3	0|0|5	0.77	1	0.77	1	0.77	-0.68	8	0.01	23	13.7056
Q01650	SLC7A5	77|54|64	195	65	3	0|0|0	1	1	1	1	1	81.57	650	0	11	17.1598
Q01973	ROR1	81|53|101	235	78.33	3	0|0|0	1	1	1	1	1	80.14	783.33	0	27	32.444
Q02218	OGDH	4|3|3	10	3.33	3	0|0|0	1	1	1	1	1	6.08	33.33	0	3	3.22581
Q02241	KIF23	8|5|8	21	7	3	0|0|0	1	1	1	1	1	9.5	70	0	5	7.39583
Q02487	DSC2	7|10|2	19	6.33	3	0|0|0	1	1	1	1	1	4.23	63.33	0	6	12.4306
Q02809	PLOD1	10|19|7	36	12	3	3|0|0	0.98	1	0.98	1	0.98	3.24	12	0	10	19.3948
Q02978	SLC25A11	24|37|26	87	29	3	2|3|2	1	1	1	1	1	21.76	12.43	0	15	50.9554
Q03001	DST	8|7|5	20	6.67	3	5|0|0	0.86	0.93	0.86	0.93	0.86	1.17	4	0.01	7	1.74373
Q03135	CAV1	71|64|86	221	73.67	3	1|0|0	1	1	1	1	1	274.67	221	0	15	60.1124
Q03167	TGFBR3	9|15|8	32	10.67	3	0|0|0	1	1	1	1	1	14.32	106.67	0	8	13.2785
Q03169	TNFAIP2	5|3|3	11	3.67	3	0|0|0	1	1	1	1	1	6.08	36.67	0	3	7.49235
Q03405	PLAUR	61|54|45	160	53.33	3	0|0|0	1	1	1	1	1	68.68	533.33	0	15	52.5373
Q04721	NOTCH2	139|144|165	448	149.33	3	8|9|27	1	1	1	1	1	12.31	10.18	0	39	19.6277
Q04771	ACVR1	21|14|11	46	15.33	3	0|0|0	1	1	1	1	1	18.97	153.33	0	9	22.0039
Q04912	MST1R	12|9|10	31	10.33	3	0|0|0	1	1	1	1	1	15.89	103.33	0	5	5.71429
Q04941	PLP2	5|4|7	16	5.33	3	2|0|0	0.96	0.99	0.96	0.99	0.96	2.53	8	0	1	8.55263
Q06124	PTPN11	25|10|2	37	12.33	3	0|0|0	1	1	1	1	1	4.23	123.33	0	13	33.3333
Q06481	APLP2	96|81|67	244	81.33	3	0|0|0	1	1	1	1	1	100.12	813.33	0	34	44.4299
Q07065	CKAP4	106|70|68	244	81.33	3	11|14|6	1	1	1	1	1	31.54	7.87	0	35	65.6146
Q07954	LRP1	201|146|215	562	187.33	3	0|0|0	1	1	1	1	1	212.08	1873.33	0	94	25.044
Q08174	PCDH1	27|13|5	45	15	3	0|0|0	1	1	1	1	1	9.5	150	0	12	15.8491
Q08722	CD47	27|21|45	93	31	3	0|0|0	1	1	1	1	1	33.91	310	0	8	15.7895
Q08J23	NSUN2	16|7|3	26	8.67	3	0|4|0	0.83	1	0.83	1	0.83	0.25	6.5	0.01	12	22.2947
Q09666	AHNAK	441|398|49	888	296	3	22|23|0	0.76	1	0.76	1	0.76	-0.9	19.73	0.01	231	63.5314
Q10471	GALNT2	9|6|4	19	6.33	3	0|0|0	1	1	1	1	1	7.82	63.33	0	10	24.6935
Q10589	BST2	45|61|63	169	56.33	3	0|0|0	1	1	1	1	1	68.68	563.33	0	6	23.8889
Q12769	NUP160	17|9|2	28	9.33	3	0|0|0	1	1	1	1	1	4.23	93.33	0	12	11.4206
Q12797	ASPH	13|10|11	34	11.33	3	0|0|0	1	1	1	1	1	17.43	113.33	0	12	22.9551
Q12866	MERTK	25|27|26	78	26	3	0|0|0	1	1	1	1	1	39.77	260	0	9	13.5135
Q12904	AIMP1	12|16|4	32	10.67	3	1|2|0	0.96	1	0.96	1	0.96	2.05	10.67	0	14	66.0256
Q12913	PTPRJ	190|164|157	511	170.33	3	0|0|0	1	1	1	1	1	227.62	1703.33	0	40	33.0591
Q12931	TRAP1	32|29|6	67	22.33	3	3|4|0	0.84	1	0.84	1	0.84	0.13	9.57	0.01	24	39.0625
Q13155	AIMP2	11|12|11	34	11.33	3	3|1|3	1	1	1	1	1	6.14	4.86	0	7	28.75
Q13162	PRDX4	18|20|2	40	13.33	3	0|0|0	1	1	1	1	1	4.23	133.33	0	6	34.6863
Q13200	PSMD2	76|60|11	147	49	3	7|3|0	0.94	1	0.94	1	0.94	1.44	14.7	0	34	41.5198
Q13308	PTK7	329|253|324	906	302	3	1|0|0	1	1	1	1	1	inf	906	0	56	47.5701
Q13332	PTPRS	44|40|37	121	40.33	3	0|0|0	1	1	1	1	1	57.17	403.33	0	20	20.8932
Q13421	MSLN	27|28|33	88	29.33	3	0|0|0	1	1	1	1	1	42.68	293.33	0	7	9.84127
Q13423	NNT	45|32|36	113	37.67	3	13|11|0	0.98	1	0.98	1	0.98	3.05	4.71	0	34	32.8729
Q13425	SNTB2	3|8|4	15	5	3	0|1|0	1	1	1	1	1	4.28	15	0	1	1.66667
Q13433	SLC39A6	60|14|15	89	29.67	3	0|0|0	1	1	1	1	1	23.51	296.67	0	15	16.2914
Q13443	ADAM9	124|96|168	388	129.33	3	0|0|0	1	1	1	1	1	141.33	1293.33	0	33	39.9267
Q13444	ADAM15	23|15|27	65	21.67	3	0|0|0	1	1	1	1	1	25.01	216.67	0	11	17.0336
Q13459	MYO9B	3|2|3	8	2.67	3	0|0|0	0.99	1	0.99	1	0.99	4.23	26.67	0	2	1.20538
Q13501	SQSTM1	93|81|112	286	95.33	3	25|8|13	1	1	1	1	1	9.14	6.22	0	27	83.4091
Q13641	TPBG	48|66|77	191	63.67	3	0|0|0	1	1	1	1	1	72.98	636.67	0	11	20.2381
Q13740	ALCAM	499|563|652	1714	571.33	3	1|0|0	1	1	1	1	1	inf	1714	0	52	57.2899
Q13873	BMPR2	24|11|12	47	15.67	3	0|0|0	1	1	1	1	1	18.97	156.67	0	17	18.4971
Q14118	DAG1	190|214|94	498	166	3	0|0|0	1	1	1	1	1	138.49	1660	0	27	30.838
Q14126	DSG2	385|322|349	1056	352	3	0|0|0	1	1	1	1	1	460.12	3520	0	65	60.8229
Q14258	TRIM25	18|12|9	39	13	3	3|2|6	0.82	1	0.82	1	0.82	-0.09	3.55	0.01	14	30.1587
Q14332	FZD2	37|20|23	80	26.67	3	0|0|0	1	1	1	1	1	32.43	266.67	0	11	23.0088
Q14344	GNA13	20|23|16	59	19.67	3	10|1|0	0.96	0.98	0.96	0.98	0.96	2.76	5.36	0	12	49.6021
Q14393	GAS6	29|16|11	56	18.67	3	0|0|0	1	1	1	1	1	18.97	186.67	0	15	27.4619
Q14517	FAT1	254|198|373	825	275	3	0|0|0	1	1	1	1	1	285.47	2750	0	109	29.599
Q14573	ITPR3	81|58|28	167	55.67	3	12|4|0	0.99	1	0.99	1	0.99	3.91	10.44	0	44	24.298
Q14574	DSC3	7|5|6	18	6	3	0|0|0	1	1	1	1	1	9.5	60	0	1	4.01786
Q14683	SMC1A	18|31|7	56	18.67	3	4|3|0	0.92	1	0.92	1	0.92	1.1	8	0.01	24	23.0333
Q14697	GANAB	71|54|31	156	52	3	5|2|0	1	1	1	1	1	10.86	22.29	0	26	34.6398
Q14699	RFTN1	15|4|4	23	7.67	3	3|0|0	0.9	1	0.9	1	0.9	1.79	7.67	0.01	11	31.4879
Q14739	LBR	26|16|54	96	32	3	10|0|4	0.94	1	0.94	1	0.94	1.56	6.86	0	14	19.187
Q14974	KPNB1	58|39|30	127	42.33	3	15|2|0	0.99	1	0.99	1	0.99	3.62	7.47	0	18	30.0228
Q14980	NUMA1	150|118|95	363	121	3	1|2|1	1	1	1	1	1	126.63	90.75	0	78	45.0118
Q15008	PSMD6	16|17|10	43	14.33	3	2|1|0	1	1	1	1	1	9.54	14.33	0	10	32.1337
Q15043	SLC39A14	50|44|35	129	43	3	0|0|0	1	1	1	1	1	54.28	430	0	10	18.2927
Q15058	KIF14	6|5|12	23	7.67	3	1|0|0	1	1	1	1	1	9.47	23	0	4	3.15534
Q15084	PDIA6	65|93|64	222	74	3	20|11|0	1	1	1	1	1	5.55	7.16	0	15	49.0909
Q15125	EBP	14|17|14	45	15	3	8|1|3	0.91	0.97	0.91	0.97	0.91	2	3.75	0.01	2	9.56522
Q15223	PVRL1	18|22|9	49	16.33	3	0|0|0	1	1	1	1	1	15.89	163.33	0	10	31.3346
Q15257	PPP2R4	8|13|6	27	9	3	0|0|0	1	1	1	1	1	11.14	90	0	1	2.7933
Q15262	PTPRK	119|145|99	363	121	3	1|0|0	1	1	1	1	1	467.09	363	0	40	30.9243
Q15286	RAB35	37|46|53	136	45.33	3	17|12|0	0.97	0.99	0.97	0.99	0.97	2.41	4.69	0	9	55.7214
Q15293	RCN1	15|14|10	39	13	3	0|0|0	1	1	1	1	1	17.43	130	0	8	31.4199
Q15555	MAPRE2	4|4|5	13	4.33	3	3|0|0	0.87	0.91	0.87	0.91	0.87	1.79	4.33	0.01	5	31.8043
Q15637	SF1	22|19|38	79	26.33	3	0|0|2	1	1	1	1	1	12.22	39.5	0	12	25.1956
Q15678	PTPN14	27|11|46	84	28	3	0|0|0	1	1	1	1	1	18.97	280	0	21	23.9259
Q15738	NSDHL	24|37|24	85	28.33	3	15|3|0	0.94	0.99	0.94	0.99	0.94	2.5	4.72	0	13	48.5255
Q15758	SLC1A5	38|71|48	157	52.33	3	13|5|0	1	1	1	1	1	4.92	8.72	0	12	22.366
Q16363	LAMA4	23|6|7	36	12	3	2|0|0	0.99	1	0.99	1	0.99	4	18	0	17	13.4942
Q16543	CDC37	7|5|4	16	5.33	3	0|0|0	1	1	1	1	1	7.82	53.33	0	6	19.8413
Q16625	OCLN	73|87|77	237	79	3	0|0|0	1	1	1	1	1	108.66	790	0	16	36.2069
Q16891	IMMT	24|27|14	65	21.67	3	2|0|0	1	1	1	1	1	9.21	32.5	0	11	20.5805
Q24JP5	TMEM132A	11|41|16	68	22.67	3	0|0|0	1	1	1	1	1	18.97	226.67	0	10	16.7155
Q29980	MICB	12|17|3	32	10.67	3	0|0|0	1	1	1	1	1	6.08	106.67	0	9	29.5039
Q29983	MICA	32|14|20	66	22	3	0|0|0	1	1	1	1	1	23.51	220	0	12	22.9765
Q30154	HLA-DRB5	71|99|93	263	87.67	3	0|0|0	1	1	1	1	1	105.82	876.67	0	3	28.9474
Q30201	HFE	4|4|3	11	3.67	3	0|0|0	1	1	1	1	1	6.08	36.67	0	5	19.5402
Q31612	HLA-B	139|230|214	583	194.33	3	19|10|0	1	1	1	1	1	12.04	20.1	0	2	42.6997
Q32P28	LEPRE1	4|9|6	19	6.33	3	0|0|0	1	1	1	1	1	7.82	63.33	0	5	8.15217
Q3KQU3	MAP7D1	3|2|10	15	5	3	1|0|0	0.96	1	0.96	1	0.96	2.08	15	0	4	6.06421
Q3ZCQ8	TIMM50	17|9|8	34	11.33	3	7|1|0	0.84	0.98	0.84	0.98	0.84	0.96	4.25	0.01	7	25.779
Q4KMQ2	ANO6	66|54|62	182	60.67	3	0|0|0	1	1	1	1	1	81.57	606.67	0	27	28.4615
Q53GQ0	HSD17B12	61|57|56	174	58	3	11|3|5	1	1	1	1	1	15.15	9.16	0	14	51.9231
Q53TN4	CYBRD1	13|2|4	19	6.33	3	0|0|0	1	1	1	1	1	4.23	63.33	0	2	9.79021
Q5BJD5	TMEM41B	14|12|13	39	13	3	4|1|0	0.99	1	0.99	1	0.99	4.59	7.8	0	2	9.62199
Q5C9Z4	NOM1	5|2|2	9	3	3	0|0|0	0.99	1	0.99	1	0.99	4.23	30	0	6	9.30233
Q5SRE5	NUP188	9|12|6	27	9	3	3|0|0	0.97	1	0.97	1	0.97	2.77	9	0	7	5.1458
Q5T4S7	UBR4	32|22|17	71	23.67	3	3|1|0	1	1	1	1	1	10.51	17.75	0	29	8.50859
Q5VUB5	FAM171A1	82|88|72	242	80.67	3	0|0|0	1	1	1	1	1	107.24	806.67	0	31	41.573
Q5VY43	PEAR1	10|3|3	16	5.33	3	0|0|0	1	1	1	1	1	6.08	53.33	0	5	8.19672
Q5ZPR3	CD276	77|66|59	202	67.33	3	0|0|0	1	1	1	1	1	88.71	673.33	0	9	36.1423
Q63HN8	RNF213	7|17|4	28	9.33	3	0|0|0	1	1	1	1	1	7.82	93.33	0	8	2.43902
Q63ZY3	KANK2	4|3|16	23	7.67	3	0|0|0	1	1	1	1	1	6.08	76.67	0	6	8.34313
Q658P3	STEAP3	8|21|12	41	13.67	3	0|0|0	1	1	1	1	1	14.32	136.67	0	6	16.3934
Q6DD88	ATL3	43|27|13	83	27.67	3	11|5|0	0.71	1	0.71	1	0.71	-1.69	5.19	0.02	19	36.414
Q6DN90	IQSEC1	2|5|10	17	5.67	3	0|0|0	1	1	1	1	1	4.23	56.67	0	1	1.45379
Q6IAN0	DHRS7B	14|20|2	36	12	3	1|1|0	0.89	1	0.89	1	0.89	0.65	18	0.01	8	26.7692
Q6NSJ0	KIAA1161	12|4|12	28	9.33	3	0|0|0	1	1	1	1	1	7.82	93.33	0	7	12.465
Q6NSJ5	LRRC8E	89|100|83	272	90.67	3	0|0|0	1	1	1	1	1	122.88	906.67	0	29	39.3216
Q6NUK1	SLC25A24	24|7|4	35	11.67	3	3|2|0	0.81	1	0.81	1	0.81	-0.06	7	0.01	15	34.8008
Q6NZI2	PTRF	19|23|3	45	15	3	2|0|0	0.95	1	0.95	1	0.95	1.74	22.5	0	10	28.4615
Q6P1M0	SLC27A4	12|15|6	33	11	3	1|1|0	1	1	1	1	1	5.83	16.5	0	12	22.8616
Q6P2Q9	PRPF8	2|2|2	6	2	3	0|0|0	0.99	0.99	0.99	0.99	0.99	4.23	20	0	2	1.75589
Q6P4E1	CASC4	3|4|6	13	4.33	3	0|0|0	1	1	1	1	1	6.08	43.33	0	4	14.0878
Q6P4Q7	CNNM4	30|27|4	61	20.33	3	0|0|0	1	1	1	1	1	7.82	203.33	0	11	22.9677
Q6P995	FAM171B	3|2|2	7	2.33	3	0|0|0	0.99	1	0.99	1	0.99	4.23	23.33	0	3	5.08475
Q6PCB7	SLC27A1	4|8|5	17	5.67	3	0|0|0	1	1	1	1	1	7.82	56.67	0	4	9.28793
Q6PI48	DARS2	10|9|6	25	8.33	3	1|3|0	0.97	1	0.97	1	0.97	2.62	6.25	0	7	12.5581
Q6PIU2	NCEH1	18|22|36	76	25.33	3	2|3|0	1	1	1	1	1	13.85	15.2	0	8	23.5294
Q6PJF5	RHBDF2	10|11|20	41	13.67	3	0|0|0	1	1	1	1	1	17.43	136.67	0	5	8.64486
Q6RUI8	C19orf48	2|2|4	8	2.67	3	0|0|0	0.99	1	0.99	1	0.99	4.23	26.67	0	1	10.2564
Q6UB35	MTHFD1L	2|11|9	22	7.33	3	0|0|0	1	1	1	1	1	4.23	73.33	0	8	13.4969
Q6UVK1	CSPG4	625|688|566	1879	626.33	3	0|0|0	1	1	1	1	1	inf	6263.33	0	89	42.0327
Q6UVY6	MOXD1	14|9|11	34	11.33	3	0|0|0	1	1	1	1	1	15.89	113.33	0	7	12.8874
Q6UWB1	IL27RA	5|2|8	15	5	3	0|0|0	1	1	1	1	1	4.23	50	0	4	11.6352
Q6UWI4	SHISA2	12|5|7	24	8	3	0|0|0	1	1	1	1	1	9.5	80	0	10	27.4576
Q6UX15	LAYN	27|29|26	82	27.33	3	0|0|0	1	1	1	1	1	41.23	273.33	0	10	24.3455
Q6V0I7	FAT4	43|33|77	153	51	3	0|0|0	1	1	1	1	1	51.39	510	0	41	10.6605
Q6Y1H2	HACD2	4|2|6	12	4	3	1|0|0	0.96	1	0.96	1	0.96	2.08	12	0	3	5.11811
Q6YN16	HSDL2	30|8|20	58	19.33	3	8|0|0	0.91	1	0.91	1	0.91	1.09	7.25	0.01	11	35.8852
Q6ZNB6	NFXL1	2|3|3	8	2.67	3	0|1|0	0.95	0.99	0.95	0.99	0.95	2.08	8	0	5	9.76948
Q6ZSS7	MFSD6	8|8|4	20	6.67	3	0|0|0	1	1	1	1	1	7.82	66.67	0	2	3.79267
Q6ZUX7	LHFPL2	4|6|6	16	5.33	3	0|0|0	1	1	1	1	1	7.82	53.33	0	3	18.8596
Q6ZXV5	TMTC3	4|7|6	17	5.67	3	1|0|0	1	1	1	1	1	6.77	17	0	4	5.57377
Q7KYR7	BTN2A1	108|87|94	289	96.33	3	0|0|0	1	1	1	1	1	128.56	963.33	0	28	39.6584
Q7L0Y3	TRMT10C	29|10|3	42	14	3	3|2|0	0.73	1	0.73	1	0.73	-1.35	8.4	0.02	17	47.3945
Q7L1W4	LRRC8D	63|55|49	167	55.67	3	0|0|0	1	1	1	1	1	74.41	556.67	0	20	26.3403
Q7L2E3	DHX30	60|40|16	116	38.67	3	11|5|0	0.86	1	0.86	1	0.86	0.32	7.25	0.01	33	35.0921
Q7L311	ARMCX2	6|7|7	20	6.67	3	0|0|0	1	1	1	1	1	11.14	66.67	0	3	6.01266
Q7L576	CYFIP1	24|12|5	41	13.67	3	5|0|0	0.91	1	0.91	1	0.91	1.17	8.2	0.01	18	15.2434
Q7Z3B1	NEGR1	2|9|8	19	6.33	3	0|0|0	1	1	1	1	1	4.23	63.33	0	3	11.8644
Q7Z4H8	KDELC2	3|4|5	12	4	3	0|0|0	1	1	1	1	1	6.08	40	0	5	16.1736
Q7Z5N4	SDK1	16|16|11	43	14.33	3	0|0|0	1	1	1	1	1	18.97	143.33	0	8	4.56394
Q7Z6Z7	HUWE1	56|42|20	118	39.33	3	11|5|0	0.97	1	0.97	1	0.97	2.25	7.38	0	48	16.2323
Q7Z794	KRT77	20|22|17	59	19.67	3	0|0|0	1	1	1	1	1	27.99	196.67	0	2	9.68858
Q86SJ2	AMIGO2	4|8|10	22	7.33	3	0|0|0	1	1	1	1	1	7.82	73.33	0	3	8.04598
Q86SQ4	GPR126	20|20|19	59	19.67	3	0|0|0	1	1	1	1	1	30.96	196.67	0	11	9.66421
Q86UP2	KTN1	6|3|7	16	5.33	3	0|0|0	1	1	1	1	1	6.08	53.33	0	3	4.27413
Q86UQ4	ABCA13	7|5|10	22	7.33	3	2|0|0	0.98	1	0.98	1	0.98	3.28	11	0	3	0.869909
Q86VI3	IQGAP3	61|33|34	128	42.67	3	5|3|0	1	1	1	1	1	12.72	16	0	29	25.3832
Q86X29	LSR	52|60|50	162	54	3	0|0|0	1	1	1	1	1	75.84	540	0	21	31.5871
Q86XX4	FRAS1	21|10|18	49	16.33	3	0|0|0	1	1	1	1	1	17.43	163.33	0	20	6.63673
Q8IUH5	ZDHHC17	4|8|11	23	7.67	3	0|0|0	1	1	1	1	1	7.82	76.67	0	3	4.74684
Q8IUW5	RELL1	7|7|15	29	9.67	3	0|0|0	1	1	1	1	1	12.74	96.67	0	2	14.0221
Q8IVF2	AHNAK2	7|15|6	28	9.33	3	0|0|0	1	1	1	1	1	11.14	93.33	0	10	7.54098
Q8IWA5	SLC44A2	27|39|44	110	36.67	3	0|0|0	1	1	1	1	1	42.68	366.67	0	13	18.5552
Q8IWK6	ADGRA3	34|4|3	41	13.67	3	0|0|0	1	1	1	1	1	6.08	136.67	0	15	12.9447
Q8IWT6	LRRC8A	217|247|159	623	207.67	3	0|0|0	1	1	1	1	1	230.44	2076.67	0	40	48.0247
Q8IWV8	UBR2	4|6|8	18	6	3	0|0|0	1	1	1	1	1	7.82	60	0	4	3.07692
Q8IXJ9	ASXL1	6|2|3	11	3.67	3	0|0|0	0.99	1	0.99	1	0.99	4.23	36.67	0	1	0.908501
Q8IY17	PNPLA6	20|10|6	36	12	3	2|1|0	1	1	1	1	1	4.37	12	0	12	11.1274
Q8IYT4	KATNAL2	3|3|13	19	6.33	3	2|0|0	0.9	1	0.9	1	0.9	1.74	9.5	0.01	1	2.23048
Q8IZF2	ADGRF5	164|231|238	633	211	3	0|0|0	1	1	1	1	1	237.5	2110	0	42	21.6939
Q8N163	CCAR2	3|9|4	16	5.33	3	0|0|0	1	1	1	1	1	6.08	53.33	0	3	4.00867
Q8N2K0	ABHD12	13|15|7	35	11.67	3	0|0|0	1	1	1	1	1	12.74	116.67	0	7	23.1156
Q8N302	AGGF1	2|9|9	20	6.67	3	0|0|0	1	1	1	1	1	4.23	66.67	0	1	2.10084
Q8N766	EMC1	12|4|3	19	6.33	3	1|0|0	1	1	1	1	1	4.28	19	0	8	12.3867
Q8NB49	ATP11C	28|16|32	76	25.33	3	0|0|0	1	1	1	1	1	26.5	253.33	0	20	25.0883
Q8NBI5	SLC43A3	25|26|30	81	27	3	4|0|0	1	1	1	1	1	7.81	20.25	0	5	7.73931
Q8NBQ5	HSD17B11	36|32|11	79	26.33	3	0|6|0	0.98	1	0.98	1	0.98	2.99	13.17	0	14	43.3333
Q8NBS9	TXNDC5	31|25|27	83	27.67	3	10|12|4	0.88	1	0.88	1	0.88	0.9	3.19	0.01	9	28.0093
Q8NDT2	RBM15B	3|4|5	12	4	3	0|0|0	1	1	1	1	1	6.08	40	0	3	4.94382
Q8NE86	MCU	5|4|2	11	3.67	3	1|1|0	0.87	0.99	0.87	0.99	0.87	0.65	5.5	0.01	4	15.3846
Q8NEB9	PIK3C3	4|11|9	24	8	3	0|0|0	1	1	1	1	1	7.82	80	0	4	5.29876
Q8NF37	LPCAT1	10|4|9	23	7.67	3	0|1|0	1	1	1	1	1	6.77	23	0	4	11.4232
Q8NFJ5	GPRC5A	35|50|21	106	35.33	3	0|0|0	1	1	1	1	1	33.91	353.33	0	9	15.4062
Q8NFZ4	NLGN2	5|5|10	20	6.67	3	0|0|0	1	1	1	1	1	9.5	66.67	0	4	11.976
Q8NG11	TSPAN14	36|33|39	108	36	3	0|0|0	1	1	1	1	1	51.39	360	0	9	28.8889
Q8TC12	RDH11	12|11|10	33	11	3	2|0|0	1	1	1	1	1	6.69	16.5	0	8	29.2453
Q8TCJ2	STT3B	21|7|15	43	14.33	3	4|0|0	0.98	1	0.98	1	0.98	2.64	10.75	0	12	16.9492
Q8TCT8	SPPL2A	5|12|9	26	8.67	3	0|0|0	1	1	1	1	1	9.5	86.67	0	2	4.42308
Q8TCT9	HM13	16|15|15	46	15.33	3	0|2|0	1	1	1	1	1	9.82	23	0	7	15.1194
Q8TCZ2	CD99L2	86|71|51	208	69.33	3	0|0|0	1	1	1	1	1	77.28	693.33	0	12	33.9695
Q8TDD1	DDX54	23|15|21	59	19.67	3	0|2|0	1	1	1	1	1	9.82	29.5	0	13	19.4098
Q8TDN6	BRIX1	13|16|12	41	13.67	3	4|0|6	0.94	0.98	0.94	0.98	0.94	2.21	4.1	0	10	32.0113
Q8TDW0	LRRC8C	75|86|107	268	89.33	3	0|0|0	1	1	1	1	1	111.51	893.33	0	25	30.2615
Q8TE58	ADAMTS15	22|13|12	47	15.67	3	0|0|0	1	1	1	1	1	20.49	156.67	0	13	18.6316
Q8TEC5	SH3RF2	5|3|14	22	7.33	3	0|0|0	1	1	1	1	1	6.08	73.33	0	2	4.66392
Q8TEX9	IPO4	7|9|5	21	7	3	0|0|0	1	1	1	1	1	9.5	70	0	5	6.47549
Q8TF66	LRRC15	17|19|3	39	13	3	0|0|0	1	1	1	1	1	6.08	130	0	11	27.5387
Q8WTV0	SCARB1	8|15|5	28	9.33	3	0|0|0	1	1	1	1	1	9.5	93.33	0	5	9.23913
Q8WUK0	PTPMT1	2|8|10	20	6.67	3	0|0|0	1	1	1	1	1	4.23	66.67	0	1	6.46766
Q8WUM9	SLC20A1	16|20|8	44	14.67	3	0|0|0	1	1	1	1	1	14.32	146.67	0	8	14.7275
Q8WUY1	THEM6	7|12|6	25	8.33	3	0|0|0	1	1	1	1	1	11.14	83.33	0	5	31.25
Q8WWI5	SLC44A1	25|23|20	68	22.67	3	0|0|0	1	1	1	1	1	32.43	226.67	0	14	21.309
Q8WXF7	ATL1	5|3|2	10	3.33	3	0|0|0	0.99	1	0.99	1	0.99	4.23	33.33	0	5	9.49821
Q8WXI7	MUC16	8|4|6	18	6	3	0|0|0	1	1	1	1	1	7.82	60	0	2	0.139942
Q92499	DDX1	17|10|2	29	9.67	3	2|0|0	0.9	1	0.9	1	0.9	0.87	14.5	0.01	12	20
Q92508	PIEZO1	14|13|9	36	12	3	3|0|0	0.99	1	0.99	1	0.99	4.12	12	0	9	5.67235
Q92542	NCSTN	51|38|41	130	43.33	3	0|0|0	1	1	1	1	1	58.61	433.33	0	11	18.6178
Q92616	GCN1L1	79|54|27	160	53.33	3	13|6|0	0.99	1	0.99	1	0.99	3.2	8.42	0	43	24.2231
Q92643	PIGK	10|17|6	33	11	3	3|2|0	0.97	1	0.97	1	0.97	2.18	6.6	0	7	28.3544
Q92692	PVRL2	108|95|100	303	101	3	0|0|0	1	1	1	1	1	139.91	1010	0	18	37.9182
Q92800	EZH1	2|4|2	8	2.67	3	0|0|0	0.99	1	0.99	1	0.99	4.23	26.67	0	1	2.81124
Q92854	SEMA4D	39|23|25	87	29	3	0|0|0	1	1	1	1	1	36.84	290	0	15	22.1578
Q92859	NEO1	24|14|39	77	25.67	3	0|0|0	1	1	1	1	1	23.51	256.67	0	19	17.6591
Q92878	RAD50	17|15|3	35	11.67	3	1|2|0	0.9	1	0.9	1	0.9	0.84	11.67	0.01	16	15.7774
Q92888	ARHGEF1	6|12|10	28	9.33	3	0|4|0	0.96	0.99	0.96	0.99	0.96	2.26	7	0	9	11.1842
Q92896	GLG1	31|21|12	64	21.33	3	0|0|0	1	1	1	1	1	20.49	213.33	0	17	19.7625
Q92930	RAB8B	31|49|43	123	41	3	17|0|10	0.91	0.99	0.91	0.99	0.91	1.11	4.56	0.01	3	27.0531
Q92945	KHSRP	14|15|11	40	13.33	3	1|2|0	1	1	1	1	1	10.89	13.33	0	11	19.2686
Q92973	TNPO1	13|2|5	20	6.67	3	2|0|0	0.89	1	0.89	1	0.89	0.87	10	0.01	6	11.1359
Q92974	ARHGEF2	29|29|30	88	29.33	3	19|3|0	0.92	0.93	0.92	0.93	0.92	2.4	4	0.01	25	29.6146
Q93008	USP9X	17|5|6	28	9.33	3	0|0|0	1	1	1	1	1	9.5	93.33	0	13	5.83658
Q95604	HLA-C	153|202|215	570	190	3	26|9|0	1	1	1	1	1	9.31	16.29	0	8	58.0645
Q969E2	SCAMP4	15|7|12	34	11.33	3	0|0|0	1	1	1	1	1	12.74	113.33	0	4	31.8777
Q969H8	MYDGF	6|18|15	39	13	3	0|0|0	1	1	1	1	1	11.14	130	0	2	15.0289
Q969P0	IGSF8	65|72|66	203	67.67	3	0|0|0	1	1	1	1	1	97.27	676.67	0	17	37.1941
Q969V3	NCLN	18|18|23	59	19.67	3	1|4|0	1	1	1	1	1	7.14	11.8	0	14	27.8863
Q969X1	TMBIM1	2|11|10	23	7.67	3	0|0|0	1	1	1	1	1	4.23	76.67	0	2	4.82315
Q969Z0	TBRG4	3|9|2	14	4.67	3	0|1|0	0.96	1	0.96	1	0.96	2.08	14	0	8	17.2742
Q96AP7	ESAM	101|107|126	334	111.33	3	0|0|0	1	1	1	1	1	148.42	1113.33	0	15	43.3333
Q96CC6	RHBDF1	5|2|7	14	4.67	3	0|0|0	1	1	1	1	1	4.23	46.67	0	5	9.00585
Q96CS3	FAF2	7|8|4	19	6.33	3	1|3|0	0.89	0.98	0.89	0.98	0.89	0.94	4.75	0.01	8	27.191
Q96CW1	AP2M1	53|71|79	203	67.67	3	26|3|2	0.99	1	0.99	1	0.99	3.94	6.55	0	18	39.0805
Q96DT5	DNAH11	3|5|6	14	4.67	3	0|0|0	1	1	1	1	1	6.08	46.67	0	1	0.243578
Q96EK5	KIF1BP	9|24|12	45	15	3	3|4|0	0.98	1	0.98	1	0.98	2.74	6.43	0	8	17.2303
Q96GP6	SCARF2	5|6|5	16	5.33	3	0|0|0	1	1	1	1	1	9.5	53.33	0	5	7.81609
Q96HE7	ERO1L	15|6|5	26	8.67	3	0|0|0	1	1	1	1	1	9.5	86.67	0	8	20.0855
Q96HS1	PGAM5	2|17|9	28	9.33	3	0|0|0	1	1	1	1	1	4.23	93.33	0	7	25.6055
Q96J02	ITCH	10|8|5	23	7.67	3	0|0|0	1	1	1	1	1	9.5	76.67	0	9	14.7287
Q96J84	KIRREL	79|75|67	221	73.67	3	0|0|0	1	1	1	1	1	100.12	736.67	0	21	38.7054
Q96KA5	CLPTM1L	11|13|9	33	11	3	2|0|0	1	1	1	1	1	6.04	16.5	0	4	10.9665
Q96LT9	RNPC3	4|2|5	11	3.67	3	0|0|0	1	1	1	1	1	4.23	36.67	0	1	4.0619
Q96ME7	ZNF512	6|9|3	18	6	3	0|0|0	1	1	1	1	1	6.08	60	0	1	3.1746
Q96N66	MBOAT7	49|50|42	141	47	3	20|0|0	0.99	0.99	0.99	0.99	0.99	4.05	7.05	0	10	22.2458
Q96NE9	FRMD6	8|8|20	36	12	3	0|0|0	1	1	1	1	1	14.32	120	0	9	20.418
Q96PD2	DCBLD2	208|163|218	589	196.33	3	0|0|0	1	1	1	1	1	236.09	1963.33	0	40	56.5161
Q96PU5	NEDD4L	13|14|2	29	9.67	3	0|0|0	1	1	1	1	1	4.23	96.67	0	5	10.2564
Q96RD7	PANX1	6|15|8	29	9.67	3	0|0|0	1	1	1	1	1	11.14	96.67	0	2	7.74648
Q96RT1	ERBB2IP	55|46|63	164	54.67	3	2|0|0	1	1	1	1	1	27.52	82	0	33	32.3654
Q96S44	TP53RK	10|13|6	29	9.67	3	1|5|1	0.82	0.99	0.82	0.99	0.82	0.11	4.14	0.01	5	30.4348
Q96S97	MYADM	56|82|63	201	67	3	0|0|0	1	1	1	1	1	84.43	670	0	6	20.1863
Q96T37	RBM15	13|10|7	30	10	3	4|0|0	0.97	0.99	0.97	0.99	0.97	2.64	7.5	0	6	9.51894
Q96T76	MMS19	16|8|2	26	8.67	3	0|0|0	1	1	1	1	1	4.23	86.67	0	13	18.4466
Q99075	HBEGF	7|11|13	31	10.33	3	0|0|0	1	1	1	1	1	12.74	103.33	0	3	12.9808
Q99569	PKP4	21|25|38	84	28	3	0|0|0	1	1	1	1	1	33.91	280	0	18	18.7081
Q99650	OSMR	25|24|19	68	22.67	3	0|0|0	1	1	1	1	1	30.96	226.67	0	15	23.5955
Q99729	HNRNPAB	27|22|19	68	22.67	3	0|1|18	0.76	0.95	0.76	0.95	0.76	0.12	3.58	0.01	9	26.506
Q99805	TM9SF2	8|11|7	26	8.67	3	0|0|0	1	1	1	1	1	12.74	86.67	0	4	7.23982
Q99808	SLC29A1	51|49|74	174	58	3	1|0|0	1	1	1	1	1	197.59	174	0	10	21.9298
Q99942	RNF5	3|6|11	20	6.67	3	0|0|0	1	1	1	1	1	6.08	66.67	0	1	8.33333
Q99959	PKP2	84|57|110	251	83.67	3	0|0|0	1	1	1	1	1	85.86	836.67	0	34	41.9977
Q99985	SEMA3C	29|27|7	63	21	3	0|0|0	1	1	1	1	1	12.74	210	0	19	29.1611
Q9BQ39	DDX50	18|22|24	64	21.33	3	0|0|0	1	1	1	1	1	29.48	213.33	0	8	17.232
Q9BQ51	PDCD1LG2	9|10|5	24	8	3	0|0|0	1	1	1	1	1	9.5	80	0	4	19.0476
Q9BQG0	MYBBP1A	56|48|29	133	44.33	3	9|6|0	1	1	1	1	1	5.27	8.87	0	37	29.5181
Q9BRK3	MXRA8	31|31|20	82	27.33	3	0|0|0	1	1	1	1	1	32.43	273.33	0	16	32.5792
Q9BSJ8	ESYT1	30|34|46	110	36.67	3	16|4|0	0.98	0.99	0.98	0.99	0.98	3.26	5.5	0	18	25.8152
Q9BSW7	SYT17	4|4|3	11	3.67	3	0|0|0	1	1	1	1	1	6.08	36.67	0	1	1.68776
Q9BT22	ALG1	7|7|2	16	5.33	3	0|0|0	1	1	1	1	1	4.23	53.33	0	5	11.8534
Q9BTV4	TMEM43	26|6|14	46	15.33	3	0|0|0	1	1	1	1	1	11.14	153.33	0	8	33
Q9BUN8	DERL1	12|12|6	30	10	3	4|0|0	0.96	0.99	0.96	0.99	0.96	2.26	7.5	0	4	18.7251
Q9BUP0	EFHD1	4|10|15	29	9.67	3	0|0|0	1	1	1	1	1	7.82	96.67	0	1	5.02092
Q9BVP2	GNL3	16|5|6	27	9	3	2|0|0	0.98	1	0.98	1	0.98	3.28	13.5	0	12	25.1366
Q9BW60	ELOVL1	10|8|13	31	10.33	3	1|0|0	1	1	1	1	1	18.59	31	0	4	13.9785
Q9BWM7	SFXN3	41|52|27	120	40	3	15|10|0	0.87	1	0.87	1	0.87	0.5	4.8	0.01	16	60
Q9BXB1	LGR4	7|2|2	11	3.67	3	0|0|0	0.99	1	0.99	1	0.99	4.23	36.67	0	3	6.94006
Q9BZF1	OSBPL8	22|20|6	48	16	3	5|3|0	0.77	1	0.77	1	0.77	-0.83	6	0.01	11	16.198
Q9BZG1	RAB34	11|12|5	28	9.33	3	0|2|0	0.99	1	0.99	1	0.99	3.28	14	0	8	21.6216
Q9BZM4	ULBP3	24|27|21	72	24	3	0|0|0	1	1	1	1	1	33.91	240	0	6	22.1311
Q9BZM5	ULBP2	35|46|26	107	35.67	3	0|0|0	1	1	1	1	1	41.23	356.67	0	7	26.4228
Q9C0B5	ZDHHC5	114|125|146	385	128.33	3	0|0|0	1	1	1	1	1	166.83	1283.33	0	25	40.6993
Q9C0C4	SEMA4C	2|4|3	9	3	3	0|0|0	0.99	1	0.99	1	0.99	4.23	30	0	6	9.0036
Q9C0H2	TTYH3	4|5|11	20	6.67	3	0|0|0	1	1	1	1	1	7.82	66.67	0	3	8.60421
Q9GZR7	DDX24	40|43|18	101	33.67	3	2|5|0	1	1	1	1	1	5.99	14.43	0	20	32.4796
Q9H015	SLC22A4	15|12|14	41	13.67	3	0|0|0	1	1	1	1	1	20.49	136.67	0	7	9.07441
Q9H0A0	NAT10	31|27|9	67	22.33	3	2|0|0	1	1	1	1	1	6.04	33.5	0	17	22.9268
Q9H0D6	XRN2	24|17|11	52	17.33	3	9|0|0	0.94	0.99	0.94	0.99	0.94	2	5.78	0	18	28
Q9H0S4	DDX47	18|9|3	30	10	3	0|0|0	1	1	1	1	1	6.08	100	0	8	24.3956
Q9H0U3	MAGT1	4|3|5	12	4	3	4|0|0	0.73	0.86	0.73	0.86	0.73	0.25	3	0.02	3	10.1493
Q9H1U4	MEGF9	23|6|11	40	13.33	3	0|0|0	1	1	1	1	1	11.14	133.33	0	12	18.6047
Q9H2M9	RAB3GAP2	7|3|2	12	4	3	0|0|0	0.99	1	0.99	1	0.99	4.23	40	0	3	3.23044
Q9H3N1	TMX1	11|9|8	28	9.33	3	0|0|0	1	1	1	1	1	14.32	93.33	0	7	22.8571
Q9H3T3	SEMA6B	7|11|5	23	7.67	3	0|0|0	1	1	1	1	1	9.5	76.67	0	6	8.67117
Q9H4L5	OSBPL3	18|18|13	49	16.33	3	3|1|0	1	1	1	1	1	7.66	12.25	0	13	18.3766
Q9H5V8	CDCP1	147|203|206	556	185.33	3	0|0|0	1	1	1	1	1	213.49	1853.33	0	33	34.5694
Q9H6B4	CLMP	49|20|30	99	33	3	0|0|0	1	1	1	1	1	32.43	330	0	14	46.6488
Q9H6X2	ANTXR1	29|12|23	64	21.33	3	0|0|0	1	1	1	1	1	20.49	213.33	0	14	25.8865
Q9H7F0	ATP13A3	28|15|13	56	18.67	3	0|0|0	1	1	1	1	1	22	186.67	0	15	17.5367
Q9H8P0	SRD5A3	2|5|6	13	4.33	3	0|0|0	1	1	1	1	1	4.23	43.33	0	2	5.66038
Q9H8V3	ECT2	6|7|3	16	5.33	3	0|0|0	1	1	1	1	1	6.08	53.33	0	6	9.40919
Q9H936	SLC25A22	16|6|5	27	9	3	0|0|0	1	1	1	1	1	9.5	90	0	10	45.8204
Q9H9B4	SFXN1	39|36|33	108	36	3	19|8|0	0.92	0.97	0.92	0.97	0.92	1.74	4	0.01	14	52.4845
Q9HAU0	PLEKHA5	17|2|5	24	8	3	0|0|0	1	1	1	1	1	4.23	80	0	13	18.9964
Q9HBH0	RHOF	3|5|6	14	4.67	3	0|0|0	1	1	1	1	1	6.08	46.67	0	4	19.4313
Q9HC07	TMEM165	9|9|4	22	7.33	3	0|3|0	0.94	0.98	0.94	0.98	0.94	1.79	7.33	0	3	19.4444
Q9HCE0	EPG5	3|2|2	7	2.33	3	0|0|0	0.99	1	0.99	1	0.99	4.23	23.33	0	4	1.82241
Q9HD20	ATP13A1	3|2|2	7	2.33	3	0|0|0	0.99	1	0.99	1	0.99	4.23	23.33	0	3	3.07309
Q9HD45	TM9SF3	19|8|8	35	11.67	3	1|0|0	1	1	1	1	1	18.59	35	0	10	17.8268
Q9NP72	RAB18	20|22|21	63	21	3	3|0|0	1	1	1	1	1	8.31	21	0	11	68.932
Q9NPH3	IL1RAP	41|11|7	59	19.67	3	0|0|0	1	1	1	1	1	12.74	196.67	0	14	22.807
Q9NQC3	RTN4	38|16|22	76	25.33	3	1|0|0	1	1	1	1	1	47.44	76	0	7	10.3188
Q9NQS3	PVRL3	47|41|33	121	40.33	3	0|0|0	1	1	1	1	1	51.39	403.33	0	15	33.6976
Q9NR30	DDX21	61|73|105	239	79.67	3	11|3|4	1	1	1	1	1	14.69	13.28	0	32	40.2299
Q9NRE2	TSHZ2	6|7|6	19	6.33	3	0|0|0	1	1	1	1	1	11.14	63.33	0	1	1.16054
Q9NRG9	AAAS	2|8|4	14	4.67	3	1|0|0	0.96	1	0.96	1	0.96	2.08	14	0	4	8.79121
Q9NRP0	OSTC	7|11|8	26	8.67	3	0|1|0	1	1	1	1	1	15.41	26	0	1	8.05369
Q9NSE4	IARS2	19|14|7	40	13.33	3	1|3|0	0.99	1	0.99	1	0.99	3.34	10	0	16	24.7036
Q9NTI5	PDS5B	8|12|2	22	7.33	3	1|0|0	0.96	1	0.96	1	0.96	2.08	22	0	10	9.7443
Q9NV96	TMEM30A	45|32|33	110	36.67	3	0|0|0	1	1	1	1	1	49.94	366.67	0	12	30.1939
Q9NVH1	DNAJC11	6|4|6	16	5.33	3	0|0|0	1	1	1	1	1	7.82	53.33	0	6	13.9535
Q9NVI7	ATAD3A	29|28|19	76	25.33	3	4|4|0	1	1	1	1	1	7.75	9.5	0	7	28.0757
Q9NX61	TMEM161A	2|5|2	9	3	3	0|0|0	0.99	1	0.99	1	0.99	4.23	30	0	1	2.08768
Q9NXF1	TEX10	3|4|10	17	5.67	3	0|0|0	1	1	1	1	1	6.08	56.67	0	5	8.61141
Q9NY35	CLDND1	20|34|42	96	32	3	0|0|0	1	1	1	1	1	32.43	320	0	6	22.9249
Q9NYQ6	CELSR1	5|8|7	20	6.67	3	0|0|0	1	1	1	1	1	9.5	66.67	0	6	3.05242
Q9NYU2	UGGT1	14|8|7	29	9.67	3	0|0|0	1	1	1	1	1	12.74	96.67	0	14	13.3762
Q9NZ01	TECR	78|56|73	207	69	3	15|8|0	1	1	1	1	1	6.38	9	0	14	28.8961
Q9NZ08	ERAP1	22|29|40	91	30.33	3	1|0|0	1	1	1	1	1	71.83	91	0	8	9.77683
Q9NZB2	FAM120A	47|56|28	131	43.67	3	14|6|0	0.98	1	0.98	1	0.98	3.06	6.55	0	23	28.2648
Q9NZM1	MYOF	144|121|175	440	146.67	3	14|4|0	1	1	1	1	1	12.45	24.44	0	82	45.0752
Q9NZN4	EHD2	20|5|12	37	12.33	3	3|4|0	0.76	1	0.76	1	0.76	-0.95	5.29	0.01	9	30.7551
Q9NZQ7	CD274	48|60|40	148	49.33	3	0|0|0	1	1	1	1	1	61.49	493.33	0	10	36.2069
Q9NZV1	CRIM1	20|39|30	89	29.67	3	0|3|0	1	1	1	1	1	8.31	29.67	0	20	25
Q9P035	HACD3	46|21|25	92	30.67	3	0|0|0	1	1	1	1	1	33.91	306.67	0	12	30.1105
Q9P0V3	SH3BP4	14|6|8	28	9.33	3	0|0|0	1	1	1	1	1	11.14	93.33	0	12	16.7186
Q9P273	TENM3	11|14|5	30	10	3	0|0|0	1	1	1	1	1	9.5	100	0	16	10.0778
Q9P2E9	RRBP1	47|23|23	93	31	3	0|0|0	1	1	1	1	1	36.84	310	0	33	28.227
Q9P2J5	LARS	70|67|52	189	63	3	19|4|0	1	1	1	1	1	4.76	8.22	0	48	40.5612
Q9UBG0	MRC2	32|30|17	79	26.33	3	0|0|0	1	1	1	1	1	27.99	263.33	0	20	17.6471
Q9UBM7	DHCR7	19|11|11	41	13.67	3	4|0|0	0.99	1	0.99	1	0.99	3.99	10.25	0	7	16.2105
Q9UBX3	SLC25A10	30|25|22	77	25.67	3	0|0|0	1	1	1	1	1	35.38	256.67	0	10	44.5993
Q9UDR5	AASS	4|2|2	8	2.67	3	0|1|0	0.93	1	0.93	1	0.93	2.08	8	0	6	11.4471
Q9UGH3	SLC23A2	9|6|2	17	5.67	3	0|0|0	1	1	1	1	1	4.23	56.67	0	4	8.76923
Q9UHB9	SRP68	15|8|14	37	12.33	3	3|1|0	0.99	1	0.99	1	0.99	4.06	9.25	0	11	20.8931
Q9UHN6	TMEM2	101|79|105	285	95	3	0|0|0	1	1	1	1	1	117.2	950	0	38	34.0564
Q9UHQ9	CYB5R1	11|8|16	35	11.67	3	1|0|1	1	1	1	1	1	8.61	17.5	0	8	29.5082
Q9UIQ6	LNPEP	90|80|47	217	72.33	3	0|0|0	1	1	1	1	1	71.55	723.33	0	32	30.439
Q9UIW2	PLXNA1	218|161|174	553	184.33	3	0|0|0	1	1	1	1	1	233.27	1843.33	0	54	40.4008
Q9UJS0	SLC25A13	32|52|21	105	35	3	3|6|0	1	1	1	1	1	5.88	11.67	0	15	39.4074
Q9UJZ1	STOML2	23|24|13	60	20	3	8|1|0	0.97	0.99	0.97	0.99	0.97	2.64	6.67	0	8	32.0225
Q9UKN8	GTF3C4	4|3|2	9	3	3	0|0|0	0.99	1	0.99	1	0.99	4.23	30	0	3	6.08273
Q9UL25	RAB21	30|27|23	80	26.67	3	8|5|2	1	1	1	1	1	7.55	5.33	0	9	32
Q9UL62	TRPC5	2|2|4	8	2.67	3	0|0|1	0.93	1	0.93	1	0.93	2.08	8	0	2	2.15827
Q9ULC5	ACSL5	28|23|25	76	25.33	3	2|8|0	0.99	1	0.99	1	0.99	4.59	7.6	0	17	31.7716
Q9ULF5	SLC39A10	97|81|103	281	93.67	3	2|0|0	1	1	1	1	1	46.57	140.5	0	22	27.7978
Q9ULH0	KIDINS220	17|18|8	43	14.33	3	0|0|0	1	1	1	1	1	14.32	143.33	0	17	12.0836
Q9ULI3	HEG1	35|35|18	88	29.33	3	0|0|0	1	1	1	1	1	29.48	293.33	0	17	12.8892
Q9ULW0	TPX2	11|5|9	25	8.33	3	0|0|4	0.94	0.98	0.94	0.98	0.94	1.8	6.25	0	6	10.174
Q9UNL2	SSR3	2|11|10	23	7.67	3	1|2|0	0.79	1	0.79	1	0.79	-0.48	7.67	0.01	2	11.8919
Q9UNN8	PROCR	20|37|22	79	26.33	3	0|0|0	1	1	1	1	1	32.43	263.33	0	5	25.2101
Q9UP38	FZD1	21|12|13	46	15.33	3	0|0|0	1	1	1	1	1	20.49	153.33	0	6	11.592
Q9UPN3	MACF1	20|16|4	40	13.33	3	0|0|0	1	1	1	1	1	7.82	133.33	0	10	2.3281
Q9UPY5	SLC7A11	12|5|9	26	8.67	3	0|0|0	1	1	1	1	1	9.5	86.67	0	4	10.3792
Q9UQ35	SRRM2	70|76|60	206	68.67	3	6|1|9	1	1	1	1	1	15.49	12.88	0	36	16.4971
Q9Y224	C14orf166	2|7|4	13	4.33	3	0|0|0	1	1	1	1	1	4.23	43.33	0	6	36.8852
Q9Y230	RUVBL2	3|5|2	10	3.33	3	1|0|0	0.96	1	0.96	1	0.96	2.08	10	0	5	11.879
Q9Y265	RUVBL1	4|13|3	20	6.67	3	0|1|0	1	1	1	1	1	4.28	20	0	4	12.0614
Q9Y289	SLC5A6	21|21|6	48	16	3	0|0|0	1	1	1	1	1	11.14	160	0	6	11.9685
Q9Y295	DRG1	5|5|6	16	5.33	3	0|0|0	1	1	1	1	1	9.5	53.33	0	4	13.624
Q9Y2C9	TLR6	2|5|2	9	3	3	0|0|0	0.99	1	0.99	1	0.99	4.23	30	0	2	3.51759
Q9Y2X3	NOP58	14|7|3	24	8	3	2|0|0	0.95	1	0.95	1	0.95	1.74	12	0	11	30.4348
Q9Y305	ACOT9	106|105|103	314	104.67	3	46|9|17	0.98	0.99	0.98	0.99	0.98	3.76	4.36	0	32	49.4305
Q9Y3E5	PTRH2	21|18|9	48	16	3	0|1|9	0.83	0.98	0.83	0.98	0.83	0.23	4.8	0.01	5	46.9274
Q9Y4D7	PLXND1	21|26|6	53	17.67	3	0|0|0	1	1	1	1	1	11.14	176.67	0	17	13.1429
Q9Y4K0	LOXL2	10|9|5	24	8	3	0|0|0	1	1	1	1	1	9.5	80	0	5	8.26873
Q9Y4L1	HYOU1	107|110|63	280	93.33	3	7|8|0	1	1	1	1	1	13.49	18.67	0	36	40.04
Q9Y5G3	PCDHGB1	9|8|20	37	12.33	3	0|0|0	1	1	1	1	1	14.32	123.33	0	6	15.8576
Q9Y5J1	UTP18	10|9|9	28	9.33	3	3|1|3	0.99	0.99	0.99	0.99	0.99	3.94	4	0	5	16.0072
Q9Y5M8	SRPRB	18|16|5	39	13	3	1|0|0	1	1	1	1	1	9.47	39	0	9	35.0554
Q9Y624	F11R	44|49|33	126	42	3	0|0|0	1	1	1	1	1	51.39	420	0	10	33.1104
Q9Y639	NPTN	59|66|66	191	63.67	3	0|0|0	1	1	1	1	1	88.71	636.67	0	12	22.8643
Q9Y653	GPR56	30|14|32	76	25.33	3	0|0|0	1	1	1	1	1	23.51	253.33	0	8	14.5743
Q9Y666	SLC12A7	15|12|3	30	10	3	0|0|0	1	1	1	1	1	6.08	100	0	13	14.5891
Q9Y673	ALG5	12|11|7	30	10	3	0|0|0	1	1	1	1	1	12.74	100	0	9	29.6296
Q9Y678	COPG1	42|30|11	83	27.67	3	8|3|0	0.89	1	0.89	1	0.89	0.73	7.55	0.01	24	38.2151
Q9Y696	CLIC4	9|10|7	26	8.67	3	4|0|3	0.89	0.97	0.89	0.97	0.89	1.1	3.71	0.01	3	17.3913
Q9Y6C9	MTCH2	18|9|21	48	16	3	3|4|0	0.98	1	0.98	1	0.98	2.74	6.86	0	7	30.6931
Q9Y6G9	DYNC1LI1	32|20|9	61	20.33	3	4|4|0	0.96	1	0.96	1	0.96	1.91	7.62	0	13	34.4168
Q9Y6I9	TEX264	8|7|12	27	9	3	1|0|0	1	1	1	1	1	15.41	27	0	8	28.115
Q9Y6M1	IGF2BP2	8|10|6	24	8	3	1|0|1	1	1	1	1	1	5.83	12	0	5	12.8548
Q9Y6M5	SLC30A1	87|77|78	242	80.67	3	0|0|0	1	1	1	1	1	114.35	806.67	0	18	32.1499
Q9Y6M7	SLC4A7	32|59|57	148	49.33	3	0|0|0	1	1	1	1	1	49.94	493.33	0	18	15.8979
Q9Y6N5	SQRDL	18|18|6	42	14	3	1|4|0	0.95	1	0.95	1	0.95	1.72	8.4	0	14	39.7778
Q9Y6N7	ROBO1	21|7|6	34	11.33	3	0|0|0	1	1	1	1	1	11.14	113.33	0	12	11.2053
Q9Y6X5	ENPP4	6|5|3	14	4.67	3	0|0|0	1	1	1	1	1	6.08	46.67	0	3	7.28477

## Sheet: Homotypic MCF7
Accession	Gene_name	Spec	SpecSum	AvgSpec	NumReplicates	ctrlCounts	AvgP	MaxP	TopoAvgP	TopoMaxP	SaintScore	logOddsScore	FoldChange	BFDR	Unique_Peptide_Count	Protein_Coverage (%)
A0FGR8	ESYT2	34|18|25	77	25.67	3	5|3|2	1	1	1	1	1	10.61	7.7	0	40	29.9674
A6NHN6	NPIPB15	8|6|2	16	5.33	3	0|0|0	0.99	1	0.99	1	0.99	3.78	53.33	0	1	3.61174
H7C350	LOC388849	6|3|8	17	5.67	3	0|0|0	1	1	1	1	1	5.63	56.67	0	2	1.74129
O00159	MYO1C	19|16|32	67	22.33	3	7|7|0	0.91	1	0.91	1	0.91	1.39	4.79	0.01	43	31.7968
O00592	PODXL	38|10|6	54	18	3	0|0|0	1	1	1	1	1	10.69	180	0	21	19.5341
O14672	ADAM10	14|9|10	33	11	3	0|0|0	1	1	1	1	1	15.43	110	0	24	27.6738
O14786	NRP1	13|3|13	29	9.67	3	0|0|0	1	1	1	1	1	5.63	96.67	0	30	29.2524
O14827	RASGRF2	5|6|5	16	5.33	3	0|0|0	1	1	1	1	1	9.05	53.33	0	1	0.727567
O14976	GAK	3|2|2	7	2.33	3	1|0|0	0.88	0.98	0.88	0.98	0.88	1.63	7	0.01	3	2.51716
O14980	XPO1	35|26|16	77	25.67	3	4|2|0	1	1	1	1	1	6.72	12.83	0	38	25.7703
O15027	SEC16A	10|17|9	36	12	3	1|4|2	0.99	1	0.99	1	0.99	3.49	5.14	0	23	9.9128
O15260	SURF4	28|15|24	67	22.33	3	1|1|0	1	1	1	1	1	18.12	33.5	0	13	20.8178
O15269	SPTLC1	5|4|12	21	7	3	2|0|0	0.94	1	0.94	1	0.94	2.08	10.5	0.01	18	27.4841
O15270	SPTLC2	3|5|5	13	4.33	3	0|0|0	1	1	1	1	1	5.63	43.33	0	18	25.9786
O15394	NCAM2	11|5|2	18	6	3	0|0|0	0.99	1	0.99	1	0.99	3.78	60	0	44	39.546
O43175	PHGDH	31|28|31	90	30	3	9|13|6	1	1	1	1	1	4.32	3.21	0	19	31.8949
O43242	PSMD3	58|28|58	144	48	3	15|5|0	0.97	1	0.97	1	0.97	2.49	7.2	0	36	38.764
O43278	SPINT1	10|15|14	39	13	3	0|0|0	1	1	1	1	1	16.98	130	0	33	39.6975
O43570	CA12	40|54|46	140	46.67	3	0|0|0	1	1	1	1	1	61.04	466.67	0	26	32.4859
O43592	XPOT	17|29|4	50	16.67	3	4|1|0	0.8	1	0.8	1	0.8	-0.37	10	0.02	21	19.9584
O43795	MYO1B	23|22|17	62	20.67	3	6|0|6	0.98	0.99	0.98	0.99	0.98	3.13	5.17	0	30	27.4648
O43837	IDH3B	9|3|4	16	5.33	3	0|1|0	0.99	1	0.99	1	0.99	3.83	16	0	14	29.6104
O60313	OPA1	31|30|23	84	28	3	14|8|0	0.78	0.95	0.78	0.95	0.78	-0.15	3.82	0.03	39	29.6875
O60762	DPM1	15|7|6	28	9.33	3	2|0|0	0.99	1	0.99	1	0.99	3.55	14	0	13	34.2308
O75054	IGSF3	14|18|19	51	17	3	0|0|0	1	1	1	1	1	23.06	170	0	37	27.3869
O75165	DNAJC13	5|8|5	18	6	3	0|1|0	1	1	1	1	1	9.02	18	0	14	5.43914
O75340	PDCD6	11|14|4	29	9.67	3	1|3|0	0.87	1	0.87	1	0.87	0.49	7.25	0.01	12	30.3665
O75362	ZNF217	2|4|4	10	3.33	3	0|0|2	0.79	0.89	0.79	0.89	0.79	0.42	5	0.02	4	3.91221
O75396	SEC22B	9|3|13	25	8.33	3	3|0|0	0.87	0.99	0.87	0.99	0.87	0.61	8.33	0.01	10	25.5814
O75915	ARL6IP5	3|3|3	9	3	3	0|0|0	1	1	1	1	1	5.63	30	0	5	19.1489
O76031	CLPX	13|2|8	23	7.67	3	1|1|0	0.85	1	0.85	1	0.85	0.2	11.5	0.02	17	22.9068
O94874	UFL1	8|7|2	17	5.67	3	1|0|0	0.95	1	0.95	1	0.95	1.63	17	0.01	15	17.8841
O95197	RTN3	9|2|4	15	5	3	0|0|0	0.99	1	0.99	1	0.99	3.78	50	0	5	2.61628
O95373	IPO7	5|5|4	14	4.67	3	1|0|0	1	1	1	1	1	6.32	14	0	17	12.8131
O95747	OXSR1	5|3|5	13	4.33	3	1|0|0	0.99	1	0.99	1	0.99	3.83	13	0	10	15.1803
O95831	AIFM1	16|2|4	22	7.33	3	1|0|0	0.94	1	0.94	1	0.94	1.63	22	0.01	14	18.4339
P00403	MT-CO2	12|9|13	34	11.33	3	2|4|0	0.97	0.99	0.97	0.99	0.97	2.75	5.67	0	8	20.7048
P00533	EGFR	3|3|4	10	3.33	3	0|0|0	1	1	1	1	1	5.63	33.33	0	19	20.8264
P01891	HLA-A	21|45|32	98	32.67	3	0|0|0	1	1	1	1	1	33.45	326.67	0	10	33.9726
P02786	TFRC	267|179|227	673	224.33	3	0|2|0	1	1	1	1	1	98.33	336.5	0	87	53.9474
P04626	ERBB2	16|13|20	49	16.33	3	0|0|0	1	1	1	1	1	21.55	163.33	0	40	25.8167
P05023	ATP1A1	158|103|156	417	139	3	3|0|0	1	1	1	1	1	33.79	139	0	75	44.3793
P05026	ATP1B1	39|28|38	105	35	3	0|0|0	1	1	1	1	1	43.69	350	0	40	52.4752
P05166	PCCB	66|64|44	174	58	3	13|18|7	1	1	1	1	1	4.74	4.58	0	45	55.6586
P05556	ITGB1	174|114|117	405	135	3	0|0|0	1	1	1	1	1	166.38	1350	0	56	31.8296
P06213	INSR	20|11|7	38	12.67	3	0|0|0	1	1	1	1	1	12.29	126.67	0	40	23.8061
P06493	CDK1	11|13|6	30	10	3	2|2|0	0.99	1	0.99	1	0.99	3.84	7.5	0	22	56.9024
P06737	PYGL	15|14|11	40	13.33	3	0|2|0	1	1	1	1	1	6.88	20	0	5	11.6883
P06756	ITGAV	33|30|26	89	29.67	3	0|0|0	1	1	1	1	1	40.78	296.67	0	65	36.4504
P07204	THBD	2|2|2	6	2	3	0|0|0	0.98	0.98	0.98	0.98	0.98	3.78	20	0	10	17.2174
P07814	EPRS	79|67|86	232	77.33	3	34|15|5	0.89	0.99	0.89	0.99	0.89	0.92	4.3	0.01	81	33.8624
P08069	IGF1R	134|63|67	264	88	3	0|0|0	1	1	1	1	1	93.97	880	0	97	38.5516
P08174	CD55	32|8|5	45	15	3	0|0|0	1	1	1	1	1	9.05	150	0	23	28.8714
P08195	SLC3A2	270|174|240	684	228	3	30|19|12	1	1	1	1	1	26.21	11.21	0	58	42.0635
P08237	PFKM	19|11|10	40	13.33	3	3|5|0	0.93	1	0.93	1	0.93	1.96	5	0.01	18	21.1538
P08240	SRPR	5|2|9	16	5.33	3	0|0|0	0.99	1	0.99	1	0.99	3.78	53.33	0	8	13.0094
P10586	PTPRF	19|24|7	50	16.67	3	0|0|0	1	1	1	1	1	12.29	166.67	0	91	45.6738
P11802	CDK4	3|4|4	11	3.67	3	0|0|0	1	1	1	1	1	5.63	36.67	0	5	25.4125
P12830	CDH1	27|19|27	73	24.33	3	0|0|0	1	1	1	1	1	30.51	243.33	0	32	26.0771
P12956	XRCC6	15|16|6	37	12.33	3	3|4|0	0.81	1	0.81	1	0.81	-0.32	5.29	0.02	30	39.4089
P13987	CD59	28|13|19	60	20	3	0|0|0	1	1	1	1	1	21.55	200	0	4	28.125
P14868	DARS	32|44|35	111	37	3	7|4|0	1	1	1	1	1	7.55	10.09	0	36	42.7146
P14923	JUP	31|25|21	77	25.67	3	0|0|0	1	1	1	1	1	33.45	256.67	0	55	44.8322
P15151	PVR	25|26|30	81	27	3	0|0|0	1	1	1	1	1	39.32	270	0	14	15.1079
P16070	CD44	42|25|21	88	29.33	3	0|0|0	1	1	1	1	1	33.45	293.33	0	24	18.7332
P17301	ITGA2	155|75|186	416	138.67	3	0|0|0	1	1	1	1	1	111.06	1386.67	0	59	28.3658
P17858	PFKL	49|31|26	106	35.33	3	12|3|0	0.98	1	0.98	1	0.98	3.21	7.07	0	26	27.5641
P18084	ITGB5	13|16|2	31	10.33	3	0|0|0	0.99	1	0.99	1	0.99	3.78	103.33	0	37	28.035
P19367	HK1	9|4|7	20	6.67	3	1|0|0	1	1	1	1	1	6.32	20	0	17	16.1396
P20020	ATP2B1	15|9|12	36	12	3	0|0|0	1	1	1	1	1	15.43	120	0	10	21.7806
P20585	MSH3	3|3|2	8	2.67	3	1|0|0	0.93	0.98	0.93	0.98	0.93	1.63	8	0.01	10	9.93843
P21802	FGFR2	3|4|4	11	3.67	3	0|0|0	1	1	1	1	1	5.63	36.67	0	8	11.3276
P21926	CD9	6|10|14	30	10	3	0|0|0	1	1	1	1	1	10.69	100	0	12	20.1754
P22413	ENPP1	20|11|19	50	16.67	3	0|0|0	1	1	1	1	1	18.51	166.67	0	37	23.7838
P22455	FGFR4	4|4|4	12	4	3	0|0|0	1	1	1	1	1	7.37	40	0	4	9.22693
P23258	TUBG1	3|2|3	8	2.67	3	0|0|0	0.99	1	0.99	1	0.99	3.78	26.67	0	9	17.0732
P23634	ATP2B4	19|8|11	38	12.67	3	1|1|0	1	1	1	1	1	8.16	19	0	28	30.4593
P24941	CDK2	5|7|9	21	7	3	1|2|0	0.98	1	0.98	1	0.98	2.71	7	0	8	35.5705
P26006	ITGA3	22|7|13	42	14	3	0|0|0	1	1	1	1	1	12.29	140	0	32	16.1751
P27708	CAD	25|15|12	52	17.33	3	3|6|0	0.96	1	0.96	1	0.96	2.24	5.78	0	36	11.8652
P27824	CANX	11|8|20	39	13	3	0|2|0	1	1	1	1	1	4.93	19.5	0	14	14.8649
P28288	ABCD3	11|12|7	30	10	3	0|1|3	0.98	1	0.98	1	0.98	2.89	7.5	0	22	24.5827
P29317	EPHA2	27|29|37	93	31	3	0|0|0	1	1	1	1	1	42.23	310	0	37	33.2992
P29323	EPHB2	10|10|8	28	9.33	3	0|0|0	1	1	1	1	1	13.87	93.33	0	16	21.8009
P31641	SLC6A6	4|4|12	20	6.67	3	0|0|0	1	1	1	1	1	7.37	66.67	0	10	10.9677
P31689	DNAJA1	6|16|20	42	14	3	4|3|0	0.81	1	0.81	1	0.81	-0.32	6	0.02	23	50.6297
P31943	HNRNPH1	9|8|11	28	9.33	3	4|1|0	0.94	0.98	0.94	0.98	0.94	2.34	5.6	0.01	6	27.3942
P32004	L1CAM	20|19|15	54	18	3	0|0|0	1	1	1	1	1	24.56	180	0	47	28.2418
P33897	ABCD1	21|11|19	51	17	3	5|2|0	0.98	1	0.98	1	0.98	2.78	7.29	0	8	8.85906
P33993	MCM7	14|12|6	32	10.67	3	3|3|0	0.89	1	0.89	1	0.89	0.72	5.33	0.01	34	40.8901
P35222	CTNNB1	25|21|12	58	19.33	3	0|0|0	1	1	1	1	1	20.04	193.33	0	43	37.2599
P36542	ATP5C1	11|8|19	38	12.67	3	2|1|0	1	1	1	1	1	6.45	12.67	0	14	29.5302
P38919	EIF4A3	10|11|8	29	9.67	3	3|0|0	0.98	0.99	0.98	0.99	0.98	3.24	9.67	0	13	27.9805
P39656	DDOST	5|12|10	27	9	3	1|0|0	1	1	1	1	1	9.02	27	0	17	21.0526
P40616	ARL1	29|8|17	54	18	3	3|3|0	0.98	1	0.98	1	0.98	2.67	9	0	13	35.3591
P41252	IARS	61|60|50	171	57	3	10|8|0	1	1	1	1	1	7.91	9.5	0	64	33.3597
P42704	LRPPRC	4|3|4	11	3.67	3	0|0|0	1	1	1	1	1	5.63	36.67	0	19	14.2755
P42892	ECE1	11|10|20	41	13.67	3	0|0|0	1	1	1	1	1	16.98	136.67	0	42	30.5195
P46459	NSF	16|11|8	35	11.67	3	3|1|0	0.99	1	0.99	1	0.99	3.61	8.75	0	27	25.4032
P48960	CD97	3|5|4	12	4	3	0|0|0	1	1	1	1	1	5.63	40	0	12	12.0958
P49588	AARS	5|14|10	29	9.67	3	5|1|0	0.78	0.98	0.78	0.98	0.78	-0.25	4.83	0.03	23	15.4959
P49755	TMED10	5|2|6	13	4.33	3	1|1|0	0.84	1	0.84	1	0.84	0.2	6.5	0.02	9	24.6575
P49761	CLK3	3|2|4	9	3	3	0|0|0	0.99	1	0.99	1	0.99	3.78	30	0	4	7.36677
P50443	SLC26A2	17|3|15	35	11.67	3	0|0|0	1	1	1	1	1	5.63	116.67	0	20	18.8092
P50895	BCAM	44|21|30	95	31.67	3	0|0|0	1	1	1	1	1	33.45	316.67	0	40	36.6242
P51153	RAB13	10|6|9	25	8.33	3	1|0|0	1	1	1	1	1	11.91	25	0	6	20.197
P52569	SLC7A2	35|11|18	64	21.33	3	0|0|0	1	1	1	1	1	18.51	213.33	0	27	25.8359
P52701	MSH6	2|6|3	11	3.67	3	0|0|0	0.99	1	0.99	1	0.99	3.78	36.67	0	22	15.9559
P52735	VAV2	5|6|2	13	4.33	3	2|1|0	0.73	0.98	0.73	0.98	0.73	-0.93	4.33	0.03	12	12.5285
P53621	COPA	10|9|2	21	7	3	0|0|0	0.99	1	0.99	1	0.99	3.78	70	0	18	12.1732
P54136	RARS	58|40|27	125	41.67	3	10|0|0	0.99	1	0.99	1	0.99	3.95	12.5	0	62	48.3333
P54577	YARS	24|14|16	54	18	3	5|2|0	0.99	1	0.99	1	0.99	3.98	7.71	0	26	36.1742
P54709	ATP1B3	5|3|8	16	5.33	3	0|0|0	1	1	1	1	1	5.63	53.33	0	16	35.1254
P54753	EPHB3	19|14|18	51	17	3	0|0|0	1	1	1	1	1	23.06	170	0	37	41.7836
P54760	EPHB4	25|14|23	62	20.67	3	0|0|0	1	1	1	1	1	23.06	206.67	0	34	37.9939
P54764	EPHA4	10|10|8	28	9.33	3	0|0|0	1	1	1	1	1	13.87	93.33	0	15	23.1237
P54886	ALDH18A1	60|45|45	150	50	3	26|4|0	0.96	0.98	0.96	0.98	0.96	2.88	5	0	48	36.9811
P55060	CSE1L	60|24|19	103	34.33	3	13|6|0	0.75	1	0.75	1	0.75	-0.41	5.42	0.03	53	38.208
P56159	GFRA1	7|6|17	30	10	3	0|0|0	1	1	1	1	1	10.69	100	0	17	23.871
P56192	MARS	31|17|14	62	20.67	3	10|2|0	0.89	0.99	0.89	0.99	0.89	1.23	5.17	0.01	28	25.4444
P57088	TMEM33	5|2|5	12	4	3	0|0|0	0.99	1	0.99	1	0.99	3.78	40	0	9	20.6478
P60033	CD81	9|2|7	18	6	3	0|0|0	0.99	1	0.99	1	0.99	3.78	60	0	9	34.322
P61106	RAB14	13|12|13	38	12.67	3	1|9|1	0.76	0.79	0.76	0.79	0.76	0.84	3.45	0.03	10	33.9535
P62333	PSMC6	6|10|13	29	9.67	3	4|2|0	0.87	0.99	0.87	0.99	0.87	0.56	4.83	0.02	15	30.3342
P62987	UBA52	32|19|20	71	23.67	3	9|3|0	0.97	1	0.97	1	0.97	2.93	5.92	0	13	46.0938
P78527	PRKDC	230|169|140	539	179.67	3	34|8|0	1	1	1	1	1	6.38	12.83	0	206	29.5058
P84085	ARF5	41|12|28	81	27	3	8|0|0	0.96	1	0.96	1	0.96	2.23	10.12	0	6	47.2222
Q02338	BDH1	4|7|11	22	7.33	3	0|0|0	1	1	1	1	1	7.37	73.33	0	9	19.242
Q02978	SLC25A11	19|14|12	45	15	3	5|2|0	0.98	1	0.98	1	0.98	3.19	6.43	0	23	38.8535
Q08345	DDR1	11|14|20	45	15	3	0|0|0	1	1	1	1	1	18.51	150	0	44	30.011
Q08722	CD47	27|15|26	68	22.67	3	0|0|0	1	1	1	1	1	24.56	226.67	0	11	13.9319
Q13162	PRDX4	19|8|7	34	11.33	3	0|0|0	1	1	1	1	1	12.29	113.33	0	2	15.1292
Q13433	SLC39A6	83|13|17	113	37.67	3	0|0|0	1	1	1	1	1	21.55	376.67	0	42	19.4702
Q13641	TPBG	17|21|22	60	20	3	0|0|0	1	1	1	1	1	27.54	200	0	16	20.9524
Q13740	ALCAM	45|29|35	109	36.33	3	0|0|0	1	1	1	1	1	45.14	363.33	0	40	28.6449
Q14114	LRP8	2|3|3	8	2.67	3	0|0|0	0.99	1	0.99	1	0.99	3.78	26.67	0	4	5.39979
Q14204	DYNC1H1	257|180|200	637	212.33	3	57|29|17	1	1	1	1	1	7.87	6.18	0	261	34.9333
Q14232	EIF2B1	7|7|3	17	5.67	3	1|2|0	0.86	0.99	0.86	0.99	0.86	0.39	5.67	0.02	14	25.9016
Q14651	PLS1	7|3|2	12	4	3	0|0|0	0.99	1	0.99	1	0.99	3.78	40	0	2	5.56439
Q14683	SMC1A	8|10|6	24	8	3	7|0|0	0.72	0.88	0.72	0.88	0.72	-0.02	3.43	0.03	33	20.2758
Q14974	KPNB1	26|25|20	71	23.67	3	12|0|0	0.96	0.97	0.96	0.97	0.96	2.72	5.92	0.01	19	17.8082
Q14C86	GAPVD1	3|4|3	10	3.33	3	0|0|0	1	1	1	1	1	5.63	33.33	0	8	7.37483
Q15008	PSMD6	6|6|7	19	6.33	3	1|4|1	0.73	0.85	0.73	0.85	0.73	0.72	3.17	0.03	16	31.6195
Q15029	EFTUD2	8|8|6	22	7.33	3	0|4|0	0.9	0.93	0.9	0.93	0.9	1.81	5.5	0.01	2	2.26337
Q15262	PTPRK	10|10|6	26	8.67	3	0|0|0	1	1	1	1	1	10.69	86.67	0	55	29.8124
Q15303	ERBB4	4|3|4	11	3.67	3	0|0|0	1	1	1	1	1	5.63	36.67	0	1	3.51682
Q15375	EPHA7	9|8|8	25	8.33	3	0|0|0	1	1	1	1	1	13.87	83.33	0	14	23.8477
Q15382	RHEB	3|2|3	8	2.67	3	0|0|0	0.99	1	0.99	1	0.99	3.78	26.67	0	6	18.4783
Q16625	OCLN	15|23|18	56	18.67	3	0|0|0	1	1	1	1	1	24.56	186.67	0	30	32.7586
Q16650	TBR1	7|6|7	20	6.67	3	2|2|0	0.99	1	0.99	1	0.99	3.84	5	0	2	1.75953
Q16850	CYP51A1	6|7|3	16	5.33	3	0|0|0	1	1	1	1	1	5.63	53.33	0	4	8.54871
Q31612	HLA-B	3|4|4	11	3.67	3	0|0|0	1	1	1	1	1	5.63	36.67	0	0	14.6006
Q3ZCQ8	TIMM50	18|11|11	40	13.33	3	7|4|0	0.71	0.97	0.71	0.97	0.71	0.33	3.64	0.04	20	33.4278
Q53GQ0	HSD17B12	23|18|25	66	22	3	3|3|0	1	1	1	1	1	11.12	11	0	11	25
Q5T4S7	UBR4	13|18|6	37	12.33	3	3|2|0	0.95	1	0.95	1	0.95	1.73	7.4	0.01	46	9.29963
Q5T9A4	ATAD3B	6|2|3	11	3.67	3	0|0|0	0.99	1	0.99	1	0.99	3.78	36.67	0	3	15.1235
Q5VYK3	ECM29	3|5|6	14	4.67	3	0|0|0	1	1	1	1	1	5.63	46.67	0	13	5.63686
Q5ZPR3	CD276	38|30|39	107	35.67	3	0|0|0	1	1	1	1	1	46.59	356.67	0	14	22.2846
Q63HR2	TNS2	13|17|6	36	12	3	0|0|0	1	1	1	1	1	10.69	120	0	1	1.06458
Q68DX3	FRMPD2	4|2|5	11	3.67	3	0|0|0	0.99	1	0.99	1	0.99	3.78	36.67	0	1	0.687548
Q6IAN0	DHRS7B	6|6|3	15	5	3	0|0|0	1	1	1	1	1	5.63	50	0	12	21.5385
Q6NUK1	SLC25A24	23|10|31	64	21.33	3	3|0|0	0.99	1	0.99	1	0.99	4.09	21.33	0	29	38.5744
Q6P1M0	SLC27A4	3|4|7	14	4.67	3	0|0|0	1	1	1	1	1	5.63	46.67	0	8	16.0187
Q6P4Q7	CNNM4	30|15|25	70	23.33	3	0|0|0	1	1	1	1	1	24.56	233.33	0	29	36.6452
Q7L0Y3	TRMT10C	13|4|12	29	9.67	3	4|1|0	0.79	0.99	0.79	0.99	0.79	-0.37	5.8	0.02	20	37.469
Q7L2E3	DHX30	4|3|3	10	3.33	3	1|0|0	0.99	1	0.99	1	0.99	3.83	10	0	14	13.4841
Q7Z6Z7	HUWE1	54|43|34	131	43.67	3	19|9|1	0.89	0.99	0.89	0.99	0.89	0.85	4.52	0.01	79	16.5524
Q86X29	LSR	22|12|11	45	15	3	0|0|0	1	1	1	1	1	18.51	150	0	29	24.3451
Q8NF37	LPCAT1	27|11|29	67	22.33	3	11|2|0	0.73	0.98	0.73	0.98	0.73	-1.13	5.15	0.03	12	20.9738
Q8NFQ8	TOR1AIP2	2|4|2	8	2.67	3	1|0|0	0.89	1	0.89	1	0.89	1.63	8	0.01	3	9.78723
Q8TB61	SLC35B2	25|4|14	43	14.33	3	3|0|0	0.93	1	0.93	1	0.93	1.34	14.33	0.01	19	19.6759
Q8TC12	RDH11	3|4|4	11	3.67	3	0|0|0	1	1	1	1	1	5.63	36.67	0	7	14.4654
Q8TCJ2	STT3B	19|8|11	38	12.67	3	3|2|0	0.99	1	0.99	1	0.99	3.62	7.6	0	16	12.3487
Q8TCT9	HM13	13|10|7	30	10	3	4|0|0	0.95	0.98	0.95	0.98	0.95	2.19	7.5	0.01	11	16.4456
Q8TDD1	DDX54	2|2|3	7	2.33	3	0|0|0	0.98	1	0.98	1	0.98	3.78	23.33	0	19	17.5936
Q8TEX9	IPO4	26|31|22	79	26.33	3	14|2|0	0.94	0.97	0.94	0.97	0.94	2.2	4.94	0.01	26	18.6864
Q8WTV0	SCARB1	5|4|3	12	4	3	0|0|0	1	1	1	1	1	5.63	40	0	10	10.5072
Q8WTW3	COG1	5|6|8	19	6.33	3	0|0|0	1	1	1	1	1	9.05	63.33	0	7	8.97959
Q8WUK0	PTPMT1	3|9|8	20	6.67	3	0|0|0	1	1	1	1	1	5.63	66.67	0	5	26.3682
Q8WVM8	SCFD1	5|2|5	12	4	3	1|0|0	0.95	1	0.95	1	0.95	1.63	12	0.01	9	17.9128
Q8WXI7	MUC16	20|35|16	71	23.67	3	3|0|0	1	1	1	1	1	6.42	23.67	0	57	9.89527
Q92536	SLC7A6	8|3|5	16	5.33	3	0|0|0	1	1	1	1	1	5.63	53.33	0	2	5.82524
Q92616	GCN1L1	221|138|159	518	172.67	3	74|20|4	0.96	1	0.96	1	0.96	2.05	5.29	0.01	112	28.5661
Q92621	NUP205	4|6|5	15	5	3	0|0|0	1	1	1	1	1	7.37	50	0	12	6.06362
Q92692	PVRL2	6|2|7	15	5	3	0|0|0	0.99	1	0.99	1	0.99	3.78	50	0	17	27.3234
Q92823	NRCAM	12|10|12	34	11.33	3	0|0|0	1	1	1	1	1	16.98	113.33	0	34	22.0092
Q92878	RAD50	12|10|6	28	9.33	3	4|3|0	0.79	0.99	0.79	0.99	0.79	-0.32	4	0.02	21	15.3201
Q92888	ARHGEF1	2|5|5	12	4	3	0|0|0	0.99	1	0.99	1	0.99	3.78	40	0	10	8.00439
Q93084	ATP2A3	66|41|52	159	53	3	15|13|3	0.99	1	0.99	1	0.99	4.02	5.13	0	27	28.8591
Q95604	HLA-C	10|15|15	40	13.33	3	0|0|0	1	1	1	1	1	16.98	133.33	0	3	23.9247
Q969V3	NCLN	8|2|5	15	5	3	0|0|0	0.99	1	0.99	1	0.99	3.78	50	0	11	20.071
Q96A65	EXOC4	6|5|3	14	4.67	3	1|0|0	0.99	1	0.99	1	0.99	3.83	14	0	12	12.0123
Q96CW1	AP2M1	5|2|2	9	3	3	0|0|0	0.99	1	0.99	1	0.99	3.78	30	0	16	26.8966
Q96N66	MBOAT7	48|34|46	128	42.67	3	12|6|7	1	1	1	1	1	14.75	5.12	0	16	21.1864
Q9BSJ8	ESYT1	25|33|40	98	32.67	3	3|5|1	1	1	1	1	1	17.43	10.89	0	32	26.2681
Q9BTV4	TMEM43	4|5|8	17	5.67	3	0|0|0	1	1	1	1	1	7.37	56.67	0	12	24
Q9BUN8	DERL1	15|10|22	47	15.67	3	6|5|0	0.78	1	0.78	1	0.78	-0.35	4.27	0.02	6	13.1474
Q9BW60	ELOVL1	16|2|8	26	8.67	3	2|1|0	0.76	1	0.76	1	0.76	-0.93	8.67	0.03	6	8.96057
Q9C0C4	SEMA4C	6|8|3	17	5.67	3	0|0|0	1	1	1	1	1	5.63	56.67	0	31	23.5294
Q9H223	EHD4	13|8|8	29	9.67	3	4|0|0	0.95	0.98	0.95	0.98	0.95	2.55	7.25	0.01	17	23.1054
Q9H3N1	TMX1	2|2|6	10	3.33	3	0|0|0	0.99	1	0.99	1	0.99	3.78	33.33	0	10	22.8571
Q9H3U1	UNC45A	36|10|2	48	16	3	2|0|0	0.87	1	0.87	1	0.87	0.42	24	0.02	25	22.0339
Q9H4M9	EHD1	6|4|2	12	4	3	2|0|0	0.82	0.97	0.82	0.97	0.82	0.42	6	0.02	8	19.1011
Q9H9P8	L2HGDH	10|7|6	23	7.67	3	2|3|0	0.93	1	0.93	1	0.93	1.73	4.6	0.01	15	29.5896
Q9HCU4	CELSR2	2|6|4	12	4	3	0|0|0	0.99	1	0.99	1	0.99	3.78	40	0	57	23.0585
Q9NP72	RAB18	5|4|4	13	4.33	3	1|0|0	1	1	1	1	1	6.32	13	0	12	49.0291
Q9NSE4	IARS2	7|18|23	48	16	3	1|4|0	0.95	1	0.95	1	0.95	1.87	9.6	0.01	23	17.6877
Q9NVI7	ATAD3A	14|3|3	20	6.67	3	3|0|0	0.76	1	0.76	1	0.76	0.61	6.67	0.03	6	20.6625
Q9NXF1	TEX10	3|2|11	16	5.33	3	0|0|0	0.99	1	0.99	1	0.99	3.78	53.33	0	7	6.78149
Q9NYQ6	CELSR1	2|5|4	11	3.67	3	0|0|0	0.99	1	0.99	1	0.99	3.78	36.67	0	49	20.0398
Q9NZ01	TECR	47|30|30	107	35.67	3	5|4|0	1	1	1	1	1	10.69	11.89	0	23	26.6234
Q9P035	HACD3	46|34|54	134	44.67	3	5|2|0	1	1	1	1	1	11.5	19.14	0	16	26.5193
Q9P2J5	LARS	24|22|48	94	31.33	3	3|5|7	1	1	1	1	1	10.61	6.27	0	46	26.5306
Q9UBT2	UBA2	5|8|10	23	7.67	3	3|1|0	0.92	0.99	0.92	0.99	0.92	1.4	5.75	0.01	8	11.4062
Q9UBX3	SLC25A10	32|24|20	76	25.33	3	14|2|0	0.91	0.97	0.91	0.97	0.91	1.62	4.75	0.01	16	47.3868
Q9UHN6	TMEM2	10|2|5	17	5.67	3	0|0|0	0.99	1	0.99	1	0.99	3.78	56.67	0	31	23.7889
Q9UJS0	SLC25A13	13|16|23	52	17.33	3	3|7|0	0.94	0.99	0.94	0.99	0.94	2.02	5.2	0.01	16	23.1111
Q9ULF5	SLC39A10	4|9|12	25	8.33	3	0|0|0	1	1	1	1	1	7.37	83.33	0	19	19.6149
Q9UN76	SLC6A14	4|3|3	10	3.33	3	0|0|0	1	1	1	1	1	5.63	33.33	0	13	11.5265
Q9UNQ0	ABCG2	3|3|2	8	2.67	3	0|0|0	0.99	1	0.99	1	0.99	3.78	26.67	0	25	26.4122
Q9Y305	ACOT9	3|6|3	12	4	3	0|1|0	0.99	1	0.99	1	0.99	3.83	12	0	9	17.7677
Q9Y4L1	HYOU1	44|34|30	108	36	3	4|2|0	1	1	1	1	1	14.58	18	0	45	32.6326
Q9Y4W6	AFG3L2	11|5|7	23	7.67	3	3|3|0	0.75	0.99	0.75	0.99	0.75	-0.38	3.83	0.03	20	15.3074
Q9Y5L0	TNPO3	4|12|7	23	7.67	3	1|1|0	0.98	1	0.98	1	0.98	2.69	11.5	0	19	20.1517
Q9Y5M8	SRPRB	10|7|12	29	9.67	3	2|0|0	0.99	1	0.99	1	0.99	4.25	14.5	0	11	34.3173
Q9Y5Y6	ST14	3|6|5	14	4.67	3	0|0|0	1	1	1	1	1	5.63	46.67	0	21	22.924
Q9Y624	F11R	27|14|17	58	19.33	3	0|0|0	1	1	1	1	1	23.06	193.33	0	18	27.4247
Q9Y639	NPTN	25|9|9	43	14.33	3	0|0|0	1	1	1	1	1	15.43	143.33	0	17	16.3317
Q9Y673	ALG5	4|7|3	14	4.67	3	1|0|0	0.99	1	0.99	1	0.99	3.83	14	0	10	15.1235
Q9Y678	COPG1	52|26|24	102	34	3	15|4|0	0.92	0.99	0.92	0.99	0.92	1.69	5.37	0.01	35	31.4645
Q9Y6M5	SLC30A1	2|5|2	9	3	3	0|0|0	0.99	1	0.99	1	0.99	3.78	30	0	14	27.4162

## Sheet: Homotypic MDA-MB-231
Accession	Gene_name	Spec	SpecSum	AvgSpec	NumReplicates	ctrlCounts	AvgP	MaxP	TopoAvgP	TopoMaxP	SaintScore	logOddsScore	FoldChange	BFDR	Unique_Peptide_Count	Protein_Coverage (%)
A0FGR8	ESYT2	18|11|4	33	11	3	0|0|0	1	1	1	1	1	7.6	110	0	23	20.5212
A6NHN6	NPIPB15	4|4|2	10	3.33	3	0|0|0	0.99	1	0.99	1	0.99	4.02	33.33	0	2	5.19187
O00159	MYO1C	38|21|28	87	29	3	10|2|10	0.8	1	0.8	1	0.8	-0.35	3.95	0.02	43	28.8805
O00571	DDX3X	46|40|23	109	36.33	3	10|9|2	0.96	1	0.96	1	0.96	1.87	5.19	0	40	39.577
O00592	PODXL	18|2|2	22	7.33	3	0|0|0	0.99	1	0.99	1	0.99	4.02	73.33	0	18	19.5341
O14617	AP3D1	4|7|3	14	4.67	3	1|0|0	0.99	1	0.99	1	0.99	4.06	14	0	12	9.10668
O14786	NRP1	4|7|15	26	8.67	3	0|0|0	1	1	1	1	1	7.6	86.67	0	43	35.8613
O14980	XPO1	4|9|4	17	5.67	3	0|0|0	1	1	1	1	1	7.6	56.67	0	19	14.7526
O15031	PLXNB2	22|13|14	49	16.33	3	0|0|0	1	1	1	1	1	21.79	163.33	0	73	31.5016
O15260	SURF4	8|3|4	15	5	3	0|0|0	1	1	1	1	1	5.86	50	0	4	8.55019
O15427	SLC16A3	21|19|17	57	19	3	0|0|0	1	1	1	1	1	27.77	190	0	18	15.2688
O43242	PSMD3	16|12|7	35	11.67	3	5|1|0	0.92	0.99	0.92	0.99	0.92	1.44	5.83	0.01	22	29.9625
O60488	ACSL4	9|2|6	17	5.67	3	1|0|1	0.87	1	0.87	1	0.87	0.43	8.5	0.01	15	27.9887
O75352	MPDU1	2|7|6	15	5	3	1|0|0	0.96	1	0.96	1	0.96	1.87	15	0.01	4	9.7166
O95248	SBF1	12|7|3	22	7.33	3	0|0|0	1	1	1	1	1	5.86	73.33	0	1	0.428495
O95347	SMC2	9|7|3	19	6.33	3	0|0|2	0.94	1	0.94	1	0.94	1.53	9.5	0.01	22	15.6224
O95782	AP2A1	8|9|6	23	7.67	3	1|0|0	1	1	1	1	1	12.15	23	0	10	10.0307
P00533	EGFR	153|146|224	523	174.33	3	0|0|0	1	1	1	1	1	211.86	1743.33	0	105	48.4298
P01891	HLA-A	46|48|53	147	49	3	0|0|0	1	1	1	1	1	69.89	490	0	16	42.4658
P02786	TFRC	86|78|62	226	75.33	3	0|0|0	1	1	1	1	1	92.77	753.33	0	68	48.5526
P04156	PRNP	3|8|11	22	7.33	3	0|0|0	1	1	1	1	1	5.86	73.33	0	9	16.6008
P04406	GAPDH	102|80|96	278	92.67	3	36|29|23	0.98	1	0.98	1	0.98	2.74	3.16	0	41	56.4179
P04626	ERBB2	5|8|9	22	7.33	3	0|0|0	1	1	1	1	1	9.28	73.33	0	12	13.4661
P04844	RPN2	13|14|7	34	11.33	3	0|2|0	1	1	1	1	1	4.48	17	0	11	20.9192
P05023	ATP1A1	61|52|63	176	58.67	3	0|0|0	1	1	1	1	1	78.49	586.67	0	102	45.1613
P05026	ATP1B1	19|15|35	69	23	3	0|0|0	1	1	1	1	1	24.79	230	0	31	37.9538
P05165	PCCA	49|39|16	104	34.67	3	4|5|0	1	1	1	1	1	4.74	11.56	0	67	55.2198
P05166	PCCB	11|22|2	35	11.67	3	0|0|0	0.99	1	0.99	1	0.99	4.02	116.67	0	27	40.6308
P05556	ITGB1	223|180|187	590	196.67	3	0|0|0	1	1	1	1	1	259.86	1966.67	0	81	37.0927
P06493	CDK1	19|17|5	41	13.67	3	1|5|0	0.83	1	0.83	1	0.83	-0.02	6.83	0.02	24	56.5657
P07814	EPRS	39|20|22	81	27	3	1|0|1	1	1	1	1	1	25.52	40.5	0	50	25.1323
P07900	HSP90AA1	36|28|17	81	27	3	2|5|7	1	1	1	1	1	5.43	5.79	0	15	28.5519
P07954	FH	7|8|4	19	6.33	3	2|2|0	0.91	1	0.91	1	0.91	0.98	4.75	0.01	4	4.5098
P08174	CD55	12|4|11	27	9	3	0|0|0	1	1	1	1	1	7.6	90	0	24	35.6955
P08195	SLC3A2	27|13|23	63	21	3	0|0|0	1	1	1	1	1	21.79	210	0	27	34.4444
P08238	HSP90AB1	70|47|23	140	46.67	3	9|11|4	0.94	1	0.94	1	0.94	1.5	5.83	0.01	19	40.3315
P08648	ITGA5	6|2|7	15	5	3	0|0|0	0.99	1	0.99	1	0.99	4.02	50	0	22	15.6339
P09382	LGALS1	8|2|2	12	4	3	1|0|1	0.74	1	0.74	1	0.74	0.43	6	0.03	8	40.7407
P11142	HSPA8	42|82|15	139	46.33	3	11|4|2	0.74	1	0.74	1	0.74	-1.18	8.18	0.03	39	34.6749
P11166	SLC2A1	5|17|6	28	9.33	3	1|2|0	0.98	1	0.98	1	0.98	2.94	9.33	0	12	12.6016
P12956	XRCC6	15|22|19	56	18.67	3	2|1|3	1	1	1	1	1	11.55	9.33	0	25	25.78
P13010	XRCC5	18|10|5	33	11	3	2|0|0	0.98	1	0.98	1	0.98	3.06	16.5	0	21	21.0383
P13747	HLA-E	15|21|8	44	14.67	3	0|0|0	1	1	1	1	1	14.11	146.67	0	2	18.4358
P13987	CD59	15|14|25	54	18	3	0|0|0	1	1	1	1	1	23.29	180	0	4	15.625
P14868	DARS	28|21|26	75	25	3	1|0|1	1	1	1	1	1	26.96	37.5	0	36	46.9062
P15151	PVR	22|46|37	105	35	3	0|0|0	1	1	1	1	1	35.16	350	0	15	15.1079
P15529	CD46	7|2|17	26	8.67	3	0|0|0	0.99	1	0.99	1	0.99	4.02	86.67	0	11	13.5204
P16070	CD44	92|112|107	311	103.67	3	0|0|0	1	1	1	1	1	135.44	1036.67	0	28	17.5202
P16144	ITGB4	10|17|3	30	10	3	0|0|0	1	1	1	1	1	5.86	100	0	82	38.2547
P16615	ATP2A2	23|24|10	57	19	3	4|2|0	0.99	1	0.99	1	0.99	3.54	9.5	0	35	24.1843
P17035	ZNF28	3|2|5	10	3.33	3	0|0|0	0.99	1	0.99	1	0.99	4.02	33.33	0	1	1.39276
P17301	ITGA2	134|127|192	453	151	3	0|0|0	1	1	1	1	1	185.01	1510	0	81	35.4784
P17987	TCP1	71|90|45	206	68.67	3	20|17|2	0.89	1	0.89	1	0.89	0.76	5.28	0.01	46	50.1799
P18085	ARF4	13|26|17	56	18.67	3	2|2|4	1	1	1	1	1	7.2	7	0	7	40
P19367	HK1	10|2|10	22	7.33	3	1|0|0	0.96	1	0.96	1	0.96	1.87	22	0.01	16	20.7197
P21589	NT5E	22|23|39	84	28	3	0|0|0	1	1	1	1	1	35.16	280	0	39	36.0627
P22413	ENPP1	31|30|27	88	29.33	3	0|0|0	1	1	1	1	1	42.47	293.33	0	38	20
P22695	UQCRC2	23|15|27	65	21.67	3	2|0|0	1	1	1	1	1	9.6	32.5	0	19	28.6976
P23229	ITGA6	18|17|20	55	18.33	3	0|0|0	1	1	1	1	1	27.77	183.33	0	55	35.1327
P23381	WARS	4|4|9	17	5.67	3	0|1|0	1	1	1	1	1	6.55	17	0	6	15.2866
P25705	ATP5A1	39|42|38	119	39.67	3	14|9|12	1	1	1	1	1	10.15	3.4	0	36	39.9638
P26006	ITGA3	72|52|66	190	63.33	3	0|0|0	1	1	1	1	1	78.49	633.33	0	49	21.2179
P26640	VARS	11|15|9	35	11.67	3	0|1|4	0.98	1	0.98	1	0.98	3.04	7	0	21	13.6867
P27986	PIK3R1	3|8|2	13	4.33	3	0|0|0	0.99	1	0.99	1	0.99	4.02	43.33	0	1	1.65746
P29317	EPHA2	75|64|102	241	80.33	3	0|0|0	1	1	1	1	1	95.63	803.33	0	54	33.6066
P29323	EPHB2	16|18|30	64	21.33	3	0|0|0	1	1	1	1	1	26.29	213.33	0	31	32.3223
P30041	PRDX6	5|10|11	26	8.67	3	2|4|0	0.81	0.98	0.81	0.98	0.81	-0.16	4.33	0.02	15	47.3214
P31943	HNRNPH1	16|11|2	29	9.67	3	3|1|0	0.72	1	0.72	1	0.72	-1.66	7.25	0.04	7	30.5122
P32969	RPL9	33|22|24	79	26.33	3	12|5|8	0.8	1	0.8	1	0.8	0.01	3.16	0.02	13	32.8125
P35232	PHB	14|15|12	41	13.67	3	3|2|0	1	1	1	1	1	7.65	8.2	0	21	51.1029
P35268	RPL22	10|15|11	36	12	3	5|1|1	0.97	0.99	0.97	0.99	0.97	2.81	5.14	0	5	30.4688
P38919	EIF4A3	10|2|4	16	5.33	3	0|0|0	0.99	1	0.99	1	0.99	4.02	53.33	0	6	18.9781
P39748	FEN1	2|4|2	8	2.67	3	1|1|0	0.72	0.95	0.72	0.95	0.72	0.43	4	0.03	8	20.7895
P41250	GARS	11|6|4	21	7	3	2|0|0	0.96	1	0.96	1	0.96	2.32	10.5	0	17	16.6441
P41252	IARS	31|25|3	59	19.67	3	2|2|0	0.79	1	0.79	1	0.79	-0.52	14.75	0.02	42	27.496
P43490	NAMPT	36|23|19	78	26	3	4|5|2	1	1	1	1	1	11.03	7.09	0	34	35.0305
P45880	VDAC2	11|15|13	39	13	3	4|3|0	0.99	1	0.99	1	0.99	3.85	5.57	0	15	39.4558
P46940	IQGAP1	12|12|6	30	10	3	2|1|0	0.99	1	0.99	1	0.99	4.15	10	0	39	19.7345
P48444	ARCN1	30|35|24	89	29.67	3	9|8|2	1	1	1	1	1	4.37	4.68	0	29	33.8552
P48509	CD151	2|7|4	13	4.33	3	0|0|0	0.99	1	0.99	1	0.99	4.02	43.33	0	13	27.2727
P48960	CD97	24|39|23	86	28.67	3	0|0|0	1	1	1	1	1	36.62	286.67	0	31	21.0778
P49368	CCT3	35|29|25	89	29.67	3	5|6|7	1	1	1	1	1	11.47	4.94	0	40	53.578
P50990	CCT8	9|9|8	26	8.67	3	0|0|0	1	1	1	1	1	14.11	86.67	0	14	18.9781
P50991	CCT4	32|33|27	92	30.67	3	3|4|1	1	1	1	1	1	23.94	11.5	0	33	41.5584
P51571	SSR4	2|4|7	13	4.33	3	0|0|0	0.99	1	0.99	1	0.99	4.02	43.33	0	2	10.9827
P52272	HNRNPM	28|27|23	78	26	3	4|0|13	0.95	0.97	0.95	0.97	0.95	2.45	4.59	0.01	45	33.5616
P52292	KPNA2	2|9|6	17	5.67	3	0|0|0	0.99	1	0.99	1	0.99	4.02	56.67	0	11	21.3611
P53396	ACLY	2|4|6	12	4	3	1|0|1	0.85	1	0.85	1	0.85	0.43	6	0.02	9	6.08538
P53618	COPB1	39|21|7	67	22.33	3	5|5|0	0.71	1	0.71	1	0.71	-1.96	6.7	0.04	33	20.3568
P53621	COPA	6|5|6	17	5.67	3	1|0|2	0.97	0.98	0.97	0.98	0.97	2.94	5.67	0	19	14.8693
P54136	RARS	24|12|3	39	13	3	2|0|0	0.94	1	0.94	1	0.94	1.53	19.5	0.01	29	33.1818
P54760	EPHB4	4|2|19	25	8.33	3	0|0|0	0.99	1	0.99	1	0.99	4.02	83.33	0	9	17.5279
P55060	CSE1L	17|17|4	38	12.67	3	2|2|0	0.91	1	0.91	1	0.91	0.98	9.5	0.01	25	16.8898
P61006	RAB8A	19|20|20	59	19.67	3	2|5|8	0.99	1	0.99	1	0.99	4.64	3.93	0	7	27.5362
P61026	RAB10	21|24|23	68	22.67	3	2|2|2	1	1	1	1	1	19.13	11.33	0	10	45.5
P61106	RAB14	12|13|7	32	10.67	3	0|0|0	1	1	1	1	1	12.52	106.67	0	10	44.186
P61221	ABCE1	14|13|9	36	12	3	3|2|4	0.95	1	0.95	1	0.95	1.74	4	0.01	27	29.7162
P61586	RHOA	12|5|22	39	13	3	3|0|2	0.9	1	0.9	1	0.9	0.89	7.8	0.01	9	32.6425
P61619	SEC61A1	5|5|2	12	4	3	0|0|0	0.99	1	0.99	1	0.99	4.02	40	0	13	10.9244
P61769	B2M	4|6|4	14	4.67	3	0|0|0	1	1	1	1	1	7.6	46.67	0	7	44.5378
P62070	RRAS2	3|3|3	9	3	3	0|0|0	1	1	1	1	1	5.86	30	0	4	29.4118
P62333	PSMC6	9|8|8	25	8.33	3	2|0|0	1	1	1	1	1	5.16	12.5	0	12	25.7069
P62987	UBA52	13|15|19	47	15.67	3	2|2|0	1	1	1	1	1	18.03	11.75	0	2	46.0938
P78527	PRKDC	71|44|27	142	47.33	3	5|2|0	1	1	1	1	1	9.17	20.29	0	108	18.532
Q00610	CLTC	15|40|16	71	23.67	3	2|12|1	0.74	1	0.74	1	0.74	0.18	4.73	0.03	39	22.8657
Q01650	SLC7A5	13|10|5	28	9.33	3	0|0|0	1	1	1	1	1	9.28	93.33	0	8	10.0592
Q01813	PFKP	17|9|5	31	10.33	3	7|0|0	0.73	0.98	0.73	0.98	0.73	-0.64	4.43	0.03	33	32.1429
Q08211	DHX9	29|22|22	73	24.33	3	9|8|0	0.95	0.99	0.95	0.99	0.95	2.64	4.29	0.01	38	21.5748
Q13148	TARDBP	2|2|2	6	2	3	0|0|0	0.98	0.98	0.98	0.98	0.98	4.02	20	0	6	10.8696
Q13155	AIMP2	5|7|6	18	6	3	0|0|1	1	1	1	1	1	9.26	18	0	4	11.5625
Q13200	PSMD2	5|5|3	13	4.33	3	0|0|0	1	1	1	1	1	5.86	43.33	0	13	14.0969
Q13308	PTK7	4|8|16	28	9.33	3	0|0|0	1	1	1	1	1	7.6	93.33	0	46	34.6729
Q13740	ALCAM	39|63|95	197	65.67	3	0|0|0	1	1	1	1	1	59.83	656.67	0	57	33.4477
Q14103	HNRNPD	23|24|39	86	28.67	3	5|3|10	0.99	1	0.99	1	0.99	4.55	4.78	0	24	40
Q14204	DYNC1H1	138|91|29	258	86	3	6|6|0	1	1	1	1	1	7.29	21.5	0	178	26.2591
Q14315	FLNC	41|36|30	107	35.67	3	8|15|12	0.96	1	0.96	1	0.96	2.05	3.06	0	33	13.0275
Q14974	KPNB1	19|8|10	37	12.33	3	5|0|0	0.95	0.99	0.95	0.99	0.95	2.33	7.4	0.01	16	15.2968
Q15008	PSMD6	2|7|5	14	4.67	3	1|0|0	0.96	1	0.96	1	0.96	1.87	14	0.01	2	3.85604
Q15084	PDIA6	9|19|5	33	11	3	4|0|0	0.93	1	0.93	1	0.93	1.58	8.25	0.01	17	41.5909
Q15125	EBP	11|4|15	30	10	3	1|0|0	1	1	1	1	1	6.55	30	0	3	9.56522
Q15233	NONO	13|12|8	33	11	3	0|0|4	0.97	0.99	0.97	0.99	0.97	2.78	8.25	0	25	24.6285
Q15257	PPP2R4	7|7|6	20	6.67	3	0|0|0	1	1	1	1	1	10.92	66.67	0	2	2.7933
Q15365	PCBP1	15|13|9	37	12.33	3	5|2|0	0.95	0.99	0.95	0.99	0.95	2.06	5.29	0.01	8	30.8989
Q15366	PCBP2	17|23|10	50	16.67	3	7|0|0	0.96	0.99	0.96	0.99	0.96	2.25	7.14	0	7	27.6712
Q15758	SLC1A5	7|10|2	19	6.33	3	1|1|0	0.87	1	0.87	1	0.87	0.43	9.5	0.01	12	18.6691
Q16650	TBR1	3|2|7	12	4	3	0|2|0	0.82	0.99	0.82	0.99	0.82	0.65	6	0.02	2	1.75953
Q31612	HLA-B	24|27|15	66	22	3	0|0|0	1	1	1	1	1	24.79	220	0	2	33.8843
Q32P51	HNRNPA1L2	2|4|5	11	3.67	3	0|0|0	0.99	1	0.99	1	0.99	4.02	36.67	0	1	24.375
Q53GQ0	HSD17B12	9|11|7	27	9	3	3|2|0	0.98	1	0.98	1	0.98	2.95	5.4	0	8	19.8718
Q5BJD5	TMEM41B	3|8|2	13	4.33	3	0|0|0	0.99	1	0.99	1	0.99	4.02	43.33	0	2	6.52921
Q5VYK3	ECM29	9|3|2	14	4.67	3	0|0|0	0.99	1	0.99	1	0.99	4.02	46.67	0	10	3.90244
Q6PCT2	FBXL19	9|7|2	18	6	3	0|1|0	0.96	1	0.96	1	0.96	1.87	18	0.01	1	1.8732
Q7Z6Z7	HUWE1	14|6|13	33	11	3	0|0|0	1	1	1	1	1	10.92	110	0	36	8.5048
Q86VP6	CAND1	11|11|8	30	10	3	1|0|0	1	1	1	1	1	18.37	30	0	21	16.3415
Q92616	GCN1L1	28|9|3	40	13.33	3	2|0|0	0.94	1	0.94	1	0.94	1.53	20	0.01	28	10.6327
Q92692	PVRL2	2|2|2	6	2	3	0|0|0	0.98	0.98	0.98	0.98	0.98	4.02	20	0	17	31.2268
Q92930	RAB8B	13|13|15	41	13.67	3	0|0|4	0.99	0.99	0.99	0.99	0.99	4.38	10.25	0	2	16.4251
Q95604	HLA-C	16|13|23	52	17.33	3	0|0|0	1	1	1	1	1	21.79	173.33	0	7	49.1935
Q96CW1	AP2M1	6|7|18	31	10.33	3	0|0|6	0.84	0.99	0.84	0.99	0.84	0.94	5.17	0.02	19	27.3563
Q96KX2	CAPZA3	9|2|9	20	6.67	3	0|0|0	0.99	1	0.99	1	0.99	4.02	66.67	0	4	2.67559
Q96N66	MBOAT7	8|10|4	22	7.33	3	0|0|0	1	1	1	1	1	7.6	73.33	0	11	14.8305
Q96PK6	RBM14	15|21|21	57	19	3	4|8|7	0.73	1	0.73	1	0.73	-1.37	3	0.03	23	20.9268
Q96RQ3	MCCC1	103|88|73	264	88	3	16|21|10	1	1	1	1	1	20.09	5.62	0	70	46.069
Q9BQG0	MYBBP1A	10|16|2	28	9.33	3	0|0|0	0.99	1	0.99	1	0.99	4.02	93.33	0	19	10.6928
Q9H0U4	RAB1B	31|36|24	91	30.33	3	1|10|0	0.99	0.99	0.99	0.99	0.99	3.76	8.27	0	6	59.204
Q9H5V8	CDCP1	6|5|10	21	7	3	0|0|0	1	1	1	1	1	9.28	70	0	26	21.2919
Q9H9B4	SFXN1	9|5|11	25	8.33	3	1|0|0	1	1	1	1	1	9.26	25	0	13	26.3975
Q9HCC0	MCCC2	16|25|5	46	15.33	3	0|0|0	1	1	1	1	1	9.28	153.33	0	22	33.9254
Q9NR30	DDX21	3|5|8	16	5.33	3	0|0|4	0.76	0.94	0.76	0.94	0.76	0.04	4	0.02	11	16.3474
Q9NZ01	TECR	9|5|3	17	5.67	3	1|0|0	0.99	1	0.99	1	0.99	4.06	17	0	15	21.7532
Q9P2J5	LARS	18|14|13	45	15	3	0|1|0	1	1	1	1	1	35.81	45	0	33	23.2143
Q9UQ05	KCNH4	2|7|8	17	5.67	3	1|0|0	0.96	1	0.96	1	0.96	1.87	17	0.01	1	1.57325
Q9Y277	VDAC3	4|6|4	14	4.67	3	0|0|0	1	1	1	1	1	7.6	46.67	0	8	19.4346
Q9Y305	ACOT9	10|10|4	24	8	3	1|0|0	1	1	1	1	1	6.55	24	0	18	24.8292
Q9Y3R5	DOPEY2	2|3|2	7	2.33	3	0|2|0	0.71	0.82	0.71	0.82	0.71	0.65	3.5	0.04	2	0.435161
Q9Y639	NPTN	3|5|2	10	3.33	3	0|0|0	0.99	1	0.99	1	0.99	4.02	33.33	0	9	18.3417
Q9Y678	COPG1	10|3|2	15	5	3	0|0|0	0.99	1	0.99	1	0.99	4.02	50	0	15	17.1625
Q9Y696	CLIC4	3|3|2	8	2.67	3	0|0|1	0.94	0.98	0.94	0.98	0.94	1.87	8	0.01	2	4.74308

## Sheet: Heterotypic MCF7
Accession	Gene_name	Spec	SpecSum	AvgSpec	NumReplicates	ctrlCounts	AvgP	MaxP	TopoAvgP	TopoMaxP	SaintScore	logOddsScore	FoldChange	BFDR	Unique_Peptide_Count	Protein_Coverage (%)
O14617	AP3D1	16|2|4	22	7.33	3	1|0|0	0.93	1	0.93	1	0.93	1.42	22	0.01	7	5.98439
O14786	NRP1	9|3|11	23	7.67	3	0|0|0	1	1	1	1	1	5.41	76.67	0	37	37.0531
O14980	XPO1	8|3|3	14	4.67	3	1|0|0	0.98	1	0.98	1	0.98	3.62	14	0	8	6.34921
O15027	SEC16A	12|6|8	26	8.67	3	6|0|0	0.79	0.93	0.79	0.93	0.79	0.49	4.33	0.03	12	6.14961
O15427	SLC16A3	4|2|4	10	3.33	3	0|0|0	0.99	1	0.99	1	0.99	3.57	33.33	0	15	15.2688
O43570	CA12	16|23|10	49	16.33	3	0|0|0	1	1	1	1	1	16.77	163.33	0	15	21.7514
O75054	IGSF3	2|6|9	17	5.67	3	0|0|0	0.99	1	0.99	1	0.99	3.57	56.67	0	14	13.3166
P00533	EGFR	28|21|37	86	28.67	3	0|0|0	1	1	1	1	1	33.24	286.67	0	67	43.4711
P01891	HLA-A	51|43|38	132	44	3	0|0|0	1	1	1	1	1	57.94	440	0	13	38.6301
P02786	TFRC	97|106|70	273	91	3	0|0|0	1	1	1	1	1	103.73	910	0	74	51.1842
P04626	ERBB2	4|6|6	16	5.33	3	0|0|0	1	1	1	1	1	7.16	53.33	0	12	13.0677
P04844	RPN2	29|12|9	50	16.67	3	6|0|1	0.91	1	0.91	1	0.91	1.43	7.14	0.01	15	19.8098
P05023	ATP1A1	70|47|47	164	54.67	3	0|0|0	1	1	1	1	1	70.88	546.67	0	63	43.5973
P05026	ATP1B1	16|17|12	45	15	3	0|0|0	1	1	1	1	1	19.82	150	0	22	31.0231
P05166	PCCB	62|33|38	133	44.33	3	22|0|5	0.87	0.99	0.87	0.99	0.87	0.97	4.93	0.02	31	44.3414
P05556	ITGB1	102|84|59	245	81.67	3	0|0|0	1	1	1	1	1	88.05	816.67	0	72	34.7118
P06756	ITGAV	9|10|5	24	8	3	0|0|0	1	1	1	1	1	8.84	80	0	41	27.2901
P07814	EPRS	52|30|38	120	40	3	9|2|7	1	1	1	1	1	7.72	6.67	0	34	21.627
P08069	IGF1R	22|7|15	44	14.67	3	0|0|0	1	1	1	1	1	12.08	146.67	0	31	21.068
P08195	SLC3A2	107|127|80	314	104.67	3	9|0|0	1	1	1	1	1	9.4	34.89	0	41	34.7619
P12956	XRCC6	5|3|8	16	5.33	3	3|0|0	0.8	0.95	0.8	0.95	0.8	0.4	5.33	0.02	12	14.7783
P13987	CD59	13|26|9	48	16	3	0|0|0	1	1	1	1	1	15.22	160	0	5	17.9688
P14868	DARS	43|15|16	74	24.67	3	4|0|0	0.99	1	0.99	1	0.99	4.51	18.5	0	29	37.1257
P15151	PVR	22|24|14	60	20	3	0|0|0	1	1	1	1	1	22.84	200	0	11	17.0264
P15529	CD46	2|10|2	14	4.67	3	0|0|0	0.98	1	0.98	1	0.98	3.57	46.67	0	11	13.5204
P16070	CD44	31|50|20	101	33.67	3	0|0|0	1	1	1	1	1	31.77	336.67	0	22	16.442
P16144	ITGB4	5|4|9	18	6	3	0|0|0	1	1	1	1	1	7.16	60	0	67	36.3337
P17301	ITGA2	73|107|57	237	79	3	0|0|0	1	1	1	1	1	85.19	790	0	77	37.5953
P17858	PFKL	20|2|8	30	10	3	1|0|0	0.94	1	0.94	1	0.94	1.42	30	0.01	10	18.2051
P23396	RPS3	34|41|25	100	33.33	3	10|0|13	0.83	0.99	0.83	0.99	0.83	0.1	4.35	0.02	27	58.4362
P26006	ITGA3	9|11|15	35	11.67	3	0|0|0	1	1	1	1	1	15.22	116.67	0	37	20.8373
P27824	CANX	18|5|7	30	10	3	0|0|0	1	1	1	1	1	8.84	100	0	11	18.75
P29317	EPHA2	30|27|25	82	27.33	3	0|0|0	1	1	1	1	1	39.1	273.33	0	48	36.7828
P29323	EPHB2	9|12|14	35	11.67	3	0|0|0	1	1	1	1	1	15.22	116.67	0	30	32.6066
P31689	DNAJA1	15|3|8	26	8.67	3	0|0|0	1	1	1	1	1	5.41	86.67	0	13	33.5013
P35232	PHB	24|16|8	48	16	3	3|0|0	0.98	1	0.98	1	0.98	3.03	16	0	13	37.8676
P40616	ARL1	4|7|6	17	5.67	3	3|0|0	0.86	0.93	0.86	0.93	0.86	1.12	5.67	0.02	2	6.07735
P46940	IQGAP1	26|25|2	53	17.67	3	0|0|0	0.99	1	0.99	1	0.99	3.57	176.67	0	24	11.1044
P48960	CD97	11|2|2	15	5	3	0|0|0	0.98	1	0.98	1	0.98	3.57	50	0	22	17.3653
P49916	LIG3	4|4|4	12	4	3	1|0|0	1	1	1	1	1	6.1	12	0	2	1.48662
P51153	RAB13	4|4|3	11	3.67	3	0|0|1	0.99	1	0.99	1	0.99	3.62	11	0	3	16.7488
P53396	ACLY	7|11|10	28	9.33	3	2|1|4	0.9	1	0.9	1	0.9	0.92	4	0.01	15	9.26431
P53618	COPB1	63|17|12	92	30.67	3	9|0|0	0.93	1	0.93	1	0.93	1.69	10.22	0.01	31	22.4554
P54753	EPHB3	4|4|5	13	4.33	3	0|0|0	1	1	1	1	1	7.16	43.33	0	5	14.8297
P54760	EPHB4	4|4|7	15	5	3	0|0|0	1	1	1	1	1	7.16	50	0	12	20.77
P54764	EPHA4	4|4|2	10	3.33	3	0|0|0	0.99	1	0.99	1	0.99	3.57	33.33	0	7	14.0974
P55060	CSE1L	19|2|5	26	8.67	3	1|0|0	0.93	1	0.93	1	0.93	1.42	26	0.01	19	16.0659
P55084	HADHB	2|3|3	8	2.67	3	0|0|0	0.99	1	0.99	1	0.99	3.57	26.67	0	3	6.54008
P61769	B2M	6|4|5	15	5	3	0|0|0	1	1	1	1	1	7.16	50	0	5	37.8151
P78527	PRKDC	121|31|27	179	59.67	3	7|0|0	1	1	1	1	1	4.83	25.57	0	89	16.2306
Q01650	SLC7A5	79|107|60	246	82	3	31|0|8	0.98	1	0.98	1	0.98	3.01	6.31	0	19	15.3846
Q01813	PFKP	78|45|34	157	52.33	3	16|0|3	0.98	1	0.98	1	0.98	3.13	8.26	0	44	37.5
Q02978	SLC25A11	10|6|2	18	6	3	0|0|0	0.99	1	0.99	1	0.99	3.57	60	0	10	25.7962
Q08211	DHX9	16|8|11	35	11.67	3	7|0|1	0.79	0.95	0.79	0.95	0.79	0.3	4.38	0.03	28	17.4803
Q08722	CD47	7|18|9	34	11.33	3	0|0|0	1	1	1	1	1	12.08	113.33	0	6	8.66873
Q08J23	NSUN2	25|12|6	43	14.33	3	5|0|1	0.84	1	0.84	1	0.84	0.33	7.17	0.02	16	15.3846
Q13641	TPBG	8|13|4	25	8.33	3	0|0|0	1	1	1	1	1	7.16	83.33	0	13	24.2857
Q13740	ALCAM	21|28|19	68	22.67	3	0|0|0	1	1	1	1	1	30.29	226.67	0	42	34.8199
Q14204	DYNC1H1	162|50|38	250	83.33	3	19|7|1	0.97	1	0.97	1	0.97	2.53	9.26	0.01	137	21.4378
Q14980	NUMA1	45|7|12	64	21.33	3	2|0|0	0.99	1	0.99	1	0.99	4.03	32	0	49	21.5603
Q16625	OCLN	8|4|6	18	6	3	0|0|0	1	1	1	1	1	7.16	60	0	19	28.1609
Q31612	HLA-B	16|18|7	41	13.67	3	0|0|0	1	1	1	1	1	12.08	136.67	0	2	33.8843
Q5T4S7	UBR4	4|9|3	16	5.33	3	0|0|0	1	1	1	1	1	5.41	53.33	0	16	2.79761
Q5ZPR3	CD276	13|11|5	29	9.67	3	0|0|0	1	1	1	1	1	8.84	96.67	0	10	22.2846
Q71UM5	RPS27L	10|11|7	28	9.33	3	0|0|0	1	1	1	1	1	12.08	93.33	0	2	38.0952
Q7L0Y3	TRMT10C	2|2|5	9	3	3	1|0|0	0.87	1	0.87	1	0.87	1.42	9	0.02	12	26.0546
Q7Z6Z7	HUWE1	45|22|20	87	29	3	6|0|0	0.99	1	0.99	1	0.99	4.18	14.5	0	30	6.49291
Q8TEX9	IPO4	26|4|6	36	12	3	2|0|0	0.94	1	0.94	1	0.94	1.87	18	0.01	10	7.03053
Q95604	HLA-C	25|17|6	48	16	3	0|0|0	1	1	1	1	1	10.47	160	0	7	49.1935
Q96HS1	PGAM5	3|3|4	10	3.33	3	0|0|0	1	1	1	1	1	5.41	33.33	0	9	16.955
Q96KA5	CLPTM1L	2|2|2	6	2	3	0|0|0	0.97	0.97	0.97	0.97	0.97	3.57	20	0	3	7.24907
Q96N66	MBOAT7	31|17|8	56	18.67	3	10|0|0	0.72	0.99	0.72	0.99	0.72	-1.04	5.6	0.03	9	14.8305
Q99832	CCT7	6|3|2	11	3.67	3	0|0|0	0.99	1	0.99	1	0.99	3.57	36.67	0	7	11.418
Q9H3N1	TMX1	3|4|7	14	4.67	3	0|0|0	1	1	1	1	1	5.41	46.67	0	6	14.6429
Q9HCC0	MCCC2	28|7|8	43	14.33	3	4|0|0	0.93	1	0.93	1	0.93	1.97	10.75	0.01	22	28.4192
Q9NQX4	MYO5C	5|3|2	10	3.33	3	0|0|0	0.99	1	0.99	1	0.99	3.57	33.33	0	2	0.688863
Q9P035	HACD3	35|16|2	53	17.67	3	1|0|0	0.94	1	0.94	1	0.94	1.42	53	0.01	12	23.4807
Q9P2J5	LARS	17|12|11	40	13.33	3	4|0|4	0.97	1	0.97	1	0.97	2.67	5	0.01	22	12.6701
Q9UBM7	DHCR7	26|8|8	42	14	3	5|0|0	0.91	1	0.91	1	0.91	1.88	8.4	0.01	12	15.7895
Q9UBX3	SLC25A10	16|11|12	39	13	3	0|0|1	1	1	1	1	1	28.12	39	0	7	18.4669
Q9Y305	ACOT9	3|2|2	7	2.33	3	0|0|0	0.98	1	0.98	1	0.98	3.57	23.33	0	8	17.9954
Q9Y624	F11R	2|3|4	9	3	3	0|0|0	0.99	1	0.99	1	0.99	3.57	30	0	11	30.4348
Q9Y639	NPTN	4|5|2	11	3.67	3	0|0|0	0.99	1	0.99	1	0.99	3.57	36.67	0	12	18.3417

## Sheet: Heterotypic MDA-MB-231
Accession	Gene_name	Spec	SpecSum	AvgSpec	NumReplicates	ctrlCounts	AvgP	MaxP	TopoAvgP	TopoMaxP	SaintScore	logOddsScore	FoldChange	BFDR	Unique_Peptide_Count	Protein_Coverage (%)
A0FGR8	ESYT2	32|37|19	88	29.33	3	3|0|0	1	1	1	1	1	7.97	29.33	0	35	28.4473
A6NHN6	NPIPB15	16|6|4	26	8.67	3	0|0|0	1	1	1	1	1	7.84	86.67	0	1	3.61174
G3V325	ATP5J2-PTCD1	10|13|29	52	17.33	3	5|5|1	0.89	1	0.89	1	0.89	0.75	4.73	0.01	8	7.87717
O00148	DDX39A	23|30|10	63	21	3	3|1|0	1	1	1	1	1	5.52	15.75	0	6	26.2295
O00159	MYO1C	51|123|26	200	66.67	3	15|5|4	0.91	1	0.91	1	0.91	0.96	8.33	0.01	72	40.6397
O00231	PSMD11	6|6|3	15	5	3	0|0|0	1	1	1	1	1	6.09	50	0	7	18.4834
O00421	CCRL2	5|5|5	15	5	3	0|0|0	1	1	1	1	1	9.52	50	0	3	7.55814
O00429	DNM1L	7|8|4	19	6.33	3	0|1|0	1	1	1	1	1	6.78	19	0	9	13.3152
O00571	DDX3X	61|90|37	188	62.67	3	17|7|0	0.99	1	0.99	1	0.99	3.73	7.83	0	43	42.7492
O00592	PODXL	27|11|10	48	16	3	0|0|0	1	1	1	1	1	17.45	160	0	20	19.5341
O14617	AP3D1	15|18|6	39	13	3	1|0|0	1	1	1	1	1	12.38	39	0	12	8.84649
O14786	NRP1	40|17|12	69	23	3	0|0|0	1	1	1	1	1	20.5	230	0	46	37.7031
O14827	RASGRF2	3|3|9	15	5	3	0|0|0	1	1	1	1	1	6.09	50	0	1	0.727567
O14980	XPO1	30|38|8	76	25.33	3	2|0|0	1	1	1	1	1	5.39	38	0	34	24.2764
O15027	SEC16A	8|8|2	18	6	3	0|0|0	1	1	1	1	1	4.25	60	0	19	8.58192
O15031	PLXNB2	95|48|40	183	61	3	0|0|0	1	1	1	1	1	61.5	610	0	82	29.9238
O15260	SURF4	9|20|10	39	13	3	0|0|0	1	1	1	1	1	15.9	130	0	10	20.8178
O15427	SLC16A3	36|66|34	136	45.33	3	2|0|0	1	1	1	1	1	20.85	68	0	18	15.2688
O43143	DHX15	11|24|15	50	16.67	3	2|6|4	0.93	1	0.93	1	0.93	1.3	4.17	0.01	26	22.2642
O43242	PSMD3	41|57|23	121	40.33	3	6|0|0	1	1	1	1	1	5.4	20.17	0	38	44.382
O43278	SPINT1	7|5|3	15	5	3	0|0|0	1	1	1	1	1	6.09	50	0	31	43.2892
O43570	CA12	12|7|7	26	8.67	3	0|0|0	1	1	1	1	1	12.76	86.67	0	16	24.2938
O60279	SUSD5	5|2|2	9	3	3	0|0|0	0.99	1	0.99	1	0.99	4.25	30	0	10	7.79014
O60488	ACSL4	29|34|16	79	26.33	3	2|1|1	1	1	1	1	1	15.96	19.75	0	27	33.1927
O75031	HSF2BP	12|10|6	28	9.33	3	0|0|0	1	1	1	1	1	11.15	93.33	0	2	2.99401
O75165	DNAJC13	5|10|8	23	7.67	3	1|0|0	1	1	1	1	1	9.49	23	0	7	2.67499
O75352	MPDU1	7|8|9	24	8	3	1|0|0	1	1	1	1	1	15.42	24	0	3	9.7166
O75369	FLNB	29|50|23	102	34	3	7|13|5	0.82	1	0.82	1	0.82	-0.13	4.08	0.01	52	23.2129
O75477	ERLIN1	17|5|4	26	8.67	3	1|0|0	1	1	1	1	1	6.78	26	0	9	30.0578
O75964	ATP5L	3|9|3	15	5	3	3|0|0	0.83	0.98	0.83	0.98	0.83	1.08	5	0.01	5	24.2718
O94906	PRPF6	7|10|3	20	6.67	3	0|0|0	1	1	1	1	1	6.09	66.67	0	30	31.881
O95248	SBF1	15|22|15	52	17.33	3	0|0|0	1	1	1	1	1	25.02	173.33	0	1	0.428495
O95297	MPZL1	18|3|4	25	8.33	3	0|0|0	1	1	1	1	1	6.09	83.33	0	12	22.3048
O95347	SMC2	20|12|4	36	12	3	2|1|0	0.96	1	0.96	1	0.96	2.06	12	0	36	23.0576
O95573	ACSL3	26|21|10	57	19	3	4|0|0	0.99	1	0.99	1	0.99	3.68	14.25	0	20	26.25
O95747	OXSR1	13|5|2	20	6.67	3	2|0|0	0.89	1	0.89	1	0.89	0.88	10	0.01	11	15.9393
O95782	AP2A1	10|14|3	27	9	3	1|0|0	1	1	1	1	1	4.3	27	0	16	20.9826
P00338	LDHA	20|20|28	68	22.67	3	5|1|1	1	1	1	1	1	7.8	9.71	0	13	27.4096
P00403	MT-CO2	2|10|4	16	5.33	3	0|0|0	1	1	1	1	1	4.25	53.33	0	7	20.7048
P00533	EGFR	267|324|248	839	279.67	3	0|0|0	1	1	1	1	1	355.95	2796.67	0	102	46.1157
P01891	HLA-A	103|111|77	291	97	3	0|0|0	1	1	1	1	1	114.37	970	0	17	36.9863
P02786	TFRC	146|136|99	381	127	3	0|0|0	1	1	1	1	1	145.6	1270	0	90	59.0789
P04156	PRNP	8|12|12	32	10.67	3	0|0|0	1	1	1	1	1	14.34	106.67	0	9	16.6008
P04181	OAT	8|17|4	29	9.67	3	0|0|0	1	1	1	1	1	7.84	96.67	0	17	37.5854
P04626	ERBB2	13|12|9	34	11.33	3	0|0|0	1	1	1	1	1	15.9	113.33	0	39	29.9602
P04843	RPN1	12|23|13	48	16	3	1|0|0	1	1	1	1	1	32.38	48	0	29	36.7381
P04844	RPN2	25|21|14	60	20	3	0|0|0	1	1	1	1	1	23.52	200	0	18	21.0777
P05023	ATP1A1	227|210|126	563	187.67	3	0|0|0	1	1	1	1	1	183.82	1876.67	0	77	46.6276
P05026	ATP1B1	69|62|46	177	59	3	0|0|0	1	1	1	1	1	70.13	590	0	42	57.0957
P05362	ICAM1	30|16|12	58	19.33	3	0|0|0	1	1	1	1	1	20.5	193.33	0	27	29.6992
P05388	RPLP0	6|14|4	24	8	3	2|0|0	0.97	1	0.97	1	0.97	2.55	12	0	8	14.511
P05556	ITGB1	355|344|280	979	326.33	3	0|0|0	1	1	1	1	1	401.01	3263.33	0	85	36.7168
P06493	CDK1	42|36|14	92	30.67	3	2|0|0	1	1	1	1	1	9.22	46	0	25	56.9024
P06733	ENO1	7|13|19	39	13	3	3|3|0	0.97	1	0.97	1	0.97	2.2	6.5	0	13	23.7327
P06756	ITGAV	28|15|18	61	20.33	3	0|0|0	1	1	1	1	1	25.02	203.33	0	66	39.4084
P07195	LDHB	8|8|3	19	6.33	3	0|0|0	1	1	1	1	1	6.09	63.33	0	8	20.9581
P07814	EPRS	75|133|50	258	86	3	9|2|2	1	1	1	1	1	11.13	19.85	0	83	38.0291
P07900	HSP90AA1	93|53|32	178	59.33	3	11|6|0	1	1	1	1	1	4.84	10.47	0	22	32.9235
P07954	FH	5|7|3	15	5	3	2|0|0	0.94	0.99	0.94	0.99	0.94	1.76	7.5	0	4	8.43137
P08134	RHOC	12|18|13	43	14.33	3	0|1|0	1	1	1	1	1	32.38	43	0	4	29.5337
P08174	CD55	32|35|38	105	35	3	0|0|0	1	1	1	1	1	49.96	350	0	24	35.6955
P08195	SLC3A2	91|116|71	278	92.67	3	0|2|0	1	1	1	1	1	41.18	139	0	50	46.6667
P08238	HSP90AB1	145|66|51	262	87.33	3	21|8|0	0.99	1	0.99	1	0.99	4.33	9.03	0	23	40.7459
P08581	MET	7|2|3	12	4	3	0|0|0	0.99	1	0.99	1	0.99	4.25	40	0	37	26.0432
P08648	ITGA5	18|4|11	33	11	3	0|0|0	1	1	1	1	1	7.84	110	0	24	14.204
P08727	KRT19	12|8|4	24	8	3	5|0|0	0.83	0.98	0.83	0.98	0.83	0.38	4.8	0.01	24	69.75
P09382	LGALS1	11|5|5	21	7	3	0|1|1	0.99	1	0.99	1	0.99	4.48	10.5	0	10	40.7407
P09543	CNP	4|6|2	12	4	3	0|0|0	1	1	1	1	1	4.25	40	0	12	23.9905
P0CW22	RPS17L	9|9|2	20	6.67	3	1|0|0	0.96	1	0.96	1	0.96	2.1	20	0	8	56.2963
P0DMV9	HSPA1B	28|16|10	54	18	3	7|0|0	0.97	1	0.97	1	0.97	2.49	7.71	0	22	29.7972
P10243	MYBL1	2|12|5	19	6.33	3	0|0|0	1	1	1	1	1	4.25	63.33	0	1	1.59574
P10301	RRAS	9|7|4	20	6.67	3	0|0|0	1	1	1	1	1	7.84	66.67	0	3	28.4404
P11142	HSPA8	103|66|56	225	75	3	21|8|2	1	1	1	1	1	4.99	7.26	0	44	38.5449
P11166	SLC2A1	18|27|14	59	19.67	3	2|0|0	1	1	1	1	1	9.22	29.5	0	15	16.6667
P11216	PYGB	84|104|41	229	76.33	3	18|7|4	0.99	1	0.99	1	0.99	4.16	7.9	0	47	43.2977
P11586	MTHFD1	79|76|45	200	66.67	3	16|2|0	1	1	1	1	1	4.77	11.11	0	64	39.1444
P12235	SLC25A4	65|103|42	210	70	3	0|0|0	1	1	1	1	1	64.38	700	0	8	44.6309
P12830	CDH1	17|9|12	38	12.67	3	0|0|0	1	1	1	1	1	15.9	126.67	0	29	24.7166
P12956	XRCC6	53|54|35	142	47.33	3	4|1|0	1	1	1	1	1	13.91	28.4	0	45	44.1708
P13010	XRCC5	23|32|3	58	19.33	3	1|0|0	1	1	1	1	1	4.3	58	0	33	31.2842
P13726	F3	21|19|5	45	15	3	0|0|0	1	1	1	1	1	9.52	150	0	14	21.6949
P13987	CD59	22|25|28	75	25	3	0|0|0	1	1	1	1	1	35.39	250	0	5	17.9688
P14324	FDPS	5|4|2	11	3.67	3	1|0|0	0.96	1	0.96	1	0.96	2.1	11	0	5	11.9332
P14625	HSP90B1	16|8|4	28	9.33	3	2|1|0	0.96	1	0.96	1	0.96	2.06	9.33	0	22	27.8954
P14868	DARS	69|81|41	191	63.67	3	6|0|0	1	1	1	1	1	8.32	31.83	0	41	47.1058
P15151	PVR	50|76|47	173	57.67	3	0|0|0	1	1	1	1	1	71.56	576.67	0	18	20.3837
P15153	RAC2	12|32|18	62	20.67	3	0|1|0	1	1	1	1	1	32.38	62	0	6	40.625
P15529	CD46	15|13|17	45	15	3	0|0|0	1	1	1	1	1	22.02	150	0	14	14.0306
P16070	CD44	139|116|99	354	118	3	0|0|0	1	1	1	1	1	145.6	1180	0	27	16.442
P16144	ITGB4	77|59|24	160	53.33	3	0|0|0	1	1	1	1	1	38.32	533.33	0	82	34.742
P16615	ATP2A2	63|60|38	161	53.67	3	5|0|0	1	1	1	1	1	9.06	32.2	0	37	36.4683
P17301	ITGA2	322|336|249	907	302.33	3	0|0|0	1	1	1	1	1	357.36	3023.33	0	87	36.1558
P17844	DDX5	28|38|12	78	26	3	8|0|0	0.98	1	0.98	1	0.98	2.7	9.75	0	37	42.9967
P17987	TCP1	121|131|65	317	105.67	3	21|5|0	1	1	1	1	1	5.32	12.19	0	50	56.6547
P18077	RPL35A	3|7|9	19	6.33	3	3|0|0	0.9	0.98	0.9	0.98	0.9	1.08	6.33	0.01	10	32.7273
P18085	ARF4	44|45|17	106	35.33	3	7|8|2	0.95	1	0.95	1	0.95	1.69	6.24	0	7	48.3333
P18621	RPL17	42|71|56	169	56.33	3	14|9|5	1	1	1	1	1	10.23	6.04	0	19	44.0217
P19256	CD58	9|23|5	37	12.33	3	0|0|0	1	1	1	1	1	9.52	123.33	0	6	8
P19367	HK1	25|20|8	53	17.67	3	0|0|0	1	1	1	1	1	14.34	176.67	0	37	30.6434
P20042	EIF2S2	3|7|4	14	4.67	3	0|0|0	1	1	1	1	1	6.09	46.67	0	4	5.10511
P21589	NT5E	110|162|81	353	117.67	3	0|0|0	1	1	1	1	1	120.05	1176.67	0	43	31.3589
P21926	CD9	11|20|14	45	15	3	0|0|0	1	1	1	1	1	18.98	150	0	16	21.0526
P22087	FBL	6|7|4	17	5.67	3	0|0|0	1	1	1	1	1	7.84	56.67	0	15	31.7757
P22102	GART	5|3|4	12	4	3	4|0|0	0.73	0.86	0.73	0.86	0.73	0.27	3	0.01	9	8.51485
P22413	ENPP1	86|90|73	249	83	3	0|0|0	1	1	1	1	1	108.68	830	0	58	30.9189
P22695	UQCRC2	39|38|31	108	36	3	9|1|0	1	1	1	1	1	5.3	10.8	0	22	35.0993
P23229	ITGA6	70|35|54	159	53	3	0|0|0	1	1	1	1	1	54.3	530	0	55	31.4159
P23246	SFPQ	2|14|5	21	7	3	0|0|0	1	1	1	1	1	4.25	70	0	15	20.7921
P23381	WARS	3|8|4	15	5	3	0|0|0	1	1	1	1	1	6.09	50	0	4	10.828
P23396	RPS3	101|166|81	348	116	3	21|27|9	1	1	1	1	1	8.01	6.11	0	43	75.7202
P24539	ATP5F1	9|15|4	28	9.33	3	0|0|0	1	1	1	1	1	7.84	93.33	0	7	18.75
P24752	ACAT1	7|15|7	29	9.67	3	4|0|0	0.95	0.99	0.95	0.99	0.95	2.65	7.25	0	13	23.185
P25705	ATP5A1	77|128|50	255	85	3	25|9|4	0.98	1	0.98	1	0.98	2.72	6.71	0	49	51.8987
P26006	ITGA3	147|129|101	377	125.67	3	0|0|0	1	1	1	1	1	148.43	1256.67	0	58	23.216
P26640	VARS	19|42|7	68	22.67	3	3|1|1	0.99	1	0.99	1	0.99	3.57	13.6	0	22	17.0095
P26641	EEF1G	28|56|30	114	38	3	5|13|4	0.99	1	0.99	1	0.99	3.69	5.18	0	21	30.8924
P27708	CAD	24|22|21	67	22.33	3	6|0|0	0.99	1	0.99	1	0.99	5.04	11.17	0	27	10.6067
P28288	ABCD3	14|15|7	36	12	3	1|0|0	1	1	1	1	1	15.42	36	0	22	20.4856
P29317	EPHA2	121|176|127	424	141.33	3	0|0|0	1	1	1	1	1	176.75	1413.33	0	67	38.4221
P29323	EPHB2	44|31|33	108	36	3	0|0|0	1	1	1	1	1	48.51	360	0	33	32.0379
P30041	PRDX6	11|3|18	32	10.67	3	2|0|0	0.95	1	0.95	1	0.95	1.76	16	0	9	33.0357
P30536	TSPO	14|13|6	33	11	3	2|2|3	0.86	1	0.86	1	0.86	0.35	4.71	0.01	4	9.46746
P31689	DNAJA1	16|18|9	43	14.33	3	0|0|0	1	1	1	1	1	15.9	143.33	0	20	52.6448
P31943	HNRNPH1	23|26|17	66	22	3	6|0|0	0.99	1	0.99	1	0.99	4.28	11	0	13	44.3207
P32969	RPL9	69|106|41	216	72	3	17|10|5	1	1	1	1	1	4.73	6.75	0	17	33.8542
P33176	KIF5B	18|14|6	38	12.67	3	1|0|0	1	1	1	1	1	12.38	38	0	25	24.8183
P33993	MCM7	3|4|2	9	3	3	0|0|0	0.99	1	0.99	1	0.99	4.25	30	0	27	38.5257
P35222	CTNNB1	34|12|6	52	17.33	3	0|0|0	1	1	1	1	1	11.15	173.33	0	45	41.7414
P35232	PHB	40|34|15	89	29.67	3	5|0|0	1	1	1	1	1	4.4	17.8	0	23	51.4706
P35268	RPL22	17|27|18	62	20.67	3	10|6|0	0.84	0.99	0.84	0.99	0.84	0.96	3.88	0.01	5	30.4688
P35613	BSG	9|7|3	19	6.33	3	0|0|0	1	1	1	1	1	6.09	63.33	0	14	22.0779
P35998	PSMC2	16|9|6	31	10.33	3	2|0|0	0.99	1	0.99	1	0.99	4.02	15.5	0	25	48.037
P36542	ATP5C1	15|16|5	36	12	3	1|0|0	1	1	1	1	1	9.49	36	0	14	30.2013
P38919	EIF4A3	14|13|6	33	11	3	0|0|0	1	1	1	1	1	11.15	110	0	10	25.0608
P39656	DDOST	6|3|3	12	4	3	0|0|0	1	1	1	1	1	6.09	40	0	9	16.2281
P39748	FEN1	2|6|2	10	3.33	3	0|0|0	0.99	1	0.99	1	0.99	4.25	33.33	0	6	14.4737
P40227	CCT6A	65|94|33	192	64	3	7|4|1	1	1	1	1	1	11.6	16	0	37	47.8343
P40616	ARL1	9|7|4	20	6.67	3	0|0|0	1	1	1	1	1	7.84	66.67	0	7	25.4144
P41091	EIF2S3	10|14|4	28	9.33	3	0|0|0	1	1	1	1	1	7.84	93.33	0	17	29.4492
P41250	GARS	17|12|6	35	11.67	3	2|0|0	0.99	1	0.99	1	0.99	4.02	17.5	0	19	21.2449
P41252	IARS	71|113|14	198	66	3	1|0|0	1	1	1	1	1	39.78	198	0	52	29.477
P41743	PRKCI	3|14|2	19	6.33	3	0|0|0	0.99	1	0.99	1	0.99	4.25	63.33	0	5	7.21477
P43490	NAMPT	61|87|32	180	60	3	9|2|0	1	1	1	1	1	5.61	16.36	0	30	34.6232
P45880	VDAC2	14|7|12	33	11	3	2|0|0	1	1	1	1	1	4.71	16.5	0	13	32.9932
P46777	RPL5	26|31|15	72	24	3	6|8|0	0.92	1	0.92	1	0.92	1.24	5.14	0.01	19	31.9865
P46782	RPS5	11|22|5	38	12.67	3	0|0|0	1	1	1	1	1	9.52	126.67	0	5	15.1961
P46940	IQGAP1	45|74|14	133	44.33	3	3|0|0	1	1	1	1	1	6.14	44.33	0	49	21.726
P47897	QARS	10|14|5	29	9.67	3	0|0|0	1	1	1	1	1	9.52	96.67	0	23	22.3226
P48047	ATP5O	4|8|3	15	5	3	0|0|0	1	1	1	1	1	6.09	50	0	11	45.5399
P48444	ARCN1	47|62|31	140	46.67	3	10|5|1	1	1	1	1	1	5.88	8.75	0	38	43.4442
P48509	CD151	19|13|9	41	13.67	3	0|0|0	1	1	1	1	1	15.9	136.67	0	14	24.5059
P48960	CD97	84|91|39	214	71.33	3	0|0|0	1	1	1	1	1	60.06	713.33	0	29	19.1617
P49207	RPL34	9|6|7	22	7.33	3	2|0|1	0.99	1	0.99	1	0.99	4.38	7.33	0	9	31.6239
P49327	FASN	246|392|175	813	271	3	69|19|7	1	1	1	1	1	5.24	8.56	0	156	40.5814
P49368	CCT3	57|81|35	173	57.67	3	8|2|0	1	1	1	1	1	6.82	17.3	0	46	53.578
P49411	TUFM	67|82|48	197	65.67	3	28|14|0	0.84	0.99	0.84	0.99	0.84	0.1	4.69	0.01	31	45.354
P50454	SERPINH1	59|61|21	141	47	3	21|2|0	0.73	0.99	0.73	0.99	0.73	-1.38	6.13	0.01	27	39.4737
P50990	CCT8	13|14|2	29	9.67	3	1|3|0	0.73	1	0.73	1	0.73	-1.43	7.25	0.01	19	31.7518
P50991	CCT4	54|54|31	139	46.33	3	5|1|0	1	1	1	1	1	9.19	23.17	0	34	40.4453
P51148	RAB5C	12|24|12	48	16	3	2|0|0	1	1	1	1	1	7.98	24	0	10	46.2963
P51153	RAB13	8|12|5	25	8.33	3	1|0|0	1	1	1	1	1	9.49	25	0	3	23.6453
P51571	SSR4	10|10|6	26	8.67	3	0|0|0	1	1	1	1	1	11.15	86.67	0	2	10.9827
P52292	KPNA2	5|18|8	31	10.33	3	0|0|0	1	1	1	1	1	9.52	103.33	0	13	22.6843
P52569	SLC7A2	7|4|4	15	5	3	0|0|0	1	1	1	1	1	7.84	50	0	19	22.9483
P52597	HNRNPF	2|4|2	8	2.67	3	0|0|0	0.99	1	0.99	1	0.99	4.25	26.67	0	4	19.0361
P52789	HK2	6|16|3	25	8.33	3	0|0|0	1	1	1	1	1	6.09	83.33	0	5	8.39695
P53396	ACLY	13|25|12	50	16.67	3	1|1|0	1	1	1	1	1	14.3	25	0	25	16.2579
P53618	COPB1	84|60|11	155	51.67	3	9|0|0	0.96	1	0.96	1	0.96	2.01	17.22	0	44	26.9675
P53621	COPA	22|25|13	60	20	3	2|1|0	1	1	1	1	1	13.62	20	0	34	21.6503
P54136	RARS	87|70|3	160	53.33	3	1|0|0	1	1	1	1	1	4.3	160	0	59	47.7273
P54577	YARS	7|10|5	22	7.33	3	0|0|0	1	1	1	1	1	9.52	73.33	0	17	28.2197
P54709	ATP1B3	12|16|6	34	11.33	3	0|0|0	1	1	1	1	1	11.15	113.33	0	16	39.0681
P54753	EPHB3	18|19|16	53	17.67	3	0|0|0	1	1	1	1	1	26.52	176.67	0	34	43.2866
P54760	EPHB4	23|19|16	58	19.33	3	0|0|0	1	1	1	1	1	26.52	193.33	0	37	40.4255
P54764	EPHA4	11|14|9	34	11.33	3	0|0|0	1	1	1	1	1	15.9	113.33	0	16	26.6734
P54886	ALDH18A1	26|26|7	59	19.67	3	0|0|0	1	1	1	1	1	12.76	196.67	0	40	36.7296
P55060	CSE1L	36|39|12	87	29	3	2|0|0	1	1	1	1	1	7.98	43.5	0	39	25.1287
P56192	MARS	29|17|2	48	16	3	3|0|0	0.84	1	0.84	1	0.84	0.04	16	0.01	25	21.4444
P56199	ITGA1	16|11|4	31	10.33	3	0|0|0	1	1	1	1	1	7.84	103.33	0	30	13.7405
P57088	TMEM33	14|22|12	48	16	3	1|0|0	1	1	1	1	1	32.38	48	0	9	18.6235
P60842	EIF4A1	148|171|81	400	133.33	3	52|7|1	0.96	1	0.96	1	0.96	2.14	6.67	0	35	57.3892
P60866	RPS20	44|58|39	141	47	3	11|18|8	0.99	1	0.99	1	0.99	3.27	3.81	0	8	28.5714
P60891	PRPS1	6|6|5	17	5.67	3	0|0|0	1	1	1	1	1	9.52	56.67	0	6	11.6352
P61006	RAB8A	13|40|20	73	24.33	3	6|9|1	0.71	1	0.71	1	0.71	-1.63	4.56	0.02	6	34.2995
P61026	RAB10	22|39|24	85	28.33	3	7|3|0	1	1	1	1	1	5.17	8.5	0	8	41.5
P61106	RAB14	13|18|10	41	13.67	3	4|1|0	0.99	1	0.99	1	0.99	3.72	8.2	0	14	50.2326
P61221	ABCE1	30|30|19	79	26.33	3	3|1|2	1	1	1	1	1	16.79	13.17	0	33	35.0584
P61247	RPS3A	52|102|44	198	66	3	19|10|5	0.99	1	0.99	1	0.99	4	5.82	0	37	64.7727
P61353	RPL27	4|14|12	30	10	3	2|0|0	0.98	1	0.98	1	0.98	2.55	15	0	9	27.9412
P61586	RHOA	16|24|21	61	20.33	3	1|0|1	1	1	1	1	1	20.02	30.5	0	11	32.1244
P61619	SEC61A1	19|18|11	48	16	3	2|0|0	1	1	1	1	1	7.35	24	0	14	12.8151
P61769	B2M	6|11|7	24	8	3	0|0|0	1	1	1	1	1	11.15	80	0	7	44.5378
P62070	RRAS2	11|16|6	33	11	3	1|0|0	1	1	1	1	1	12.38	33	0	5	28.9216
P62191	PSMC1	40|44|8	92	30.67	3	2|1|0	1	1	1	1	1	6.92	30.67	0	30	42.5
P62244	RPS15A	30|44|31	105	35	3	9|12|12	0.97	1	0.97	1	0.97	2.78	3.18	0	3	45.3846
P62263	RPS14	28|63|39	130	43.33	3	9|16|5	0.74	1	0.74	1	0.74	-1.18	4.33	0.01	17	41.7219
P62273	RPS29	3|6|6	15	5	3	0|2|0	0.94	0.98	0.94	0.98	0.94	1.76	7.5	0	2	14.2857
P62277	RPS13	6|10|11	27	9	3	3|2|0	0.97	1	0.97	1	0.97	2.19	5.4	0	12	46.3576
P62333	PSMC6	13|26|17	56	18.67	3	3|0|0	1	1	1	1	1	5.75	18.67	0	20	33.419
P62491	RAB11A	5|8|3	16	5.33	3	0|0|0	1	1	1	1	1	6.09	53.33	0	5	13.8889
P62495	ETF1	5|5|5	15	5	3	0|0|0	1	1	1	1	1	9.52	50	0	8	9.61098
P62701	RPS4X	95|90|59	244	81.33	3	25|22|12	0.93	1	0.93	1	0.93	1.28	4.14	0.01	38	62.7376
P62820	RAB1A	25|42|27	94	31.33	3	7|0|0	1	1	1	1	1	5.21	13.43	0	9	62.9268
P62851	RPS25	2|5|2	9	3	3	0|0|0	0.99	1	0.99	1	0.99	4.25	30	0	4	15.2
P62913	RPL11	35|37|25	97	32.33	3	8|14|6	0.79	1	0.79	1	0.79	-0.49	3.46	0.01	16	39.3258
P62987	UBA52	17|22|16	55	18.33	3	5|0|0	0.99	1	0.99	1	0.99	4.64	11	0	14	46.0938
P63000	RAC1	7|19|12	38	12.67	3	0|0|0	1	1	1	1	1	12.76	126.67	0	4	33.3333
P63173	RPL38	5|7|2	14	4.67	3	0|0|0	1	1	1	1	1	4.25	46.67	0	5	32.8571
P63244	GNB2L1	27|50|30	107	35.67	3	6|6|2	1	1	1	1	1	19.61	7.64	0	23	34.3849
P78527	PRKDC	302|401|150	853	284.33	3	10|0|0	1	1	1	1	1	14.77	85.3	0	244	34.3992
P84095	RHOG	10|15|6	31	10.33	3	0|0|0	1	1	1	1	1	11.15	103.33	0	13	41.8848
Q00325	SLC25A3	66|89|55	210	70	3	16|8|4	1	1	1	1	1	8.65	7.5	0	32	27.9006
Q00610	CLTC	57|119|36	212	70.67	3	10|6|0	1	1	1	1	1	6.09	13.25	0	64	30.8657
Q00839	HNRNPU	85|166|149	400	133.33	3	17|17|10	1	1	1	1	1	63.97	9.09	0	63	29.3333
Q01650	SLC7A5	40|44|13	97	32.33	3	1|0|0	1	1	1	1	1	36.04	97	0	22	17.1598
Q01813	PFKP	56|55|29	140	46.67	3	5|0|0	1	1	1	1	1	7.36	28	0	43	36.8622
Q01954	BNC1	10|9|7	26	8.67	3	0|0|0	1	1	1	1	1	12.76	86.67	0	1	1.40845
Q02978	SLC25A11	6|7|2	15	5	3	0|0|0	1	1	1	1	1	4.25	50	0	20	46.4968
Q08211	DHX9	37|85|47	169	56.33	3	4|1|0	1	1	1	1	1	14.68	33.8	0	57	28.1102
Q08345	DDR1	5|4|3	12	4	3	0|0|0	1	1	1	1	1	6.09	40	0	40	30.4491
Q08722	CD47	14|16|15	45	15	3	0|0|0	1	1	1	1	1	23.52	150	0	13	16.7183
Q13155	AIMP2	17|15|6	38	12.67	3	1|0|0	1	1	1	1	1	12.38	38	0	9	20.625
Q13200	PSMD2	13|7|8	28	9.33	3	0|0|0	1	1	1	1	1	12.76	93.33	0	18	17.1806
Q13308	PTK7	40|26|23	89	29.67	3	0|0|0	1	1	1	1	1	36.86	296.67	0	49	33.5514
Q13418	ILK	3|3|6	12	4	3	0|0|0	1	1	1	1	1	6.09	40	0	9	19.6903
Q13433	SLC39A6	50|4|28	82	27.33	3	0|0|0	1	1	1	1	1	7.84	273.33	0	38	19.0728
Q13740	ALCAM	117|78|72	267	89	3	0|0|0	1	1	1	1	1	107.25	890	0	65	39.6226
Q14103	HNRNPD	53|100|52	205	68.33	3	6|12|8	1	1	1	1	1	42.99	7.88	0	28	41.9718
Q14114	LRP8	2|2|2	6	2	3	0|0|0	0.99	0.99	0.99	0.99	0.99	4.25	20	0	5	7.99585
Q14204	DYNC1H1	379|456|135	970	323.33	3	33|9|0	1	1	1	1	1	6.87	23.1	0	259	35.5359
Q14344	GNA13	5|3|3	11	3.67	3	0|0|0	1	1	1	1	1	6.09	36.67	0	6	25.9947
Q14739	LBR	14|23|5	42	14	3	0|0|0	1	1	1	1	1	9.52	140	0	18	13.4959
Q14974	KPNB1	41|46|22	109	36.33	3	3|0|0	1	1	1	1	1	9.03	36.33	0	24	20.0913
Q14980	NUMA1	14|8|2	24	8	3	2|0|0	0.9	1	0.9	1	0.9	0.88	12	0.01	87	41.3712
Q15008	PSMD6	9|12|7	28	9.33	3	1|0|0	1	1	1	1	1	15.42	28	0	10	19.7943
Q15084	PDIA6	21|20|8	49	16.33	3	2|0|0	1	1	1	1	1	5.39	24.5	0	18	41.1364
Q15125	EBP	19|21|17	57	19	3	1|0|0	1	1	1	1	1	51.39	57	0	4	9.56522
Q15233	NONO	11|21|12	44	14.67	3	5|2|0	0.98	1	0.98	1	0.98	3.25	6.29	0	33	40.1274
Q15257	PPP2R4	9|13|6	28	9.33	3	0|0|0	1	1	1	1	1	11.15	93.33	0	2	2.7933
Q15262	PTPRK	3|7|2	12	4	3	0|0|0	0.99	1	0.99	1	0.99	4.25	40	0	39	25.8513
Q15286	RAB35	9|25|14	48	16	3	0|0|0	1	1	1	1	1	15.9	160	0	9	37.8109
Q15303	ERBB4	10|12|9	31	10.33	3	0|0|0	1	1	1	1	1	15.9	103.33	0	1	4.12844
Q15366	PCBP2	37|37|16	90	30	3	11|0|0	0.98	0.99	0.98	0.99	0.98	2.77	8.18	0	6	27.6712
Q15375	EPHA7	17|19|16	52	17.33	3	0|0|0	1	1	1	1	1	26.52	173.33	0	14	22.1443
Q15717	ELAVL1	10|15|6	31	10.33	3	1|1|0	1	1	1	1	1	5.84	15.5	0	16	27.3006
Q15738	NSDHL	3|2|4	9	3	3	0|0|0	0.99	1	0.99	1	0.99	4.25	30	0	9	19.571
Q15758	SLC1A5	11|24|13	48	16	3	1|0|0	1	1	1	1	1	28.8	48	0	18	25.1386
Q16625	OCLN	2|2|4	8	2.67	3	0|0|0	0.99	1	0.99	1	0.99	4.25	26.67	0	23	27.0115
Q16650	TBR1	10|10|6	26	8.67	3	1|0|0	1	1	1	1	1	12.38	26	0	2	1.75953
Q16795	NDUFA9	2|5|5	12	4	3	0|0|0	1	1	1	1	1	4.25	40	0	13	35.0133
Q1KMD3	HNRNPUL2	8|14|4	26	8.67	3	0|0|0	1	1	1	1	1	7.84	86.67	0	23	18.2062
Q31612	HLA-B	37|63|29	129	43	3	0|0|0	1	1	1	1	1	45.61	430	0	4	30.0275
Q3ZCQ8	TIMM50	7|10|3	20	6.67	3	0|0|0	1	1	1	1	1	6.09	66.67	0	12	26.0623
Q53GQ0	HSD17B12	43|50|20	113	37.67	3	2|0|0	1	1	1	1	1	12.82	56.5	0	21	34.6154
Q5BJD5	TMEM41B	13|18|7	38	12.67	3	2|0|0	1	1	1	1	1	4.71	19	0	2	6.52921
Q5T4S7	UBR4	10|11|3	24	8	3	0|0|0	1	1	1	1	1	6.09	80	0	24	4.41829
Q5T9A4	ATAD3B	4|7|2	13	4.33	3	0|0|0	1	1	1	1	1	4.25	43.33	0	2	17.1296
Q5VYK3	ECM29	9|9|4	22	7.33	3	2|0|0	0.97	1	0.97	1	0.97	2.55	11	0	16	6.82927
Q6DD88	ATL3	28|17|5	50	16.67	3	4|0|0	0.95	1	0.95	1	0.95	1.81	12.5	0	19	18.4843
Q6IAN0	DHRS7B	4|5|2	11	3.67	3	0|0|0	1	1	1	1	1	4.25	36.67	0	9	19.0769
Q6NUK1	SLC25A24	13|13|2	28	9.33	3	0|0|0	1	1	1	1	1	4.25	93.33	0	20	32.7044
Q71UM5	RPS27L	9|13|11	33	11	3	0|5|2	0.95	0.98	0.95	0.98	0.95	2.29	4.71	0	3	40.4762
Q7L2E3	DHX30	13|30|5	48	16	3	0|0|0	1	1	1	1	1	9.52	160	0	36	26.0469
Q7Z6Z7	HUWE1	53|53|21	127	42.33	3	1|0|0	1	1	1	1	1	67.66	127	0	74	13.4888
Q86VP6	CAND1	46|62|18	126	42	3	1|0|0	1	1	1	1	1	55.38	126	0	47	26.8293
Q86X29	LSR	4|3|7	14	4.67	3	0|0|0	1	1	1	1	1	6.09	46.67	0	26	26.6564
Q8IVL6	LEPREL2	4|6|5	15	5	3	0|0|0	1	1	1	1	1	7.84	50	0	1	2.58152
Q8N1F7	NUP93	9|13|4	26	8.67	3	1|0|0	1	1	1	1	1	6.78	26	0	16	16.6056
Q8NBQ5	HSD17B11	4|9|4	17	5.67	3	0|0|0	1	1	1	1	1	7.84	56.67	0	7	19.6667
Q8TCT9	HM13	9|3|4	16	5.33	3	0|0|0	1	1	1	1	1	6.09	53.33	0	8	16.4456
Q8TEX9	IPO4	8|12|3	23	7.67	3	0|0|0	1	1	1	1	1	6.09	76.67	0	10	8.51064
Q8WUM4	PDCD6IP	61|49|4	114	38	3	6|0|0	0.79	1	0.79	1	0.79	-0.5	19	0.01	53	37.788
Q92616	GCN1L1	81|71|12	164	54.67	3	3|0|0	1	1	1	1	1	5.36	54.67	0	76	23.6615
Q92692	PVRL2	7|7|9	23	7.67	3	0|0|0	1	1	1	1	1	12.76	76.67	0	19	30.1115
Q92841	DDX17	14|19|8	41	13.67	3	5|0|0	0.97	1	0.97	1	0.97	2.56	8.2	0	8	24.2798
Q92930	RAB8B	9|33|14	56	18.67	3	0|0|0	1	1	1	1	1	15.9	186.67	0	5	30.4348
Q92945	KHSRP	3|9|3	15	5	3	0|0|0	1	1	1	1	1	6.09	50	0	16	22.7848
Q93084	ATP2A3	11|10|8	29	9.67	3	0|0|0	1	1	1	1	1	14.34	96.67	0	11	22.9147
Q95604	HLA-C	40|55|31	126	42	3	0|0|0	1	1	1	1	1	48.51	420	0	9	49.1935
Q969V3	NCLN	17|13|6	36	12	3	0|0|0	1	1	1	1	1	11.15	120	0	18	23.6234
Q96AP7	ESAM	3|5|4	12	4	3	0|0|0	1	1	1	1	1	6.09	40	0	7	17.6923
Q96CW1	AP2M1	27|31|19	77	25.67	3	4|0|3	1	1	1	1	1	8.98	11	0	21	27.8161
Q96N66	MBOAT7	24|58|19	101	33.67	3	4|0|0	1	1	1	1	1	6.29	25.25	0	15	21.1864
Q96PK6	RBM14	18|34|21	73	24.33	3	8|6|2	0.99	1	0.99	1	0.99	3.5	4.56	0	33	27.6532
Q96RQ3	MCCC1	66|83|54	203	67.67	3	28|5|0	0.99	0.99	0.99	0.99	0.99	3.82	6.15	0	65	50.8966
Q96RY7	IFT140	4|6|7	17	5.67	3	0|0|0	1	1	1	1	1	7.84	56.67	0	1	0.957592
Q96S97	MYADM	4|13|6	23	7.67	3	0|0|0	1	1	1	1	1	7.84	76.67	0	6	10.2484
Q99729	HNRNPAB	8|23|9	40	13.33	3	2|1|0	1	1	1	1	1	6.92	13.33	0	6	16.2651
Q99832	CCT7	28|54|25	107	35.67	3	9|1|0	0.99	1	0.99	1	0.99	4.45	10.7	0	26	36.4641
Q9BPX1	HSD17B14	5|9|2	16	5.33	3	0|0|0	1	1	1	1	1	4.25	53.33	0	1	5.18519
Q9BQG0	MYBBP1A	42|40|17	99	33	3	5|0|0	1	1	1	1	1	4.87	19.8	0	63	34.1114
Q9BSJ8	ESYT1	4|26|14	44	14.67	3	0|0|0	1	1	1	1	1	7.84	146.67	0	21	22.192
Q9BTV4	TMEM43	3|4|2	9	3	3	0|0|0	0.99	1	0.99	1	0.99	4.25	30	0	7	17.5
Q9BUN8	DERL1	4|13|6	23	7.67	3	2|0|0	0.97	1	0.97	1	0.97	2.55	11.5	0	6	18.7251
Q9BZF1	OSBPL8	2|3|6	11	3.67	3	0|0|0	0.99	1	0.99	1	0.99	4.25	36.67	0	9	12.036
Q9H0A0	NAT10	5|2|2	9	3	3	0|0|0	0.99	1	0.99	1	0.99	4.25	30	0	19	18.8293
Q9H0D6	XRN2	3|4|2	9	3	3	0|0|0	0.99	1	0.99	1	0.99	4.25	30	0	12	13.3684
Q9H0U4	RAB1B	26|64|35	125	41.67	3	8|5|0	1	1	1	1	1	5.38	9.62	0	10	76.1194
Q9H4L5	OSBPL3	5|9|2	16	5.33	3	1|0|0	0.96	1	0.96	1	0.96	2.1	16	0	6	4.73506
Q9H4M9	EHD1	26|35|6	67	22.33	3	1|0|0	1	1	1	1	1	12.38	67	0	25	35.9551
Q9H5V8	CDCP1	30|32|17	79	26.33	3	0|0|0	1	1	1	1	1	28.01	263.33	0	22	19.6172
Q9H9B4	SFXN1	29|51|40	120	40	3	1|1|0	1	1	1	1	1	38.65	60	0	31	45.0311
Q9HAU0	PLEKHA5	11|10|6	27	9	3	0|0|0	1	1	1	1	1	11.15	90	0	1	0.985663
Q9HCC0	MCCC2	14|12|3	29	9.67	3	1|0|0	1	1	1	1	1	4.3	29	0	31	46.8917
Q9NP72	RAB18	6|11|2	19	6.33	3	0|0|0	1	1	1	1	1	4.25	63.33	0	13	49.0291
Q9NR30	DDX21	15|36|14	65	21.67	3	1|1|2	1	1	1	1	1	13.3	16.25	0	36	38.0587
Q9NR48	ASH1L	4|6|4	14	4.67	3	0|0|0	1	1	1	1	1	7.84	46.67	0	4	0.808353
Q9NRP0	OSTC	5|7|6	18	6	3	0|0|0	1	1	1	1	1	9.52	60	0	2	8.05369
Q9NVI7	ATAD3A	7|7|2	16	5.33	3	0|0|0	1	1	1	1	1	4.25	53.33	0	8	26.8139
Q9NXS3	KLHL28	6|20|9	35	11.67	3	0|0|0	1	1	1	1	1	11.15	116.67	0	1	3.15236
Q9NZ01	TECR	51|59|20	130	43.33	3	3|0|0	1	1	1	1	1	8.33	43.33	0	23	28.8961
Q9NZ08	ERAP1	5|10|2	17	5.67	3	0|0|0	1	1	1	1	1	4.25	56.67	0	3	3.29437
Q9NZB2	FAM120A	24|16|8	48	16	3	3|0|0	0.99	1	0.99	1	0.99	3.7	16	0	34	26.6547
Q9P035	HACD3	17|16|2	35	11.67	3	0|0|0	1	1	1	1	1	4.25	116.67	0	16	26.5193
Q9P2J5	LARS	41|89|30	160	53.33	3	4|1|0	1	1	1	1	1	11.97	32	0	58	31.0374
Q9UBF2	COPG2	2|8|6	16	5.33	3	0|0|0	1	1	1	1	1	4.25	53.33	0	2	6.08496
Q9UBM7	DHCR7	20|21|10	51	17	3	4|0|0	0.99	1	0.99	1	0.99	3.68	12.75	0	14	16.2105
Q9UG63	ABCF2	10|9|5	24	8	3	1|0|0	1	1	1	1	1	9.49	24	0	26	34.5104
Q9UJS0	SLC25A13	13|16|6	35	11.67	3	1|0|0	1	1	1	1	1	12.38	35	0	19	30.0741
Q9UKN1	MUC12	5|2|5	12	4	3	0|0|0	1	1	1	1	1	4.25	40	0	1	1.38737
Q9UL25	RAB21	12|10|2	24	8	3	0|0|0	1	1	1	1	1	4.25	80	0	11	36
Q9UQ05	KCNH4	5|10|10	25	8.33	3	0|5|0	0.89	0.96	0.89	0.96	0.89	1.18	5	0.01	2	1.57325
Q9Y277	VDAC3	3|5|2	10	3.33	3	1|0|0	0.96	1	0.96	1	0.96	2.1	10	0	6	15.1943
Q9Y305	ACOT9	24|41|11	76	25.33	3	8|1|0	0.96	1	0.96	1	0.96	1.96	8.44	0	21	30.5239
Q9Y4L1	HYOU1	23|32|7	62	20.67	3	1|0|0	1	1	1	1	1	15.42	62	0	41	33.1331
Q9Y624	F11R	9|7|5	21	7	3	0|0|0	1	1	1	1	1	9.52	70	0	15	44.1472
Q9Y639	NPTN	7|7|5	19	6.33	3	0|0|0	1	1	1	1	1	9.52	63.33	0	15	18.3417
Q9Y6B6	SAR1B	7|8|4	19	6.33	3	0|0|0	1	1	1	1	1	7.84	63.33	0	1	11.1111
