# Supplementary material for: Proximity Labeling and SILAC-Based Proteomic Approach Identifies Proteins at the Interface of Homotypic and Heterotypic Cancer Cell Interactions
Source: Mol Cell Proteomics. 2025 May 5;24(6):100986. doi: 10.1016/j.mcpro.2025.100986 (PMC12289527; doi:10.1016/j.mcpro.2025.100986)
Supplement: Supplemental Table S3 [file mmc10.xlsx]

## Sheet: Legend
Supplemantal Table S3. The list of enriched GO terms for biological processes, molecular functions, and cellular component at homotypic and heterotypic cancer cell interactions.
Tab 1. All significant GO terms for biological processes at homotypic interactions. The GO terms, which were shown in Fig. 5B and Supplemental Fig. S2, are highlighted.
Tab 2. All significant GO terms for biological processes at heterotypic interactions. The GO terms, which were shown in Fig. 5B and Supplemental Fig. S2, are highlighted.
Tab 3. All significant GO terms for molecular functions at homotypic interactions. The GO terms, which were shown in Fig. 5B and Supplemental Fig. S3, are highlighted.
Tab 4. All significant GO terms for molecular functions at heterotypic interactions. The GO terms, which were shown in Fig. 5B and Supplemental Fig. S3, are highlighted.
Tab 5. All significant GO terms for cellular component at homotypic interactions. The GO terms, which were shown in Fig. 5B and Supplemental Fig. S4, are highlighted.
Tab 6. All significant GO terms for cellular component at heterotypic interactions. The GO terms, which were shown in Fig. 5B and Supplemental Fig. S4, are highlighted.

## Sheet: Homo - Biological Processes
ID	Term	Term p-value corrected with Bonferroni step down	-Log10 (Corrected p-value)	Nr. Genes	Associated Genes Found
GO:0001618	virus receptor activity	3.86414e-15	14.4129	18	[CD46, CD55, CD81, CDK1, EGFR, EPHA2, F11R, ITGA2, ITGA5, ITGAV, ITGB1, ITGB5, NECTIN2, PVR, SCARB1, SLC1A5, SLC3A2, TFRC]
GO:0046718	viral entry into host cell	4.40168e-14	13.3564	22	[CD46, CD55, CD81, CDK1, EGFR, EPHA2, F11R, INSR, ITGA2, ITGA5, ITGAV, ITGB1, ITGB5, LGALS1, NECTIN2, NRP1, PHB1, PVR, SCARB1, SLC1A5, SLC3A2, TFRC]
GO:1990778	protein localization to cell periphery	1.05493e-13	12.9768	30	[ADAM10, AP2M1, ARL6IP5, ATP1B1, ATP1B3, ATP2B4, CD81, CDH1, CLTC, EGFR, EHD1, EHD4, EPHA2, EPHB2, ERBB2, ERBB4, F11R, GAK, ITGA3, ITGB1, JUP, NSF, PIK3R1, PLS1, PRNP, RAB10, RAB13, RAB8A, RAB8B, TPBG]
GO:0044409	entry into host	1.05602e-13	12.9763	22	[CD46, CD55, CD81, CDK1, EGFR, EPHA2, F11R, INSR, ITGA2, ITGA5, ITGAV, ITGB1, ITGB5, LGALS1, NECTIN2, NRP1, PHB1, PVR, SCARB1, SLC1A5, SLC3A2, TFRC]
GO:0051701	biological process involved in interaction with host	1.70429e-13	12.7685	24	[CD46, CD55, CD81, CDK1, EGFR, EPHA2, F11R, HSP90AB1, INSR, ITGA2, ITGA5, ITGAV, ITGB1, ITGB5, LGALS1, NECTIN2, NRP1, PHB1, PODXL, PVR, SCARB1, SLC1A5, SLC3A2, TFRC]
GO:0044000	movement in host	2.37802e-13	12.6238	23	[CD46, CD55, CD81, CDK1, EGFR, EPHA2, F11R, INSR, ITGA2, ITGA5, ITGAV, ITGB1, ITGB5, LGALS1, NECTIN2, NRP1, PHB1, PODXL, PVR, SCARB1, SLC1A5, SLC3A2, TFRC]
GO:0072659	protein localization to plasma membrane	2.90543e-13	12.5368	27	[AP2M1, ARL6IP5, ATP1B1, ATP1B3, ATP2B4, CD81, CDH1, CLTC, EGFR, EHD1, EHD4, EPHA2, EPHB2, F11R, GAK, ITGA3, ITGB1, JUP, NSF, PIK3R1, PLS1, PRNP, RAB10, RAB13, RAB8A, RAB8B, TPBG]
GO:0098657	import into cell	3.63999e-13	12.4389	46	[AP2A1, AP2M1, AP3D1, ARL6IP5, ATP1A1, ATP1B1, ATP1B3, ATP2B4, B2M, CANX, CD151, CD47, CD81, CD9, CLTC, DNAJC13, EGFR, EHD1, EHD4, ENPP1, EPRS1, ESYT2, GAK, GAPVD1, INSR, ITGA2, ITGAV, ITGB1, LRP8, PRNP, RAB14, SCARB1, SLC1A5, SLC27A4, SLC2A1, SLC30A1, SLC39A10, SLC39A6, SLC3A2, SLC6A14, SLC6A6, SLC7A2, SLC7A5, SURF4, TFRC, VAV2]
GO:0034330	cell junction organization	1.98025e-12	11.7033	41	[ADAM10, ARF4, CD9, CDH1, CTNNB1, EPHA2, EPHA4, EPHA7, EPHB2, EPHB3, ERBB2, ERBB4, F11R, FRMPD2, IGF1R, INSR, ITGA2, ITGA3, ITGA5, ITGA6, ITGB1, ITGB4, JUP, L1CAM, LRP8, LSR, MYO1C, NPTN, NRCAM, NRP1, OCLN, PIK3R1, PLXNB2, PRNP, PTK7, PTPRF, PTPRK, RAB13, RAB8B, RHOA, TPBG]
GO:0098609	cell-cell adhesion	2.98791e-12	11.5246	45	[ALCAM, AP3D1, B2M, CD276, CD44, CD46, CD47, CD55, CD81, CD9, CDH1, CELSR1, CELSR2, CTNNB1, EGFR, EPHA7, EPHB3, ERBB2, F11R, HLA-A, HLA-E, ITGA2, ITGA3, ITGA5, ITGA6, ITGAV, ITGB1, ITGB5, JUP, L1CAM, LGALS1, NCAM2, NECTIN2, NPTN, NRCAM, NT5E, PLXNB2, PODXL, PRNP, PTK7, PTPRF, PVR, RAB10, RHOA, TFRC]
GO:0072657	protein localization to membrane	1.10609e-10	9.95621	34	[ADAM10, AP2M1, AP3D1, ARL6IP5, ATP1B1, ATP1B3, ATP2B4, CD81, CDH1, CLTC, EGFR, EHD1, EHD4, EPHA2, EPHB2, ERBB2, ERBB4, F11R, GAK, HSP90AA1, ITGA3, ITGB1, JUP, MYO1C, NSF, PIK3R1, PLS1, PRNP, RAB10, RAB13, RAB8A, RAB8B, SRPRA, TPBG]
GO:0051668	localization within membrane	2.91848e-10	9.53484	36	[ADAM10, AP2M1, AP3D1, ARL6IP5, ATP1B1, ATP1B3, ATP2B4, CD81, CDH1, CLTC, EGFR, EHD1, EHD4, EPHA2, EPHB2, ERBB2, ERBB4, EXOC4, F11R, GAK, HSP90AA1, ITGA3, ITGB1, JUP, MYO1C, NSF, PIK3R1, PLS1, PRNP, RAB10, RAB13, RAB14, RAB8A, RAB8B, SRPRA, TPBG]
GO:0032880	regulation of protein localization	4.01274e-09	8.39656	39	[ACSL4, ADAM10, AP2M1, ATP2B4, CCT3, CCT4, CCT8, CD81, CDH1, CDK1, CELSR2, CLTC, CTNNB1, DNAJA1, EGFR, EPHA2, EPHB2, ERBB2, ERBB4, GAPVD1, HSP90AA1, HSP90AB1, HSPA8, HUWE1, ITGA3, ITGB1, JUP, MYO1C, PFKL, PFKM, PIK3R1, PLS1, PRNP, RAB14, RAB8A, SCFD1, TCP1, TFRC, TMED10]
GO:0030155	regulation of cell adhesion	7.3276e-09	8.13504	36	[ADAM10, AP3D1, B2M, CD276, CD44, CD46, CD47, CD55, CD81, CD9, CDH1, CELSR2, DDR1, EPHA2, EPHA4, EPHA7, EPHB2, EPHB3, ERBB2, F11R, HLA-A, HLA-E, ITGA2, ITGA3, ITGA5, ITGA6, ITGAV, JUP, LGALS1, NRP1, PIK3R1, PLXNB2, PODXL, PRNP, RHOA, TFRC]
GO:0031344	regulation of cell projection organization	8.6204e-09	8.06447	34	[AP2A1, ARF4, B2M, CD44, CDH1, DDR1, EHD1, EPHA2, EPHA4, EPHA7, EPHB2, EPHB3, GAK, HSP90AA1, IGF1R, ITGA2, ITGA3, ITGA6, L1CAM, LRP8, NPTN, NRCAM, NRP1, OCLN, PIK3R1, PLS1, PLXNB2, PODXL, PRNP, PTK7, PTPRF, RAB8B, RHOA, SEMA4C]
GO:0048193	Golgi vesicle transport	1.95878e-08	7.70802	22	[AP2A1, AP3D1, ARF4, ARF5, COPA, COPB1, DOP1B, EXOC4, GAK, HYOU1, MYO1B, NSF, PDCD6, RAB10, RAB13, RAB14, RAB1B, RAB8A, RAB8B, SCFD1, SURF4, TMED10]
GO:1903829	positive regulation of protein localization	6.51746e-08	7.18592	27	[ACSL4, ATP2B4, CCT3, CCT4, CCT8, CD81, CDH1, CDK1, EGFR, EPHA2, EPHB2, ERBB2, ERBB4, HSP90AA1, HSP90AB1, HUWE1, ITGA3, ITGB1, JUP, MYO1C, PFKM, PIK3R1, PLS1, PRNP, TCP1, TFRC, TMED10]
GO:0034329	cell junction assembly	7.61727e-08	7.1182	26	[CD9, CDH1, CTNNB1, EPHA2, EPHA7, EPHB2, EPHB3, ERBB4, F11R, FRMPD2, ITGA2, ITGA5, ITGA6, ITGB4, JUP, LSR, MYO1C, NPTN, NRCAM, NRP1, OCLN, PLXNB2, PTPRK, RAB13, RHOA, TPBG]
GO:0070848	response to growth factor	8.20317e-08	7.08602	33	[ATP2B4, CAD, CD44, CTNNB1, EGFR, EHD1, EHD4, EIF4A3, EPHA2, ERBB2, ERBB4, FGFR2, FGFR4, GARS1, GFRA1, HSP90AB1, IGF1R, INSR, IQGAP1, ITGA3, ITGA5, ITGB1, ITGB5, KCNH4, LRP8, MARS1, MYO1C, NPTN, NRP1, PDCD6, PTPRK, RAB14, SPINT1]
GO:0120035	regulation of plasma membrane bounded cell projection organization	9.01142e-08	7.04521	32	[AP2A1, ARF4, B2M, CD44, CDH1, DDR1, EHD1, EPHA2, EPHA4, EPHA7, EPHB2, EPHB3, GAK, HSP90AA1, IGF1R, ITGA3, ITGA6, L1CAM, LRP8, NPTN, NRCAM, NRP1, OCLN, PIK3R1, PLS1, PLXNB2, PODXL, PRNP, PTK7, PTPRF, RHOA, SEMA4C]
GO:0007169	transmembrane receptor protein tyrosine kinase signaling pathway	1.5297e-07	6.81539	30	[CTNNB1, DDR1, EGFR, ENPP1, EPHA2, EPHA4, EPHA7, EPHB2, EPHB3, EPHB4, ERBB2, ERBB4, FGFR2, FGFR4, GFRA1, IGF1R, INSR, IQGAP1, ITGA5, ITGB1, MYO1C, NAMPT, NPTN, NRP1, PDCD6, PIK3R1, RAB14, SLC27A4, TNS2, VAV2]
GO:0098739	import across plasma membrane	2.36221e-07	6.62668	17	[ARL6IP5, ATP1A1, ATP1B1, ATP1B3, ATP2B4, ITGB1, PRNP, SLC1A5, SLC2A1, SLC30A1, SLC39A10, SLC39A6, SLC3A2, SLC6A14, SLC6A6, SLC7A2, SLC7A5]
GO:0048729	tissue morphogenesis	2.89714e-07	6.53803	30	[CD151, CD44, CELSR1, CELSR2, CLIC4, CTNNB1, DDR1, EGFR, EPHA2, EPHA4, EPHA7, ERBB4, EXOC4, FGFR2, GARS1, ITGA2, ITGA3, ITGA5, ITGB1, ITGB4, NRP1, OXSR1, PLXNB2, PODXL, PTK7, RAB10, RHOA, SEMA4C, SPINT1, ST14]
GO:0071363	cellular response to growth factor stimulus	4.53047e-07	6.34386	31	[ATP2B4, CAD, CD44, CTNNB1, EGFR, EHD1, EHD4, EIF4A3, ERBB2, ERBB4, FGFR2, FGFR4, GARS1, GFRA1, HSP90AB1, IGF1R, INSR, IQGAP1, ITGA3, ITGA5, ITGB1, ITGB5, LRP8, MARS1, MYO1C, NPTN, NRP1, PDCD6, PTPRK, RAB14, SPINT1]
GO:1905039	carboxylic acid transmembrane transport	5.2428e-07	6.28044	17	[ABCG2, ARL6IP5, ITGB1, OXSR1, SLC16A3, SLC1A5, SLC25A11, SLC25A13, SLC26A2, SLC27A4, SLC2A1, SLC3A2, SLC6A14, SLC6A6, SLC7A2, SLC7A5, SLC7A6]
GO:1903825	organic acid transmembrane transport	5.61454e-07	6.25069	17	[ABCG2, ARL6IP5, ITGB1, OXSR1, SLC16A3, SLC1A5, SLC25A11, SLC25A13, SLC26A2, SLC27A4, SLC2A1, SLC3A2, SLC6A14, SLC6A6, SLC7A2, SLC7A5, SLC7A6]
GO:0007160	cell-matrix adhesion	6.48524e-07	6.18807	18	[BCAM, CD44, CTNNB1, DDR1, ITGA2, ITGA3, ITGA5, ITGA6, ITGAV, ITGB1, ITGB4, ITGB5, JUP, L1CAM, NRP1, PIK3R1, PTPRK, RHOA]
GO:0006418	tRNA aminoacylation for protein translation	8.09833e-07	6.0916	9	[AARS1, DARS1, EPRS1, GARS1, IARS1, MARS1, RARS1, WARS1, YARS1]
GO:0043039	tRNA aminoacylation	1.53026e-06	5.81523	9	[AARS1, DARS1, EPRS1, GARS1, IARS1, MARS1, RARS1, WARS1, YARS1]
GO:0050808	synapse organization	1.748e-06	5.75746	25	[ADAM10, ARF4, CDH1, CTNNB1, EPHA4, EPHA7, EPHB2, EPHB3, ERBB2, ERBB4, IGF1R, INSR, ITGA3, ITGB1, L1CAM, LRP8, NPTN, NRCAM, NRP1, PLXNB2, PRNP, PTK7, PTPRF, RHOA, TPBG]
GO:0043038	amino acid activation	1.86505e-06	5.72931	9	[AARS1, DARS1, EPRS1, GARS1, IARS1, MARS1, RARS1, WARS1, YARS1]
GO:0040017	positive regulation of locomotion	3.1952e-06	5.4955	27	[ADAM10, ATP5F1A, CD151, CD47, EGFR, EPHA2, EPHA4, EPHB2, IGF1R, INSR, ITGA2, ITGA3, ITGA5, ITGA6, ITGAV, ITGB1, MYO1C, NRP1, OXSR1, PDCD6, PIK3R1, PODXL, RHOA, RRAS2, SCARB1, SEMA4C, TPBG]
GO:0030335	positive regulation of cell migration	3.30165e-06	5.48127	26	[ADAM10, ATP5F1A, CD151, CD47, EGFR, EPHA2, EPHA4, EPHB2, IGF1R, INSR, ITGA2, ITGA3, ITGA5, ITGA6, ITGAV, ITGB1, MYO1C, NRP1, OXSR1, PDCD6, PIK3R1, PODXL, RHOA, RRAS2, SCARB1, SEMA4C]
GO:0018108	peptidyl-tyrosine phosphorylation	3.83435e-06	5.41631	18	[CD44, DDR1, EGFR, EHD4, EPHA4, EPHA7, EPHB2, ERBB2, ERBB4, FGFR2, FGFR4, GFRA1, IGF1R, INSR, ITGA5, LRP8, NRP1, PRNP]
GO:0008514	organic anion transmembrane transporter activity	3.88811e-06	5.41026	17	[ABCG2, OXSR1, SLC16A3, SLC1A5, SLC25A11, SLC25A13, SLC26A2, SLC27A4, SLC2A1, SLC39A10, SLC39A6, SLC3A2, SLC6A14, SLC6A6, SLC7A2, SLC7A5, SLC7A6]
GO:0018212	peptidyl-tyrosine modification	4.26609e-06	5.36997	18	[CD44, DDR1, EGFR, EHD4, EPHA4, EPHA7, EPHB2, ERBB2, ERBB4, FGFR2, FGFR4, GFRA1, IGF1R, INSR, ITGA5, LRP8, NRP1, PRNP]
GO:0045785	positive regulation of cell adhesion	5.45465e-06	5.26323	24	[AP3D1, B2M, CD276, CD44, CD46, CD47, CD55, CD81, EPHA4, ERBB2, F11R, HLA-A, HLA-E, ITGA2, ITGA3, ITGA5, ITGA6, ITGAV, JUP, LGALS1, NRP1, PODXL, RHOA, TFRC]
GO:1905477	positive regulation of protein localization to membrane	5.68804e-06	5.24504	12	[ATP2B4, CD81, EGFR, EPHA2, EPHB2, ERBB2, ITGA3, ITGB1, MYO1C, PIK3R1, PLS1, PRNP]
GO:0002009	morphogenesis of an epithelium	7.27058e-06	5.13843	25	[CD151, CD44, CELSR1, CELSR2, CLIC4, CTNNB1, DDR1, EGFR, EPHA2, EPHA4, EPHA7, ERBB4, FGFR2, ITGA5, ITGB1, NRP1, OXSR1, PLXNB2, PODXL, PTK7, RAB10, RHOA, SEMA4C, SPINT1, ST14]
GO:0046943	carboxylic acid transmembrane transporter activity	7.66756e-06	5.11534	14	[ABCG2, OXSR1, SLC16A3, SLC1A5, SLC25A11, SLC25A13, SLC26A2, SLC27A4, SLC3A2, SLC6A14, SLC6A6, SLC7A2, SLC7A5, SLC7A6]
GO:2000147	positive regulation of cell motility	7.70999e-06	5.11295	26	[ADAM10, ATP5F1A, CD151, CD47, EGFR, EPHA2, EPHA4, EPHB2, IGF1R, INSR, ITGA2, ITGA3, ITGA5, ITGA6, ITGAV, ITGB1, MYO1C, NRP1, OXSR1, PDCD6, PIK3R1, PODXL, RHOA, RRAS2, SCARB1, SEMA4C]
GO:1905475	regulation of protein localization to membrane	7.81315e-06	5.10717	15	[ADAM10, AP2M1, ATP2B4, CD81, CLTC, EGFR, EPHA2, EPHB2, ERBB2, ITGA3, ITGB1, MYO1C, PIK3R1, PLS1, PRNP]
GO:0005342	organic acid transmembrane transporter activity	8.21326e-06	5.08548	14	[ABCG2, OXSR1, SLC16A3, SLC1A5, SLC25A11, SLC25A13, SLC26A2, SLC27A4, SLC3A2, SLC6A14, SLC6A6, SLC7A2, SLC7A5, SLC7A6]
GO:0046777	protein autophosphorylation	9.52192e-06	5.02128	15	[CAD, DDR1, DDX3X, EGFR, ENPP1, EPHA4, EPHA7, EPHB3, EPHB4, ERBB4, FGFR2, FGFR4, IGF1R, INSR, OXSR1]
GO:0010975	regulation of neuron projection development	9.91851e-06	5.00355	23	[AP2A1, B2M, CDH1, DDR1, EHD1, EPHA4, EPHA7, EPHB2, EPHB3, GAK, IGF1R, ITGA3, ITGA6, L1CAM, LRP8, NPTN, NRCAM, NRP1, PLXNB2, PTK7, PTPRF, RHOA, SEMA4C]
GO:0140662	ATP-dependent protein folding chaperone	1.15512e-05	4.93737	8	[CCT3, CCT4, CCT8, HSP90AA1, HSP90AB1, HSPA8, HYOU1, TCP1]
GO:0005003	ephrin receptor activity	2.05503e-05	4.68718	6	[EPHA2, EPHA4, EPHA7, EPHB2, EPHB3, EPHB4]
GO:1903078	positive regulation of protein localization to plasma membrane	2.64232e-05	4.57801	9	[ATP2B4, EGFR, EPHA2, EPHB2, ITGA3, ITGB1, PIK3R1, PLS1, PRNP]
GO:0070201	regulation of establishment of protein localization	4.07884e-05	4.38946	24	[ACSL4, CCT3, CCT4, CCT8, CD81, CDH1, CDK1, DNAJA1, EGFR, ERBB2, GAPVD1, HSP90AA1, HSPA8, HUWE1, JUP, MYO1C, PFKL, PFKM, PIK3R1, PRNP, RAB8A, SCFD1, TCP1, TMED10]
GO:0001704	formation of primary germ layer	4.37671e-05	4.35885	12	[CTNNB1, EPHA2, EXOC4, FGFR2, GARS1, ITGA2, ITGA3, ITGA5, ITGAV, ITGB1, ITGB4, ITGB5]
GO:0008046	axon guidance receptor activity	4.5939e-05	4.33782	5	[EPHA7, EPHB2, EPHB3, L1CAM, PTK7]
GO:0010232	vascular transport	5.53711e-05	4.25672	10	[ABCG2, ATP2B4, INSR, SLC1A5, SLC27A4, SLC2A1, SLC6A6, SLC7A2, SLC7A5, TFRC]
GO:0150104	transport across blood-brain barrier	5.53711e-05	4.25672	10	[ABCG2, ATP2B4, INSR, SLC1A5, SLC27A4, SLC2A1, SLC6A6, SLC7A2, SLC7A5, TFRC]
GO:1903076	regulation of protein localization to plasma membrane	5.5766e-05	4.25363	11	[AP2M1, ATP2B4, CLTC, EGFR, EPHA2, EPHB2, ITGA3, ITGB1, PIK3R1, PLS1, PRNP]
GO:0031589	cell-substrate adhesion	6.28548e-05	4.20166	19	[BCAM, CD44, CTNNB1, DDR1, EPHB3, ITGA2, ITGA3, ITGA5, ITGA6, ITGAV, ITGB1, ITGB4, ITGB5, JUP, L1CAM, NRP1, PIK3R1, PTPRK, RHOA]
GO:0045216	cell-cell junction organization	6.92666e-05	4.15948	15	[ADAM10, CD9, CDH1, CTNNB1, EPHA2, EPHA4, EPHB2, F11R, FRMPD2, JUP, LSR, MYO1C, OCLN, RAB13, RHOA]
GO:1904375	regulation of protein localization to cell periphery	7.4773e-05	4.12626	12	[ADAM10, AP2M1, ATP2B4, CLTC, EGFR, EPHA2, EPHB2, ITGA3, ITGB1, PIK3R1, PLS1, PRNP]
GO:0089718	amino acid import across plasma membrane	7.92291e-05	4.10112	8	[ARL6IP5, ITGB1, SLC1A5, SLC3A2, SLC6A14, SLC6A6, SLC7A2, SLC7A5]
GO:0031346	positive regulation of cell projection organization	7.96301e-05	4.09892	19	[AP2A1, DDR1, EHD1, EPHA4, EPHB2, HSP90AA1, IGF1R, ITGA2, ITGA3, ITGA6, L1CAM, LRP8, NPTN, NRP1, OCLN, PIK3R1, PLXNB2, PTK7, RAB8B]
GO:0022407	regulation of cell-cell adhesion	8.10271e-05	4.09137	22	[AP3D1, B2M, CD276, CD44, CD46, CD47, CD55, CD81, CD9, CDH1, CELSR2, EPHA7, EPHB3, ERBB2, F11R, HLA-A, HLA-E, LGALS1, PODXL, PRNP, RHOA, TFRC]
GO:0007043	cell-cell junction assembly	8.66845e-05	4.06206	13	[CD9, CDH1, CTNNB1, EPHA2, EPHB2, F11R, FRMPD2, JUP, LSR, MYO1C, OCLN, RAB13, RHOA]
GO:0002711	positive regulation of T cell mediated immunity	9.48442e-05	4.02299	9	[B2M, CD55, CD81, HLA-A, HLA-B, HLA-C, HLA-E, NECTIN2, PVR]
GO:1900182	positive regulation of protein localization to nucleus	0.000110589	3.95629	10	[CCT3, CCT4, CCT8, CDH1, CDK1, HSP90AA1, JUP, PIK3R1, TCP1, TFRC]
GO:1904951	positive regulation of establishment of protein localization	0.000116083	3.93523	18	[ACSL4, CCT3, CCT4, CCT8, CD81, CDH1, CDK1, EGFR, ERBB2, HSP90AA1, HUWE1, JUP, MYO1C, PFKM, PIK3R1, PRNP, TCP1, TMED10]
GO:1904377	positive regulation of protein localization to cell periphery	0.000119346	3.92319	9	[ATP2B4, EGFR, EPHA2, EPHB2, ITGA3, ITGB1, PIK3R1, PLS1, PRNP]
GO:0015711	organic anion transport	0.000124804	3.90377	21	[ABCG2, ARL6IP5, CD47, EPRS1, ITGB1, OXSR1, SLC16A3, SLC1A5, SLC25A11, SLC25A13, SLC26A2, SLC27A4, SLC2A1, SLC39A10, SLC39A6, SLC3A2, SLC6A14, SLC6A6, SLC7A2, SLC7A5, SLC7A6]
GO:0007413	axonal fasciculation	0.000134312	3.87188	6	[EPHA4, EPHB2, EPHB3, NCAM2, NRCAM, NRP1]
GO:0106030	neuron projection fasciculation	0.000134312	3.87188	6	[EPHA4, EPHB2, EPHB3, NCAM2, NRCAM, NRP1]
GO:0061564	axon development	0.000138196	3.8595	23	[ALCAM, CDH1, DDR1, ECE1, EPHA4, EPHA7, EPHB2, EPHB3, ERBB2, FGFR2, FGFR4, IGF1R, ITGB1, L1CAM, NCAM2, NRCAM, NRP1, PLXNB2, PTK7, PTPRF, RAB10, RAB8A, SEMA4C]
GO:0007229	integrin-mediated signaling pathway	0.000138328	3.85909	11	[ADAM10, CD47, ITGA2, ITGA3, ITGA5, ITGA6, ITGAV, ITGB1, ITGB4, ITGB5, NRP1]
GO:2000573	positive regulation of DNA biosynthetic process	0.000148397	3.82858	9	[CCT3, CCT4, CCT8, CTNNB1, FGFR4, HSP90AA1, HSP90AB1, TCP1, XRCC5]
GO:0002475	antigen processing and presentation via MHC class Ib	0.000223072	3.65156	6	[AP3D1, B2M, HLA-A, HLA-B, HLA-C, HLA-E]
GO:0003018	vascular process in circulatory system	0.00022542	3.64701	16	[ABCG2, ATP2B1, ATP2B4, ECE1, EGFR, INSR, ITGB1, OCLN, RHOA, SLC1A5, SLC27A4, SLC2A1, SLC6A6, SLC7A2, SLC7A5, TFRC]
GO:0001916	positive regulation of T cell mediated cytotoxicity	0.000259929	3.58515	7	[B2M, HLA-A, HLA-B, HLA-C, HLA-E, NECTIN2, PVR]
GO:0031290	retinal ganglion cell axon guidance	0.000281931	3.54986	6	[ALCAM, EPHA7, EPHB2, EPHB3, NRCAM, NRP1]
GO:0051347	positive regulation of transferase activity	0.000296171	3.52846	18	[ATP2B4, CCT4, CD44, DDX3X, EGFR, EPHA4, ERBB2, HNRNPD, HSP90AA1, HSP90AB1, INSR, IQGAP1, LRP8, PHB1, PRNP, RHOA, TCP1, XRCC5]
GO:0046942	carboxylic acid transport	0.000331373	3.47968	18	[ABCG2, ARL6IP5, EPRS1, ITGB1, OXSR1, SLC16A3, SLC1A5, SLC25A11, SLC25A13, SLC26A2, SLC27A4, SLC2A1, SLC3A2, SLC6A14, SLC6A6, SLC7A2, SLC7A5, SLC7A6]
GO:0015849	organic acid transport	0.000343373	3.46423	18	[ABCG2, ARL6IP5, EPRS1, ITGB1, OXSR1, SLC16A3, SLC1A5, SLC25A11, SLC25A13, SLC26A2, SLC27A4, SLC2A1, SLC3A2, SLC6A14, SLC6A6, SLC7A2, SLC7A5, SLC7A6]
GO:0007159	leukocyte cell-cell adhesion	0.000347738	3.45875	19	[AP3D1, B2M, CD276, CD44, CD46, CD47, CD55, CD81, ERBB2, F11R, HLA-A, HLA-E, ITGA5, ITGB1, LGALS1, NT5E, PRNP, RHOA, TFRC]
GO:0051962	positive regulation of nervous system development	0.000376558	3.42417	16	[CTNNB1, EGFR, EPHA4, EPHB2, EPHB3, ITGB1, L1CAM, LRP8, NPTN, NRP1, PLXNB2, RHEB, SLC7A5, SPINT1, TPBG, XRCC5]
GO:0006892	post-Golgi vesicle-mediated transport	0.000377104	3.42354	10	[AP2A1, AP3D1, DOP1B, EXOC4, GAK, MYO1B, NSF, RAB10, RAB14, SCFD1]
GO:0006457	protein folding	0.00041277	3.38429	14	[B2M, CANX, CCT3, CCT4, CCT8, DNAJA1, GAK, HSP90AA1, HSP90AB1, HSPA8, HYOU1, PDIA6, PRDX4, TCP1]
GO:0003333	amino acid transmembrane transport	0.000441687	3.35489	10	[ARL6IP5, ITGB1, SLC1A5, SLC25A13, SLC3A2, SLC6A14, SLC6A6, SLC7A2, SLC7A5, SLC7A6]
GO:1902475	L-alpha-amino acid transmembrane transport	0.000454535	3.34243	9	[ARL6IP5, ITGB1, SLC1A5, SLC25A13, SLC3A2, SLC6A14, SLC7A2, SLC7A5, SLC7A6]
GO:0003872	6-phosphofructokinase activity	0.000700537	3.15457	3	[PFKL, PFKM, PFKP]
GO:0051960	regulation of nervous system development	0.000704274	3.15226	20	[B2M, CDH1, CTNNB1, EGFR, EPHA4, EPHA7, EPHB2, EPHB3, ITGB1, L1CAM, LRP8, NPTN, NRP1, PLXNB2, RHEB, SEMA4C, SLC7A5, SPINT1, TPBG, XRCC5]
GO:0099173	postsynapse organization	0.000726436	3.1388	13	[ADAM10, ARF4, EPHA4, EPHA7, EPHB2, EPHB3, IGF1R, INSR, ITGA3, LRP8, NRCAM, NRP1, PRNP]
GO:0060562	epithelial tube morphogenesis	0.000741006	3.13018	17	[CELSR1, CLIC4, CTNNB1, DDR1, EPHA2, EPHA4, EPHA7, FGFR2, NRP1, OXSR1, PLXNB2, PODXL, PTK7, RHOA, SEMA4C, SPINT1, ST14]
GO:0032868	response to insulin	0.000751064	3.12432	15	[ATP2B1, CAD, ENPP1, EPRS1, IGF1R, INSR, MYO1C, NAMPT, PIK3R1, RAB10, RAB13, RAB8A, SLC27A4, SLC2A1, TNS2]
GO:0007369	gastrulation	0.000759928	3.11923	13	[CTNNB1, EPHA2, EXOC4, FGFR2, GARS1, ITGA2, ITGA3, ITGA5, ITGAV, ITGB1, ITGB4, ITGB5, OXSR1]
GO:0044183	protein folding chaperone	0.000853583	3.06875	8	[CCT3, CCT4, CCT8, HSP90AA1, HSP90AB1, HSPA8, HYOU1, TCP1]
GO:0032869	cellular response to insulin stimulus	0.000883444	3.05382	13	[ATP2B1, ENPP1, EPRS1, IGF1R, INSR, MYO1C, NAMPT, PIK3R1, RAB10, RAB13, RAB8A, SLC27A4, TNS2]
GO:0050767	regulation of neurogenesis	0.000911167	3.0404	18	[B2M, CDH1, CTNNB1, EGFR, EPHA4, EPHA7, EPHB2, ITGB1, L1CAM, LRP8, NPTN, NRP1, PLXNB2, RHEB, SEMA4C, SLC7A5, SPINT1, XRCC5]
GO:0007409	axonogenesis	0.000969013	3.01367	20	[ALCAM, CDH1, ECE1, EPHA4, EPHA7, EPHB2, EPHB3, ERBB2, FGFR2, FGFR4, IGF1R, ITGB1, L1CAM, NRCAM, NRP1, PLXNB2, PTK7, RAB10, RAB8A, SEMA4C]
GO:0002428	antigen processing and presentation of peptide antigen via MHC class Ib	0.00096984	3.0133	5	[B2M, HLA-A, HLA-B, HLA-C, HLA-E]
GO:0033674	positive regulation of kinase activity	0.00099695	3.00133	15	[ATP2B4, CD44, DDX3X, EGFR, EPHA4, ERBB2, HSP90AA1, HSP90AB1, INSR, IQGAP1, LRP8, PHB1, PRNP, RHOA, XRCC5]
GO:0015807	L-amino acid transport	0.00109024	2.96248	9	[ARL6IP5, ITGB1, SLC1A5, SLC25A13, SLC3A2, SLC6A14, SLC7A2, SLC7A5, SLC7A6]
GO:0050769	positive regulation of neurogenesis	0.00109212	2.96173	14	[CTNNB1, EGFR, EPHA4, EPHB2, ITGB1, L1CAM, LRP8, NPTN, NRP1, PLXNB2, RHEB, SLC7A5, SPINT1, XRCC5]
GO:0001914	regulation of T cell mediated cytotoxicity	0.00109513	2.96053	7	[B2M, HLA-A, HLA-B, HLA-C, HLA-E, NECTIN2, PVR]
GO:0048333	mesodermal cell differentiation	0.00112308	2.94959	6	[FGFR2, GARS1, ITGA2, ITGA3, ITGB1, ITGB4]
GO:0106027	neuron projection organization	0.00117794	2.92888	9	[EPHA4, EPHB2, EPHB3, IGF1R, INSR, ITGA3, LRP8, PLS1, PRNP]
GO:2000278	regulation of DNA biosynthetic process	0.00151427	2.8198	10	[CCT3, CCT4, CCT8, CTNNB1, FGFR4, HNRNPD, HSP90AA1, HSP90AB1, TCP1, XRCC5]
GO:1904851	positive regulation of establishment of protein localization to telomere	0.00157406	2.80298	4	[CCT3, CCT4, CCT8, TCP1]
GO:0097485	neuron projection guidance	0.00160287	2.7951	14	[ALCAM, ECE1, EPHA4, EPHA7, EPHB2, EPHB3, ERBB2, FGFR4, L1CAM, NRCAM, NRP1, PLXNB2, PTK7, SEMA4C]
GO:0007411	axon guidance	0.00160287	2.7951	14	[ALCAM, ECE1, EPHA4, EPHA7, EPHB2, EPHB3, ERBB2, FGFR4, L1CAM, NRCAM, NRP1, PLXNB2, PTK7, SEMA4C]
GO:0002824	positive regulation of adaptive immune response based on somatic recombination of immune receptors built from immunoglobulin superfamily domains	0.00161005	2.79316	10	[B2M, CD55, CD81, HLA-A, HLA-B, HLA-C, HLA-E, NECTIN2, PVR, TFRC]
GO:0010720	positive regulation of cell development	0.00163998	2.78516	19	[AP3D1, CD46, CTNNB1, EGFR, EPHA4, EPHB2, F11R, ITGB1, L1CAM, LGALS1, LRP8, NPTN, NRP1, PLXNB2, RHEB, RHOA, SLC7A5, SPINT1, XRCC5]
GO:0001707	mesoderm formation	0.00168124	2.77437	8	[EPHA2, EXOC4, FGFR2, GARS1, ITGA2, ITGA3, ITGB1, ITGB4]
GO:0007004	telomere maintenance via telomerase	0.00168124	2.77437	8	[CCT3, CCT4, CCT8, CTNNB1, HSP90AA1, HSP90AB1, TCP1, XRCC5]
GO:0070371	ERK1 and ERK2 cascade	0.00173759	2.76005	16	[CD44, CDK1, DDR1, EGFR, EPHA2, EPHA4, EPHA7, EPHB2, ERBB2, ERBB4, FGFR2, FGFR4, ITGAV, NRP1, PHB1, TPBG]
GO:0031647	regulation of protein stability	0.0020062	2.69763	16	[ATP1B1, ATP1B3, CCT3, CCT4, CCT8, CD81, DDOST, EPHA4, GAPDH, HSP90AA1, HSP90AB1, HSPA8, PHB1, PIK3R1, PRNP, TCP1]
GO:0048332	mesoderm morphogenesis	0.00202052	2.69454	8	[EPHA2, EXOC4, FGFR2, GARS1, ITGA2, ITGA3, ITGB1, ITGB4]
GO:0002709	regulation of T cell mediated immunity	0.00202562	2.69344	9	[B2M, CD55, CD81, HLA-A, HLA-B, HLA-C, HLA-E, NECTIN2, PVR]
GO:0045860	positive regulation of protein kinase activity	0.00203244	2.69198	14	[ATP2B4, DDX3X, EGFR, EPHA4, ERBB2, HSP90AA1, HSP90AB1, INSR, IQGAP1, LRP8, PHB1, PRNP, RHOA, XRCC5]
GO:0002708	positive regulation of lymphocyte mediated immunity	0.00206545	2.68498	10	[B2M, CD55, CD81, HLA-A, HLA-B, HLA-C, HLA-E, NECTIN2, PVR, TFRC]
GO:0032212	positive regulation of telomere maintenance via telomerase	0.00213634	2.67033	6	[CCT3, CCT4, CCT8, CTNNB1, TCP1, XRCC5]
GO:0006278	RNA-templated DNA biosynthetic process	0.00216607	2.66433	9	[CCT3, CCT4, CCT8, CTNNB1, HNRNPD, HSP90AA1, HSP90AB1, TCP1, XRCC5]
GO:0010976	positive regulation of neuron projection development	0.00228852	2.64045	11	[AP2A1, DDR1, EHD1, EPHB2, IGF1R, ITGA3, ITGA6, LRP8, NPTN, PLXNB2, PTK7]
GO:0002821	positive regulation of adaptive immune response	0.0023307	2.63251	10	[B2M, CD55, CD81, HLA-A, HLA-B, HLA-C, HLA-E, NECTIN2, PVR, TFRC]
GO:0070203	regulation of establishment of protein localization to telomere	0.00235648	2.62774	4	[CCT3, CCT4, CCT8, TCP1]
GO:1904869	regulation of protein localization to Cajal body	0.00235648	2.62774	4	[CCT3, CCT4, CCT8, TCP1]
GO:1904871	positive regulation of protein localization to Cajal body	0.00235648	2.62774	4	[CCT3, CCT4, CCT8, TCP1]
GO:0002822	regulation of adaptive immune response based on somatic recombination of immune receptors built from immunoglobulin superfamily domains	0.00245286	2.61033	12	[B2M, CD46, CD55, CD81, EPHB2, HLA-A, HLA-B, HLA-C, HLA-E, NECTIN2, PVR, TFRC]
GO:0033627	cell adhesion mediated by integrin	0.00284066	2.54658	8	[EPHA2, ITGA2, ITGA3, ITGA5, ITGA6, ITGAV, ITGB1, PODXL]
GO:0006898	receptor-mediated endocytosis	0.0028841	2.53999	14	[AP2A1, AP2M1, B2M, CANX, CD81, CD9, CLTC, DNAJC13, EGFR, GAK, INSR, ITGAV, ITGB1, TFRC]
GO:0015804	neutral amino acid transport	0.00306978	2.51289	7	[SLC1A5, SLC25A13, SLC3A2, SLC6A14, SLC6A6, SLC7A5, SLC7A6]
GO:0002699	positive regulation of immune effector process	0.00311059	2.50716	14	[B2M, CD46, CD55, CD81, EPHB2, HLA-A, HLA-B, HLA-C, HLA-E, NECTIN2, PHB1, PVR, SLC7A5, TFRC]
GO:0002456	T cell mediated immunity	0.00314562	2.50229	10	[B2M, CD46, CD55, CD81, HLA-A, HLA-B, HLA-C, HLA-E, NECTIN2, PVR]
GO:0090505	epiboly involved in wound healing	0.00327913	2.48424	6	[CD151, CD44, DDR1, ITGA5, ITGB1, RHOA]
GO:0044319	wound healing, spreading of cells	0.00327913	2.48424	6	[CD151, CD44, DDR1, ITGA5, ITGB1, RHOA]
GO:1904358	positive regulation of telomere maintenance via telomere lengthening	0.00327913	2.48424	6	[CCT3, CCT4, CCT8, CTNNB1, TCP1, XRCC5]
GO:0150115	cell-substrate junction organization	0.00329141	2.48262	9	[ITGA2, ITGA5, ITGA6, ITGB4, NRP1, PIK3R1, PTPRK, RAB8B, RHOA]
GO:0120192	tight junction assembly	0.00332392	2.47835	8	[EPHA2, EPHB2, F11R, FRMPD2, LSR, MYO1C, OCLN, RAB13]
GO:0070202	regulation of establishment of protein localization to chromosome	0.00340859	2.46743	4	[CCT3, CCT4, CCT8, TCP1]
GO:1904816	positive regulation of protein localization to chromosome, telomeric region	0.00340859	2.46743	4	[CCT3, CCT4, CCT8, TCP1]
GO:1903405	protein localization to nuclear body	0.00340859	2.46743	4	[CCT3, CCT4, CCT8, TCP1]
GO:2001252	positive regulation of chromosome organization	0.003508	2.45494	9	[CCT3, CCT4, CCT8, CDK1, CTNNB1, HNRNPD, SMC2, TCP1, XRCC5]
GO:0042063	gliogenesis	0.00356915	2.44744	16	[CD9, CDK1, CTNNB1, EGFR, EIF2B1, EPHA4, ERBB2, ITGB4, LRP8, PHGDH, PRDX6, RHEB, RHOA, RRAS2, SLC7A5, SPINT1]
GO:0097061	dendritic spine organization	0.00358376	2.44566	8	[EPHA4, EPHB2, EPHB3, IGF1R, INSR, ITGA3, LRP8, PRNP]
GO:0015171	amino acid transmembrane transporter activity	0.00358376	2.44566	8	[SLC1A5, SLC25A13, SLC3A2, SLC6A14, SLC6A6, SLC7A2, SLC7A5, SLC7A6]
GO:0090504	epiboly	0.00371592	2.42993	6	[CD151, CD44, DDR1, ITGA5, ITGB1, RHOA]
GO:0019885	antigen processing and presentation of endogenous peptide antigen via MHC class I	0.00377218	2.42341	5	[B2M, HLA-A, HLA-B, HLA-C, HLA-E]
GO:0098742	cell-cell adhesion via plasma-membrane adhesion molecules	0.00414281	2.3827	14	[ALCAM, CDH1, CELSR1, CELSR2, ITGA3, ITGA5, ITGB1, L1CAM, NECTIN2, NPTN, PLXNB2, PTK7, PTPRF, PVR]
GO:0010833	telomere maintenance via telomere lengthening	0.00419684	2.37708	8	[CCT3, CCT4, CCT8, CTNNB1, HSP90AA1, HSP90AB1, TCP1, XRCC5]
GO:0031341	regulation of cell killing	0.00455393	2.34161	9	[B2M, CD55, CD59, HLA-A, HLA-B, HLA-C, HLA-E, NECTIN2, PVR]
GO:0050807	regulation of synapse organization	0.00457613	2.3395	13	[ADAM10, ARF4, CTNNB1, EPHA4, EPHA7, EPHB2, EPHB3, ITGB1, LRP8, NRCAM, PRNP, RHOA, TPBG]
GO:0072175	epithelial tube formation	0.00462496	2.33489	10	[CELSR1, CTNNB1, FGFR2, OXSR1, PLXNB2, PODXL, PTK7, SEMA4C, SPINT1, ST14]
GO:0002819	regulation of adaptive immune response	0.00477786	2.32077	12	[B2M, CD46, CD55, CD81, EPHB2, HLA-A, HLA-B, HLA-C, HLA-E, NECTIN2, PVR, TFRC]
GO:0015291	secondary active transmembrane transporter activity	0.00493709	2.30653	14	[ATP1B1, SLC16A3, SLC1A5, SLC25A11, SLC25A13, SLC26A2, SLC30A1, SLC39A10, SLC39A6, SLC3A2, SLC6A14, SLC6A6, SLC7A5, SLC7A6]
GO:0034113	heterotypic cell-cell adhesion	0.00494331	2.30598	7	[CD44, CD47, ITGA5, ITGAV, ITGB1, JUP, NRCAM]
GO:0022409	positive regulation of cell-cell adhesion	0.00498574	2.30227	15	[AP3D1, B2M, CD276, CD44, CD46, CD47, CD55, CD81, F11R, HLA-A, HLA-E, LGALS1, PODXL, RHOA, TFRC]
GO:0120193	tight junction organization	0.00524438	2.28031	8	[EPHA2, EPHB2, F11R, FRMPD2, LSR, MYO1C, OCLN, RAB13]
GO:0032388	positive regulation of intracellular transport	0.00540146	2.26749	12	[CD81, CDH1, CDK1, DYNC1H1, EHD1, ERBB2, HSP90AA1, HUWE1, JUP, MYO1C, PIK3R1, PRNP]
GO:0015179	L-amino acid transmembrane transporter activity	0.00540255	2.2674	7	[SLC1A5, SLC25A13, SLC3A2, SLC6A14, SLC7A2, SLC7A5, SLC7A6]
GO:0001913	T cell mediated cytotoxicity	0.00540255	2.2674	7	[B2M, HLA-A, HLA-B, HLA-C, HLA-E, NECTIN2, PVR]
GO:0002483	antigen processing and presentation of endogenous peptide antigen	0.0054189	2.26609	5	[B2M, HLA-A, HLA-B, HLA-C, HLA-E]
GO:0001822	kidney development	0.00564881	2.24804	15	[CTNNB1, EPHA4, EPHA7, ERBB4, FGFR2, GARS1, GFRA1, IQGAP1, ITGA3, NRP1, OXSR1, PODXL, PTK7, RHOA, TNS2]
GO:0050803	regulation of synapse structure or activity	0.00568273	2.24544	13	[ADAM10, ARF4, CTNNB1, EPHA4, EPHA7, EPHB2, EPHB3, ITGB1, LRP8, NRCAM, PRNP, RHOA, TPBG]
GO:0048210	Golgi vesicle fusion to target membrane	0.0058073	2.23603	3	[RAB13, RAB8A, RAB8B]
GO:1900180	regulation of protein localization to nucleus	0.00630825	2.20009	10	[CCT3, CCT4, CCT8, CDH1, CDK1, HSP90AA1, JUP, PIK3R1, TCP1, TFRC]
GO:0015803	branched-chain amino acid transport	0.00634	2.19791	4	[SLC3A2, SLC6A14, SLC7A5, SLC7A6]
GO:1904814	regulation of protein localization to chromosome, telomeric region	0.00634	2.19791	4	[CCT3, CCT4, CCT8, TCP1]
GO:1990173	protein localization to nucleoplasm	0.00634	2.19791	4	[CCT3, CCT4, CCT8, TCP1]
GO:0071364	cellular response to epidermal growth factor stimulus	0.00683662	2.16516	6	[CAD, EGFR, ERBB2, ERBB4, IQGAP1, MARS1]
GO:0015175	neutral L-amino acid transmembrane transporter activity	0.00683662	2.16516	6	[SLC1A5, SLC25A13, SLC3A2, SLC6A14, SLC6A6, SLC7A5]
GO:0022853	active monoatomic ion transmembrane transporter activity	0.00684728	2.16448	13	[ATP1A1, ATP1B1, ATP2A2, ATP2B1, ATP2B4, SLC16A3, SLC25A13, SLC30A1, SLC39A10, SLC39A6, SLC3A2, SLC6A14, SLC6A6]
GO:0098631	cell adhesion mediator activity	0.00703816	2.15254	7	[BCAM, CD47, ITGA2, ITGB1, JUP, NRCAM, RAB10]
GO:0060560	developmental growth involved in morphogenesis	0.00708221	2.14983	13	[ALCAM, CDH1, CTNNB1, DDR1, EPHA7, FGFR2, IQGAP1, ITGB1, L1CAM, NRCAM, NRP1, PTK7, SEMA4C]
GO:1901653	cellular response to peptide	0.00770178	2.11341	16	[ATP2B1, ENPP1, EPHA4, EPHB2, EPRS1, IGF1R, INSR, MYO1C, NAMPT, PIK3R1, PRNP, RAB10, RAB13, RAB8A, SLC27A4, TNS2]
GO:0043534	blood vessel endothelial cell migration	0.00774356	2.11106	9	[ATP2B4, ATP5F1A, EPHA2, EPHB4, ITGB1, JUP, NRP1, RHOA, SCARB1]
GO:0071774	response to fibroblast growth factor	0.00774356	2.11106	9	[CD44, CTNNB1, FGFR2, FGFR4, IQGAP1, ITGB1, KCNH4, NPTN, RAB14]
GO:0072001	renal system development	0.00793219	2.10061	15	[CTNNB1, EPHA4, EPHA7, ERBB4, FGFR2, GARS1, GFRA1, IQGAP1, ITGA3, NRP1, OXSR1, PODXL, PTK7, RHOA, TNS2]
GO:0005005	transmembrane-ephrin receptor activity	0.00836503	2.07753	4	[EPHA4, EPHA7, EPHB2, EPHB3]
GO:0008038	neuron recognition	0.00849838	2.07066	6	[EPHA4, EPHB2, EPHB3, NCAM2, NRCAM, NRP1]
GO:0006865	amino acid transport	0.00850901	2.07012	10	[ARL6IP5, ITGB1, SLC1A5, SLC25A13, SLC3A2, SLC6A14, SLC6A6, SLC7A2, SLC7A5, SLC7A6]
GO:0002706	regulation of lymphocyte mediated immunity	0.00858703	2.06616	11	[B2M, CD46, CD55, CD81, HLA-A, HLA-B, HLA-C, HLA-E, NECTIN2, PVR, TFRC]
GO:0051054	positive regulation of DNA metabolic process	0.00860669	2.06516	14	[CCT3, CCT4, CCT8, CDK1, CTNNB1, EGFR, FGFR4, HNRNPD, HSP90AA1, HSP90AB1, IGF1R, TCP1, TFRC, XRCC5]
GO:0035148	tube formation	0.00886787	2.05218	10	[CELSR1, CTNNB1, FGFR2, OXSR1, PLXNB2, PODXL, PTK7, SEMA4C, SPINT1, ST14]
GO:0001912	positive regulation of leukocyte mediated cytotoxicity	0.0089801	2.04672	7	[B2M, HLA-A, HLA-B, HLA-C, HLA-E, NECTIN2, PVR]
GO:0050821	protein stabilization	0.00927818	2.03254	12	[ATP1B1, ATP1B3, CCT3, CCT4, CCT8, EPHA4, GAPDH, HSP90AA1, HSP90AB1, PHB1, PIK3R1, TCP1]
GO:0002705	positive regulation of leukocyte mediated immunity	0.00929328	2.03183	10	[B2M, CD55, CD81, HLA-A, HLA-B, HLA-C, HLA-E, NECTIN2, PVR, TFRC]
GO:0051972	regulation of telomerase activity	0.00936089	2.02868	6	[CCT4, HNRNPD, HSP90AA1, HSP90AB1, TCP1, XRCC5]
GO:0032206	positive regulation of telomere maintenance	0.00969924	2.01326	7	[CCT3, CCT4, CCT8, CTNNB1, HNRNPD, TCP1, XRCC5]
GO:0140358	P-type transmembrane transporter activity	0.0102136	1.99082	5	[ATP1A1, ATP1B1, ATP2A2, ATP2B1, ATP2B4]
GO:0015662	P-type ion transporter activity	0.0102136	1.99082	5	[ATP1A1, ATP1B1, ATP2A2, ATP2B1, ATP2B4]
GO:0070372	regulation of ERK1 and ERK2 cascade	0.0103536	1.98491	14	[CD44, DDR1, EGFR, EPHA2, EPHA4, EPHA7, EPHB2, ERBB2, ERBB4, FGFR2, FGFR4, NRP1, PHB1, TPBG]
GO:0071526	semaphorin-plexin signaling pathway	0.0103751	1.98401	6	[ECE1, ERBB2, NRP1, PLXNB2, RHOA, SEMA4C]
GO:0070849	response to epidermal growth factor	0.0103751	1.98401	6	[CAD, EGFR, ERBB2, ERBB4, IQGAP1, MARS1]
GO:1904874	positive regulation of telomerase RNA localization to Cajal body	0.0105882	1.97518	4	[CCT3, CCT4, CCT8, TCP1]
GO:0002486	antigen processing and presentation of endogenous peptide antigen via MHC class I via ER pathway, TAP-independent	0.0105882	1.97518	4	[HLA-A, HLA-B, HLA-C, HLA-E]
GO:0071681	cellular response to indole-3-methanol	0.0106798	1.97144	3	[CDH1, CTNNB1, JUP]
GO:0042270	protection from natural killer cell mediated cytotoxicity	0.0106798	1.97144	3	[HLA-A, HLA-B, HLA-E]
GO:0006520	amino acid metabolic process	0.0113311	1.94573	14	[AARS1, ATP2B4, CAD, DARS1, EPRS1, GARS1, IARS1, MARS1, PHGDH, PRNP, RARS1, SLC25A13, WARS1, YARS1]
GO:0048013	ephrin receptor signaling pathway	0.0128036	1.89267	6	[EPHA2, EPHA4, EPHA7, EPHB2, EPHB3, EPHB4]
GO:1900120	regulation of receptor binding	0.0135457	1.8682	4	[ATP2A2, B2M, NRP1, PTPRF]
GO:1903039	positive regulation of leukocyte cell-cell adhesion	0.014028	1.853	13	[AP3D1, B2M, CD276, CD44, CD46, CD47, CD55, CD81, HLA-A, HLA-E, LGALS1, RHOA, TFRC]
GO:0072348	sulfur compound transport	0.0140822	1.85133	6	[ABCG2, SLC25A11, SLC26A2, SLC3A2, SLC6A6, SLC7A5]
GO:0003720	telomerase activity	0.0140822	1.85133	6	[CCT4, HNRNPD, HSP90AA1, HSP90AB1, TCP1, XRCC5]
GO:0007156	homophilic cell adhesion via plasma membrane adhesion molecules	0.0141246	1.85003	10	[CDH1, CELSR1, CELSR2, ITGB1, L1CAM, NECTIN2, NPTN, PLXNB2, PTK7, PVR]
GO:0090316	positive regulation of intracellular protein transport	0.0147423	1.83144	10	[CD81, CDH1, CDK1, ERBB2, HSP90AA1, HUWE1, JUP, MYO1C, PIK3R1, PRNP]
GO:0043588	skin development	0.0154637	1.81069	14	[CELSR1, CLIC4, CTNNB1, EGFR, EPHA2, FGFR2, ITGA2, ITGA3, ITGA6, ITGB4, JUP, LSR, SLC27A4, ST14]
GO:0051973	positive regulation of telomerase activity	0.0155939	1.80704	5	[CCT4, HSP90AA1, HSP90AB1, TCP1, XRCC5]
GO:0070198	protein localization to chromosome, telomeric region	0.0155939	1.80704	5	[CCT3, CCT4, CCT8, TCP1, XRCC5]
GO:0019883	antigen processing and presentation of endogenous antigen	0.0155939	1.80704	5	[B2M, HLA-A, HLA-B, HLA-C, HLA-E]
GO:0031343	positive regulation of cell killing	0.0166546	1.77847	7	[B2M, HLA-A, HLA-B, HLA-C, HLA-E, NECTIN2, PVR]
GO:0070200	establishment of protein localization to telomere	0.0168184	1.77422	4	[CCT3, CCT4, CCT8, TCP1]
GO:0002476	antigen processing and presentation of endogenous peptide antigen via MHC class Ib	0.0168184	1.77422	4	[HLA-A, HLA-B, HLA-C, HLA-E]
GO:0002484	antigen processing and presentation of endogenous peptide antigen via MHC class I via ER pathway	0.0168184	1.77422	4	[HLA-A, HLA-B, HLA-C, HLA-E]
GO:0099175	regulation of postsynapse organization	0.0168499	1.7734	8	[ADAM10, ARF4, EPHA4, EPHA7, EPHB2, LRP8, NRCAM, PRNP]
GO:0050670	regulation of lymphocyte proliferation	0.017191	1.7647	12	[CD276, CD46, CD55, CD81, CTNNB1, EPHB2, ERBB2, HLA-A, HLA-E, PRNP, SLC39A10, TFRC]
GO:0051222	positive regulation of protein transport	0.0177096	1.75179	14	[ACSL4, CD81, CDH1, CDK1, EGFR, ERBB2, HSP90AA1, HUWE1, JUP, MYO1C, PFKM, PIK3R1, PRNP, TMED10]
GO:0071680	response to indole-3-methanol	0.017716	1.75164	3	[CDH1, CTNNB1, JUP]
GO:0008443	phosphofructokinase activity	0.017716	1.75164	3	[PFKL, PFKM, PFKP]
GO:0038024	cargo receptor activity	0.0177357	1.75115	7	[ENPP1, INSR, ITGAV, LRP8, SCARB1, SURF4, TFRC]
GO:0140056	organelle localization by membrane tethering	0.0177357	1.75115	7	[ATP2A2, ESYT1, ESYT2, EXOC4, RAB13, RAB8A, RAB8B]
GO:0008543	fibroblast growth factor receptor signaling pathway	0.0189861	1.72156	7	[CTNNB1, FGFR2, FGFR4, IQGAP1, ITGB1, NPTN, RAB14]
GO:0033002	muscle cell proliferation	0.0190316	1.72052	11	[CDK1, CTNNB1, EGFR, ERBB4, FGFR2, GARS1, IGF1R, ITGA2, PHB1, PIK3R1, XRCC5]
GO:0015297	antiporter activity	0.0196485	1.70667	9	[ATP1B1, SLC1A5, SLC25A11, SLC25A13, SLC26A2, SLC30A1, SLC3A2, SLC7A5, SLC7A6]
GO:0007498	mesoderm development	0.0196485	1.70667	9	[EPHA2, EXOC4, FGFR2, GARS1, ITGA2, ITGA3, ITGB1, ITGB4, OXSR1]
GO:0032328	alanine transport	0.0204907	1.68844	4	[SLC3A2, SLC6A14, SLC6A6, SLC7A5]
GO:1904872	regulation of telomerase RNA localization to Cajal body	0.0204907	1.68844	4	[CCT3, CCT4, CCT8, TCP1]
GO:0032944	regulation of mononuclear cell proliferation	0.020987	1.67805	12	[CD276, CD46, CD55, CD81, CTNNB1, EPHB2, ERBB2, HLA-A, HLA-E, PRNP, SLC39A10, TFRC]
GO:0044344	cellular response to fibroblast growth factor stimulus	0.0210225	1.67732	8	[CD44, CTNNB1, FGFR2, FGFR4, IQGAP1, ITGB1, NPTN, RAB14]
GO:0071897	DNA biosynthetic process	0.0211197	1.67531	11	[CCT3, CCT4, CCT8, CTNNB1, FGFR4, HNRNPD, HSP90AA1, HSP90AB1, PHB1, TCP1, XRCC5]
GO:0043297	apical junction assembly	0.0216805	1.66393	7	[EPHA2, F11R, FRMPD2, MYO1C, OCLN, RAB13, RHOA]
GO:0007611	learning or memory	0.02273	1.6434	13	[ARF4, ARL6IP5, B2M, EGFR, EIF4A3, EPHB2, INSR, ITGA3, ITGA5, ITGB1, PRNP, TPBG, VDAC3]
GO:0051251	positive regulation of lymphocyte activation	0.022801	1.64205	14	[AP3D1, B2M, CD276, CD46, CD47, CD55, CD81, EPHB2, HLA-A, HLA-E, LGALS1, RHOA, SLC39A10, TFRC]
GO:0050870	positive regulation of T cell activation	0.0238189	1.62308	12	[AP3D1, B2M, CD276, CD46, CD47, CD55, CD81, HLA-A, HLA-E, LGALS1, RHOA, TFRC]
GO:0032210	regulation of telomere maintenance via telomerase	0.023916	1.62131	6	[CCT3, CCT4, CCT8, CTNNB1, TCP1, XRCC5]
GO:0090672	telomerase RNA localization	0.0246144	1.60881	4	[CCT3, CCT4, CCT8, TCP1]
GO:0090685	RNA localization to nucleus	0.0246144	1.60881	4	[CCT3, CCT4, CCT8, TCP1]
GO:0090670	RNA localization to Cajal body	0.0246144	1.60881	4	[CCT3, CCT4, CCT8, TCP1]
GO:0090671	telomerase RNA localization to Cajal body	0.0246144	1.60881	4	[CCT3, CCT4, CCT8, TCP1]
GO:0050890	cognition	0.0261145	1.58312	14	[ARF4, ARL6IP5, B2M, DOP1B, EGFR, EIF4A3, EPHB2, INSR, ITGA3, ITGA5, ITGB1, PRNP, TPBG, VDAC3]
GO:0043491	phosphatidylinositol 3-kinase/protein kinase B signal transduction	0.0290605	1.5367	13	[DDR1, EGFR, EPHA2, ERBB2, ERBB4, IGF1R, INSR, ITGB1, PDCD6, PHB1, PIK3R1, TPBG, VAV2]
GO:0042098	T cell proliferation	0.0293397	1.53254	11	[CD151, CD276, CD46, CD55, CD81, CTNNB1, ERBB2, HLA-A, HLA-E, PRNP, TFRC]
GO:0097062	dendritic spine maintenance	0.0297082	1.52712	4	[IGF1R, INSR, ITGA3, PRNP]
GO:0050671	positive regulation of lymphocyte proliferation	0.0312112	1.50569	9	[CD276, CD46, CD55, CD81, EPHB2, HLA-A, HLA-E, SLC39A10, TFRC]
GO:0042129	regulation of T cell proliferation	0.032098	1.49352	10	[CD276, CD46, CD55, CD81, CTNNB1, ERBB2, HLA-A, HLA-E, PRNP, TFRC]
GO:0002702	positive regulation of production of molecular mediator of immune response	0.0325539	1.4874	9	[B2M, CD55, CD81, EPHB2, HLA-A, HLA-E, PHB1, SLC7A5, TFRC]
GO:1990138	neuron projection extension	0.0332683	1.47797	10	[ALCAM, CDH1, CTNNB1, DDR1, IQGAP1, ITGB1, L1CAM, NRCAM, NRP1, SEMA4C]
GO:1901342	regulation of vasculature development	0.0343332	1.46429	13	[ADAM10, ATP2B4, CEMIP2, CTNNB1, EPHA2, ERBB2, GARS1, ITGA5, ITGB1, JUP, NRP1, PDCD6, WARS1]
GO:0030449	regulation of complement activation	0.0352203	1.45321	4	[CD46, CD55, CD59, PHB1]
GO:0032946	positive regulation of mononuclear cell proliferation	0.0352428	1.45293	9	[CD276, CD46, CD55, CD81, EPHB2, HLA-A, HLA-E, SLC39A10, TFRC]
GO:0072349	modified amino acid transmembrane transporter activity	0.0353292	1.45187	5	[OXSR1, SLC25A13, SLC6A14, SLC7A2, SLC7A6]
GO:0002474	antigen processing and presentation of peptide antigen via MHC class I	0.0353292	1.45187	5	[B2M, HLA-A, HLA-B, HLA-C, HLA-E]
GO:0002011	morphogenesis of an epithelial sheet	0.035747	1.44676	6	[CD151, CD44, DDR1, ITGA5, ITGB1, RHOA]
GO:0003964	RNA-directed DNA polymerase activity	0.035747	1.44676	6	[CCT4, HNRNPD, HSP90AA1, HSP90AB1, TCP1, XRCC5]
GO:0007266	Rho protein signal transduction	0.0367102	1.43521	9	[ARHGEF1, CELSR1, ERBB2, F11R, HACD3, ITGA3, ITGB1, NRP1, RHOA]
GO:0060484	lung-associated mesenchyme development	0.0376865	1.42381	3	[CTNNB1, FGFR2, PTK7]
GO:0045743	positive regulation of fibroblast growth factor receptor signaling pathway	0.0376865	1.42381	3	[CTNNB1, ITGB1, NPTN]
GO:0010001	glial cell differentiation	0.0378064	1.42243	12	[CDK1, CTNNB1, EGFR, EIF2B1, EPHA4, ERBB2, ITGB4, PHGDH, PRDX6, RHEB, RHOA, SPINT1]
GO:1904356	regulation of telomere maintenance via telomere lengthening	0.0417309	1.37954	6	[CCT3, CCT4, CCT8, CTNNB1, TCP1, XRCC5]
GO:0042307	positive regulation of protein import into nucleus	0.0432378	1.36414	5	[CDH1, CDK1, HSP90AA1, JUP, PIK3R1]
GO:0099587	inorganic ion import across plasma membrane	0.0433705	1.36281	8	[ATP1A1, ATP1B1, ATP1B3, ATP2B4, PRNP, SLC30A1, SLC39A10, SLC39A6]
GO:0098659	inorganic cation import across plasma membrane	0.0433705	1.36281	8	[ATP1A1, ATP1B1, ATP1B3, ATP2B4, PRNP, SLC30A1, SLC39A10, SLC39A6]
GO:0050730	regulation of peptidyl-tyrosine phosphorylation	0.0433766	1.36274	11	[CD44, EGFR, EHD4, EPHA4, EPHA7, ERBB4, GFRA1, ITGA5, LRP8, NRP1, PRNP]
GO:0046651	lymphocyte proliferation	0.0434008	1.3625	13	[CD151, CD276, CD46, CD55, CD81, CTNNB1, EPHB2, ERBB2, HLA-A, HLA-E, PRNP, SLC39A10, TFRC]
GO:0071375	cellular response to peptide hormone stimulus	0.0434008	1.3625	13	[ATP2B1, ENPP1, EPRS1, IGF1R, INSR, MYO1C, NAMPT, PIK3R1, RAB10, RAB13, RAB8A, SLC27A4, TNS2]
GO:0043542	endothelial cell migration	0.0446494	1.35018	11	[ATP2B4, ATP5F1A, EPHA2, EPHB4, ITGB1, JUP, NRP1, PDCD6, RAB13, RHOA, SCARB1]
GO:0098876	vesicle-mediated transport to the plasma membrane	0.0448999	1.34775	9	[EHD1, EHD4, EXOC4, NSF, RAB10, RAB13, RAB14, RAB8A, RAB8B]

## Sheet: Hetero -Biological Processes
ID	Term	Term p-value corrected with Bonferroni step down	-Log10 (Corrected p-value)	Nr. Genes	Associated Genes Found
GO:0002181	cytoplasmic translation	4.66905e-18	17.3308	26	[EIF2S2, EIF2S3, EIF4A1, HNRNPD, RACK1, RPL11, RPL22, RPL27, RPL34, RPL35A, RPL38, RPL5, RPL9, RPLP0, RPS13, RPS14, RPS15A, RPS17, RPS20, RPS25, RPS29, RPS3, RPS3A, RPS4X, RPS5, UBA52]
GO:0051130	positive regulation of cellular component organization	3.99825e-16	15.3981	57	[AP2A1, AP2M1, B2M, CAND1, CCT3, CCT4, CCT6A, CCT7, CCT8, CD151, CD47, CDK1, CTNNB1, DDR1, DDX3X, DNM1L, DYNC1H1, EHD1, EPHA2, EPHA4, EPHB2, EPHB3, F3, HNRNPD, HSP90AA1, HSPA1A, IGF1R, ITGA2, ITGA3, ITGA6, LRP8, MET, NPTN, NRP1, NUMA1, OCLN, PDCD6IP, PLXNB2, PRKCI, PSMC6, PTK7, RAB21, RAB8B, RAC1, RAC2, RACK1, RHOA, RHOC, RPS3, SLC25A4, SMC2, SURF4, TCP1, TFRC, TPBG, WARS1, XRCC5]
GO:0043043	peptide biosynthetic process	8.39786e-15	14.0758	45	[DARS1, DDX3X, EEF1G, EGFR, EIF2S2, EIF2S3, EIF4A1, EIF4A3, ELAVL1, EPHA4, EPRS1, ERBB2, GARS1, HNRNPD, IARS1, ITGA2, MARS1, PLXNB2, PRNP, RACK1, RARS1, RPL11, RPL22, RPL27, RPL34, RPL35A, RPL38, RPL5, RPL9, RPLP0, RPS13, RPS14, RPS15A, RPS17, RPS20, RPS25, RPS29, RPS3, RPS3A, RPS4X, RPS5, TUFM, UBA52, WARS1, YARS1]
GO:0006412	translation	1.00225e-14	13.999	44	[DARS1, DDX3X, EEF1G, EGFR, EIF2S2, EIF2S3, EIF4A1, EIF4A3, ELAVL1, EPHA4, EPRS1, ERBB2, GARS1, HNRNPD, IARS1, ITGA2, MARS1, PLXNB2, RACK1, RARS1, RPL11, RPL22, RPL27, RPL34, RPL35A, RPL38, RPL5, RPL9, RPLP0, RPS13, RPS14, RPS15A, RPS17, RPS20, RPS25, RPS29, RPS3, RPS3A, RPS4X, RPS5, TUFM, UBA52, WARS1, YARS1]
GO:0001618	virus receptor activity	1.2059e-14	13.9187	18	[BSG, CD46, CD55, CDK1, EGFR, EPHA2, F11R, HSPA1A, ICAM1, ITGA2, ITGA5, ITGAV, ITGB1, NECTIN2, PVR, SLC1A5, SLC3A2, TFRC]
GO:0043604	amide biosynthetic process	4.83664e-14	13.3155	48	[ACAT1, ACLY, ACSL4, DARS1, DDX3X, EEF1G, EGFR, EIF2S2, EIF2S3, EIF4A1, EIF4A3, ELAVL1, EPHA4, EPRS1, ERBB2, GARS1, HNRNPD, IARS1, ITGA2, MARS1, PLXNB2, PRNP, RACK1, RARS1, RPL11, RPL22, RPL27, RPL34, RPL35A, RPL38, RPL5, RPL9, RPLP0, RPS13, RPS14, RPS15A, RPS17, RPS20, RPS25, RPS29, RPS3, RPS3A, RPS4X, RPS5, TUFM, UBA52, WARS1, YARS1]
GO:0006518	peptide metabolic process	1.40991e-13	12.8508	47	[DARS1, DDX3X, EEF1G, EGFR, EIF2S2, EIF2S3, EIF4A1, EIF4A3, ELAVL1, EPHA4, EPRS1, ERAP1, ERBB2, GARS1, HM13, HNRNPD, IARS1, ITGA2, MARS1, PLXNB2, PRNP, RACK1, RARS1, RPL11, RPL22, RPL27, RPL34, RPL35A, RPL38, RPL5, RPL9, RPLP0, RPS13, RPS14, RPS15A, RPS17, RPS20, RPS25, RPS29, RPS3, RPS3A, RPS4X, RPS5, TUFM, UBA52, WARS1, YARS1]
GO:0046718	viral entry into host cell	2.13311e-12	11.671	21	[BSG, CD46, CD55, CDK1, EGFR, EPHA2, F11R, HSPA1A, ICAM1, ITGA2, ITGA5, ITGAV, ITGB1, LGALS1, NECTIN2, NRP1, PHB1, PVR, SLC1A5, SLC3A2, TFRC]
GO:0044409	entry into host	4.86987e-12	11.3125	21	[BSG, CD46, CD55, CDK1, EGFR, EPHA2, F11R, HSPA1A, ICAM1, ITGA2, ITGA5, ITGAV, ITGB1, LGALS1, NECTIN2, NRP1, PHB1, PVR, SLC1A5, SLC3A2, TFRC]
GO:0051701	biological process involved in interaction with host	7.35141e-12	11.1336	23	[BSG, CD46, CD55, CDK1, EGFR, EPHA2, F11R, HSP90AB1, HSPA1A, ICAM1, ITGA2, ITGA5, ITGAV, ITGB1, LGALS1, NECTIN2, NRP1, PHB1, PODXL, PVR, SLC1A5, SLC3A2, TFRC]
GO:0044000	movement in host	1.02277e-11	10.9902	22	[BSG, CD46, CD55, CDK1, EGFR, EPHA2, F11R, HSPA1A, ICAM1, ITGA2, ITGA5, ITGAV, ITGB1, LGALS1, NECTIN2, NRP1, PHB1, PODXL, PVR, SLC1A5, SLC3A2, TFRC]
GO:0140662	ATP-dependent protein folding chaperone	4.01337e-11	10.3965	12	[CCT3, CCT4, CCT6A, CCT7, CCT8, HSP90AA1, HSP90AB1, HSP90B1, HSPA1A, HSPA8, HYOU1, TCP1]
GO:1990778	protein localization to cell periphery	2.2549e-10	9.64687	27	[AP2M1, ATP1B1, ATP1B3, BSG, CDH1, CLTC, EGFR, EHD1, EPHA2, EPHB2, ERBB2, ERBB4, F11R, ITGA3, ITGB1, MYADM, NUMA1, PRKCI, PRNP, RAB10, RAB11A, RAB13, RAB8A, RAB8B, RACK1, RHOG, TPBG]
GO:0034330	cell junction organization	4.12593e-10	9.38448	39	[ARF4, CD9, CDH1, CTNNB1, EPHA2, EPHA4, EPHA7, EPHB2, EPHB3, ERBB2, ERBB4, ESAM, F11R, IGF1R, ITGA2, ITGA3, ITGA5, ITGA6, ITGB1, ITGB4, LRP8, LSR, MYADM, MYO1C, NPTN, NRP1, OCLN, PDCD6IP, PLXNB2, PRKCI, PRNP, PTK7, PTPRK, RAB13, RAB8B, RAC1, RHOA, RHOC, TPBG]
GO:0098609	cell-cell adhesion	6.1269e-10	9.21276	43	[ALCAM, AP3D1, B2M, CD276, CD44, CD46, CD47, CD55, CD58, CD9, CDH1, CTNNB1, EGFR, EPHA7, EPHB3, ERBB2, ESAM, F11R, HLA-A, ICAM1, ILK, ITGA1, ITGA2, ITGA3, ITGA5, ITGA6, ITGAV, ITGB1, LGALS1, MYADM, NECTIN2, NPTN, NT5E, PLXNB2, PODXL, PRNP, PTK7, PVR, RAB10, RAC2, RHOA, RPS3, TFRC]
GO:0072659	protein localization to plasma membrane	5.06976e-09	8.29501	23	[AP2M1, ATP1B1, ATP1B3, BSG, CDH1, CLTC, EGFR, EHD1, EPHA2, EPHB2, F11R, ITGA3, ITGB1, PRKCI, PRNP, RAB10, RAB11A, RAB13, RAB8A, RAB8B, RACK1, RHOG, TPBG]
GO:0030335	positive regulation of cell migration	6.68439e-09	8.17494	31	[ATP5F1A, CD151, CD47, DNM1L, EGFR, EPHA2, EPHA4, EPHB2, F3, ICAM1, IGF1R, ITGA2, ITGA3, ITGA5, ITGA6, ITGAV, ITGB1, MET, MYADM, MYO1C, NRP1, OXSR1, PODXL, RAB11A, RAC1, RAC2, RACK1, RHOA, RHOC, RRAS, RRAS2]
GO:0040017	positive regulation of locomotion	7.92577e-09	8.10096	32	[ATP5F1A, CD151, CD47, DNM1L, EGFR, EPHA2, EPHA4, EPHB2, F3, ICAM1, IGF1R, ITGA2, ITGA3, ITGA5, ITGA6, ITGAV, ITGB1, MET, MYADM, MYO1C, NRP1, OXSR1, PODXL, RAB11A, RAC1, RAC2, RACK1, RHOA, RHOC, RRAS, RRAS2, TPBG]
GO:2000147	positive regulation of cell motility	1.94724e-08	7.71058	31	[ATP5F1A, CD151, CD47, DNM1L, EGFR, EPHA2, EPHA4, EPHB2, F3, ICAM1, IGF1R, ITGA2, ITGA3, ITGA5, ITGA6, ITGAV, ITGB1, MET, MYADM, MYO1C, NRP1, OXSR1, PODXL, RAB11A, RAC1, RAC2, RACK1, RHOA, RHOC, RRAS, RRAS2]
GO:0098657	import into cell	2.48279e-08	7.60506	40	[AP2A1, AP2M1, AP3D1, ATP1A1, ATP1B1, ATP1B3, B2M, CANX, CD151, CD47, CD9, CLTC, DNAJC13, DNM1L, EGFR, EHD1, ENPP1, EPRS1, ESYT2, F3, ITGA2, ITGAV, ITGB1, LRP8, MET, PRNP, RAB14, RAB1A, RAB21, RAB5C, RAC1, RACK1, SLC1A5, SLC2A1, SLC39A6, SLC3A2, SLC7A2, SLC7A5, SURF4, TFRC]
GO:0044183	protein folding chaperone	4.55664e-08	7.34136	12	[CCT3, CCT4, CCT6A, CCT7, CCT8, HSP90AA1, HSP90AB1, HSP90B1, HSPA1A, HSPA8, HYOU1, TCP1]
GO:0030155	regulation of cell adhesion	4.66659e-08	7.331	36	[AP3D1, B2M, CD276, CD44, CD46, CD47, CD55, CD9, CDH1, DDR1, EPHA2, EPHA4, EPHA7, EPHB2, EPHB3, ERBB2, F11R, HLA-A, ILK, ITGA2, ITGA3, ITGA5, ITGA6, ITGAV, LGALS1, MYADM, NRP1, PLXNB2, PODXL, PRNP, RAC1, RAC2, RHOA, RPS3, RRAS, TFRC]
GO:0031344	regulation of cell projection organization	5.03825e-08	7.29772	34	[AP2A1, ARF4, B2M, CD44, CDH1, DDR1, EHD1, EPHA2, EPHA4, EPHA7, EPHB2, EPHB3, HSP90AA1, ICAM1, IGF1R, ITGA2, ITGA3, ITGA6, LRP8, NPTN, NRP1, OCLN, PLXNB2, PODXL, PRKCI, PRNP, PTK7, RAB11A, RAB21, RAB8B, RAC1, RAC2, RHOA, RHOG]
GO:1903829	positive regulation of protein localization	5.5682e-08	7.25429	28	[ACSL4, CCT3, CCT4, CCT6A, CCT7, CCT8, CDH1, CDK1, DNM1L, EGFR, EPHA2, EPHB2, ERBB2, ERBB4, HSP90AA1, HSP90AB1, HUWE1, ITGA3, ITGB1, MYO1C, NUMA1, PRKCI, PRNP, RAC2, RACK1, RHOG, TCP1, TFRC]
GO:0034329	cell junction assembly	6.03443e-08	7.21936	27	[CD9, CDH1, CTNNB1, EPHA2, EPHA7, EPHB2, EPHB3, ERBB4, ESAM, F11R, ITGA2, ITGA5, ITGA6, ITGB4, LSR, MYO1C, NPTN, NRP1, OCLN, PDCD6IP, PLXNB2, PTPRK, RAB13, RAC1, RHOA, RHOC, TPBG]
GO:0006886	intracellular protein transport	2.83324e-07	6.54772	37	[AP2A1, AP2M1, AP3D1, ARF4, ATP1B1, CDH1, CDK1, CLTC, COPA, COPB1, CSE1L, EHD1, ELAVL1, ERBB2, HM13, HSP90AA1, HSP90B1, HSPA8, HUWE1, KPNB1, MYO1C, PRKCI, PRNP, RAB11A, RAB14, RAB18, RAB1A, RAB1B, RAB21, RAB35, RAB5C, RAB8A, RAB8B, RAC2, RPL11, SURF4, TSPO]
GO:1904851	positive regulation of establishment of protein localization to telomere	3.9255e-07	6.40611	6	[CCT3, CCT4, CCT6A, CCT7, CCT8, TCP1]
GO:0120035	regulation of plasma membrane bounded cell projection organization	4.61145e-07	6.33616	32	[AP2A1, ARF4, B2M, CD44, CDH1, DDR1, EHD1, EPHA2, EPHA4, EPHA7, EPHB2, EPHB3, HSP90AA1, ICAM1, IGF1R, ITGA3, ITGA6, LRP8, NPTN, NRP1, OCLN, PLXNB2, PODXL, PRKCI, PRNP, PTK7, RAB11A, RAB21, RAC1, RAC2, RHOA, RHOG]
GO:0051668	localization within membrane	6.66172e-07	6.17641	32	[AP2M1, AP3D1, ATP1B1, ATP1B3, BSG, CDH1, CLTC, EGFR, EHD1, EPHA2, EPHB2, ERBB2, ERBB4, F11R, HSP90AA1, ITGA3, ITGB1, MYADM, MYO1C, PRKCI, PRNP, RAB10, RAB11A, RAB13, RAB14, RAB35, RAB8A, RAB8B, RAC1, RACK1, RHOG, TPBG]
GO:0070203	regulation of establishment of protein localization to telomere	8.49008e-07	6.07109	6	[CCT3, CCT4, CCT6A, CCT7, CCT8, TCP1]
GO:1904869	regulation of protein localization to Cajal body	8.49008e-07	6.07109	6	[CCT3, CCT4, CCT6A, CCT7, CCT8, TCP1]
GO:1904871	positive regulation of protein localization to Cajal body	8.49008e-07	6.07109	6	[CCT3, CCT4, CCT6A, CCT7, CCT8, TCP1]
GO:0045785	positive regulation of cell adhesion	9.56787e-07	6.01918	26	[AP3D1, B2M, CD276, CD44, CD46, CD47, CD55, EPHA4, ERBB2, F11R, HLA-A, ILK, ITGA2, ITGA3, ITGA5, ITGA6, ITGAV, LGALS1, MYADM, NRP1, PODXL, RAC1, RHOA, RPS3, RRAS, TFRC]
GO:0072657	protein localization to membrane	1.41019e-06	5.85072	29	[AP2M1, AP3D1, ATP1B1, ATP1B3, BSG, CDH1, CLTC, EGFR, EHD1, EPHA2, EPHB2, ERBB2, ERBB4, F11R, HSP90AA1, ITGA3, ITGB1, MYADM, MYO1C, PRKCI, PRNP, RAB10, RAB11A, RAB13, RAB8A, RAB8B, RACK1, RHOG, TPBG]
GO:0070202	regulation of establishment of protein localization to chromosome	1.66924e-06	5.77748	6	[CCT3, CCT4, CCT6A, CCT7, CCT8, TCP1]
GO:1904816	positive regulation of protein localization to chromosome, telomeric region	1.66924e-06	5.77748	6	[CCT3, CCT4, CCT6A, CCT7, CCT8, TCP1]
GO:1903405	protein localization to nuclear body	1.66924e-06	5.77748	6	[CCT3, CCT4, CCT6A, CCT7, CCT8, TCP1]
GO:0010638	positive regulation of organelle organization	2.29511e-06	5.6392	26	[CCT3, CCT4, CCT6A, CCT7, CCT8, CD47, CDK1, CTNNB1, DNM1L, DYNC1H1, HNRNPD, HSPA1A, MET, NRP1, NUMA1, OCLN, PDCD6IP, RAC1, RHOA, RHOC, RPS3, SLC25A4, SMC2, SURF4, TCP1, XRCC5]
GO:0045216	cell-cell junction organization	4.27152e-06	5.36942	17	[CD9, CDH1, CTNNB1, EPHA2, EPHA4, EPHB2, ESAM, F11R, LSR, MYADM, MYO1C, OCLN, PDCD6IP, PRKCI, RAB13, RHOA, RHOC]
GO:0048729	tissue morphogenesis	5.27133e-06	5.27808	29	[CD151, CD44, CTNNB1, DDR1, EGFR, EPHA2, EPHA4, EPHA7, ERBB4, GARS1, GNA13, ILK, ITGA2, ITGA3, ITGA5, ITGB1, ITGB4, MET, MTHFD1, NRP1, OXSR1, PLXNB2, PODXL, PTK7, RAB10, RAC1, RHOA, RHOC, SPINT1]
GO:1904814	regulation of protein localization to chromosome, telomeric region	5.27603e-06	5.27769	6	[CCT3, CCT4, CCT6A, CCT7, CCT8, TCP1]
GO:1990173	protein localization to nucleoplasm	5.27603e-06	5.27769	6	[CCT3, CCT4, CCT6A, CCT7, CCT8, TCP1]
GO:0070848	response to growth factor	6.31005e-06	5.19997	31	[CAD, CD44, CTNNB1, DDX5, EGFR, EHD1, EIF4A3, EPHA2, ERBB2, ERBB4, GARS1, HSP90AB1, HSPA1A, IGF1R, ILK, IQGAP1, ITGA3, ITGA5, ITGB1, KCNH4, LRP8, MARS1, MYO1C, NPTN, NRP1, NUMA1, PTPRK, RAB14, RAB35, RACK1, SPINT1]
GO:0031589	cell-substrate adhesion	7.5739e-06	5.12068	21	[CD44, CTNNB1, DDR1, EPHB3, ILK, ITGA1, ITGA2, ITGA3, ITGA5, ITGA6, ITGAV, ITGB1, ITGB4, MYADM, NRP1, PTPRK, RAB1A, RAC1, RAC2, RHOA, RRAS]
GO:0031346	positive regulation of cell projection organization	9.94863e-06	5.00224	21	[AP2A1, DDR1, EHD1, EPHA4, EPHB2, HSP90AA1, IGF1R, ITGA2, ITGA3, ITGA6, LRP8, NPTN, NRP1, OCLN, PLXNB2, PRKCI, PTK7, RAB21, RAB8B, RAC1, RAC2]
GO:0032212	positive regulation of telomere maintenance via telomerase	1.02831e-05	4.98787	8	[CCT3, CCT4, CCT6A, CCT7, CCT8, CTNNB1, TCP1, XRCC5]
GO:0007160	cell-matrix adhesion	1.12415e-05	4.94917	17	[CD44, CTNNB1, DDR1, ILK, ITGA1, ITGA2, ITGA3, ITGA5, ITGA6, ITGAV, ITGB1, ITGB4, NRP1, PTPRK, RAC1, RHOA, RRAS]
GO:0031647	regulation of protein stability	1.14225e-05	4.94224	20	[ATP1B1, ATP1B3, CCT3, CCT4, CCT6A, CCT7, CCT8, DDOST, EPHA4, F3, HSP90AA1, HSP90AB1, HSPA1A, HSPA8, PHB1, PRNP, RAB21, RPL11, RPL5, TCP1]
GO:2001252	positive regulation of chromosome organization	1.15442e-05	4.93763	12	[CCT3, CCT4, CCT6A, CCT7, CCT8, CDK1, CTNNB1, HNRNPD, NUMA1, SMC2, TCP1, XRCC5]
GO:1904874	positive regulation of telomerase RNA localization to Cajal body	1.35056e-05	4.86949	6	[CCT3, CCT4, CCT6A, CCT7, CCT8, TCP1]
GO:1904377	positive regulation of protein localization to cell periphery	1.76258e-05	4.75385	10	[EGFR, EPHA2, EPHB2, ITGA3, ITGB1, NUMA1, PRKCI, PRNP, RACK1, RHOG]
GO:1904358	positive regulation of telomere maintenance via telomere lengthening	1.91864e-05	4.71701	8	[CCT3, CCT4, CCT6A, CCT7, CCT8, CTNNB1, TCP1, XRCC5]
GO:2000573	positive regulation of DNA biosynthetic process	2.27113e-05	4.64376	10	[CCT3, CCT4, CCT6A, CCT7, CCT8, CTNNB1, HSP90AA1, HSP90AB1, TCP1, XRCC5]
GO:0002009	morphogenesis of an epithelium	2.55333e-05	4.59289	25	[CD151, CD44, CTNNB1, DDR1, EGFR, EPHA2, EPHA4, EPHA7, ERBB4, GNA13, ILK, ITGA5, ITGB1, MET, MTHFD1, NRP1, OXSR1, PLXNB2, PODXL, PTK7, RAB10, RAC1, RHOA, RHOC, SPINT1]
GO:0007004	telomere maintenance via telomerase	2.5649e-05	4.59093	10	[CCT3, CCT4, CCT6A, CCT7, CCT8, CTNNB1, HSP90AA1, HSP90AB1, TCP1, XRCC5]
GO:0007043	cell-cell junction assembly	2.62475e-05	4.58091	14	[CD9, CDH1, CTNNB1, EPHA2, EPHB2, ESAM, F11R, LSR, MYO1C, OCLN, PDCD6IP, RAB13, RHOA, RHOC]
GO:0006457	protein folding	2.81719e-05	4.55018	16	[B2M, CANX, CCT3, CCT4, CCT6A, CCT7, CCT8, DNAJA1, HSP90AA1, HSP90AB1, HSP90B1, HSPA1A, HSPA8, HYOU1, PDIA6, TCP1]
GO:0050821	protein stabilization	2.81719e-05	4.55018	16	[ATP1B1, ATP1B3, CCT3, CCT4, CCT6A, CCT7, CCT8, EPHA4, HSP90AA1, HSP90AB1, HSPA1A, PHB1, RAB21, RPL11, RPL5, TCP1]
GO:0006418	tRNA aminoacylation for protein translation	2.8172e-05	4.55018	8	[DARS1, EPRS1, GARS1, IARS1, MARS1, RARS1, WARS1, YARS1]
GO:0005003	ephrin receptor activity	3.00423e-05	4.52227	6	[EPHA2, EPHA4, EPHA7, EPHB2, EPHB3, EPHB4]
GO:0070200	establishment of protein localization to telomere	3.00423e-05	4.52227	6	[CCT3, CCT4, CCT6A, CCT7, CCT8, TCP1]
GO:1904872	regulation of telomerase RNA localization to Cajal body	4.33434e-05	4.36308	6	[CCT3, CCT4, CCT6A, CCT7, CCT8, TCP1]
GO:1903078	positive regulation of protein localization to plasma membrane	4.54344e-05	4.34261	9	[EGFR, EPHA2, EPHB2, ITGA3, ITGB1, PRKCI, PRNP, RACK1, RHOG]
GO:0043039	tRNA aminoacylation	4.85042e-05	4.31422	8	[DARS1, EPRS1, GARS1, IARS1, MARS1, RARS1, WARS1, YARS1]
GO:0033627	cell adhesion mediated by integrin	5.17081e-05	4.28644	10	[EPHA2, ICAM1, ITGA1, ITGA2, ITGA3, ITGA5, ITGA6, ITGAV, ITGB1, PODXL]
GO:0031334	positive regulation of protein-containing complex assembly	5.27895e-05	4.27745	15	[CAND1, DDX3X, HSP90AA1, HSPA1A, MET, NUMA1, OCLN, PSMC6, RAC1, RACK1, RHOA, RHOC, RPS3, TFRC, WARS1]
GO:0042274	ribosomal small subunit biogenesis	5.50607e-05	4.25916	11	[FBL, RPL38, RPS13, RPS14, RPS15A, RPS17, RPS25, RPS3A, RPS4X, RPS5, XRCC5]
GO:0006278	RNA-templated DNA biosynthetic process	5.50607e-05	4.25916	11	[CCT3, CCT4, CCT6A, CCT7, CCT8, CTNNB1, HNRNPD, HSP90AA1, HSP90AB1, TCP1, XRCC5]
GO:0043038	amino acid activation	5.72959e-05	4.24188	8	[DARS1, EPRS1, GARS1, IARS1, MARS1, RARS1, WARS1, YARS1]
GO:0044089	positive regulation of cellular component biogenesis	5.77926e-05	4.23813	24	[CAND1, CD47, DDX3X, DYNC1H1, EPHA2, EPHB2, EPHB3, HSP90AA1, HSPA1A, MET, NRP1, NUMA1, OCLN, PDCD6IP, PSMC6, RAC1, RAC2, RACK1, RHOA, RHOC, RPS3, TFRC, TPBG, WARS1]
GO:0090672	telomerase RNA localization	6.01655e-05	4.22065	6	[CCT3, CCT4, CCT6A, CCT7, CCT8, TCP1]
GO:0090685	RNA localization to nucleus	6.01655e-05	4.22065	6	[CCT3, CCT4, CCT6A, CCT7, CCT8, TCP1]
GO:0090670	RNA localization to Cajal body	6.01655e-05	4.22065	6	[CCT3, CCT4, CCT6A, CCT7, CCT8, TCP1]
GO:0090671	telomerase RNA localization to Cajal body	6.01655e-05	4.22065	6	[CCT3, CCT4, CCT6A, CCT7, CCT8, TCP1]
GO:0010833	telomere maintenance via telomere lengthening	8.88548e-05	4.05132	10	[CCT3, CCT4, CCT6A, CCT7, CCT8, CTNNB1, HSP90AA1, HSP90AB1, TCP1, XRCC5]
GO:0070198	protein localization to chromosome, telomeric region	8.96752e-05	4.04733	7	[CCT3, CCT4, CCT6A, CCT7, CCT8, TCP1, XRCC5]
GO:1905477	positive regulation of protein localization to membrane	0.000104296	3.98173	11	[EGFR, EPHA2, EPHB2, ERBB2, ITGA3, ITGB1, MYO1C, PRKCI, PRNP, RACK1, RHOG]
GO:1903076	regulation of protein localization to plasma membrane	0.000104296	3.98173	11	[AP2M1, CLTC, EGFR, EPHA2, EPHB2, ITGA3, ITGB1, PRKCI, PRNP, RACK1, RHOG]
GO:0009611	response to wounding	0.000110519	3.95656	25	[CD151, CD44, CD59, CD9, CDK1, DDR1, EPHA4, EPHB2, ERBB2, F11R, F3, GNA13, IGF1R, ILK, ITGA2, ITGA5, ITGB1, ITGB4, NRP1, OCLN, PTK7, RAC1, RHOA, RHOC, TSPO]
GO:0051336	regulation of hydrolase activity	0.000136743	3.8641	25	[ARF4, CD44, DDX3X, EGFR, EPHA2, EPHA4, EPHA7, EPHB3, F3, FASN, HSP90AB1, HSP90B1, HSPA1A, ITGA1, ITGA6, ITGB1, MET, PHB1, PLXNB2, PTPA, RACK1, RHOA, RHOC, RHOG, RPS3]
GO:1904375	regulation of protein localization to cell periphery	0.000146216	3.83501	12	[AP2M1, CLTC, EGFR, EPHA2, EPHB2, ITGA3, ITGB1, NUMA1, PRKCI, PRNP, RACK1, RHOG]
GO:0042254	ribosome biogenesis	0.000156703	3.80492	18	[DDX3X, EIF4A3, FBL, RPL11, RPL27, RPL35A, RPL38, RPL5, RPLP0, RPS13, RPS14, RPS15A, RPS17, RPS25, RPS3A, RPS4X, RPS5, XRCC5]
GO:0022613	ribonucleoprotein complex biogenesis	0.000170764	3.7676	22	[DDX3X, EIF2S2, EIF2S3, EIF4A3, FBL, HSP90AA1, HSP90AB1, RPL11, RPL27, RPL35A, RPL38, RPL5, RPLP0, RPS13, RPS14, RPS15A, RPS17, RPS25, RPS3A, RPS4X, RPS5, XRCC5]
GO:0032206	positive regulation of telomere maintenance	0.000181101	3.74208	9	[CCT3, CCT4, CCT6A, CCT7, CCT8, CTNNB1, HNRNPD, TCP1, XRCC5]
GO:0051962	positive regulation of nervous system development	0.000183393	3.73662	17	[CTNNB1, EGFR, EPHA4, EPHB2, EPHB3, ITGB1, LRP8, NPTN, NRP1, PLXNB2, PRKCI, RAB21, SLC7A5, SPINT1, TPBG, TSPO, XRCC5]
GO:1900182	positive regulation of protein localization to nucleus	0.000196439	3.70677	10	[CCT3, CCT4, CCT6A, CCT7, CCT8, CDH1, CDK1, HSP90AA1, TCP1, TFRC]
GO:0007159	leukocyte cell-cell adhesion	0.000221113	3.65538	20	[AP3D1, B2M, CD276, CD44, CD46, CD47, CD55, ERBB2, F11R, HLA-A, ICAM1, ITGA5, ITGB1, LGALS1, NT5E, PRNP, RAC2, RHOA, RPS3, TFRC]
GO:0007229	integrin-mediated signaling pathway	0.000259667	3.58558	11	[CD47, ILK, ITGA1, ITGA2, ITGA3, ITGA5, ITGA6, ITGAV, ITGB1, ITGB4, NRP1]
GO:1904951	positive regulation of establishment of protein localization	0.000290773	3.53645	18	[ACSL4, CCT3, CCT4, CCT6A, CCT7, CCT8, CDH1, CDK1, DNM1L, EGFR, ERBB2, HSP90AA1, HUWE1, MYO1C, PRNP, RAC2, RACK1, TCP1]
GO:0051345	positive regulation of hydrolase activity	0.000316642	3.49943	19	[ARF4, DDX3X, EGFR, EPHA2, EPHA4, F3, FASN, HSP90AB1, HSPA1A, ITGA1, ITGA6, ITGB1, PHB1, PTPA, RACK1, RHOA, RHOC, RHOG, RPS3]
GO:0090505	epiboly involved in wound healing	0.000336203	3.4734	7	[CD151, CD44, DDR1, ITGA5, ITGB1, RHOA, RHOC]
GO:0044319	wound healing, spreading of cells	0.000336203	3.4734	7	[CD151, CD44, DDR1, ITGA5, ITGB1, RHOA, RHOC]
GO:2000278	regulation of DNA biosynthetic process	0.000381232	3.41881	11	[CCT3, CCT4, CCT6A, CCT7, CCT8, CTNNB1, HNRNPD, HSP90AA1, HSP90AB1, TCP1, XRCC5]
GO:0072594	establishment of protein localization to organelle	0.000385038	3.4145	21	[AP3D1, CCT3, CCT4, CCT6A, CCT7, CCT8, CDH1, CDK1, CSE1L, DNAJA1, ELAVL1, HSP90AA1, HSPA8, HUWE1, KPNB1, RAB10, RAB11A, RAB8B, RAC2, TCP1, TSPO]
GO:0032210	regulation of telomere maintenance via telomerase	0.000385842	3.41359	8	[CCT3, CCT4, CCT6A, CCT7, CCT8, CTNNB1, TCP1, XRCC5]
GO:0090504	epiboly	0.000395319	3.40305	7	[CD151, CD44, DDR1, ITGA5, ITGB1, RHOA, RHOC]
GO:0009117	nucleotide metabolic process	0.00042634	3.37024	23	[ACAT1, ACLY, ACSL4, ATP1B1, ATP5F1A, ATP5PO, CAD, CNP, DNM1L, ENO1, ENPP1, EPHA2, GARS1, GART, HSPA1A, HSPA8, LDHB, MTHFD1, NAMPT, NT5E, PODXL, SLC25A13, TSPO]
GO:0050769	positive regulation of neurogenesis	0.000465525	3.33206	15	[CTNNB1, EGFR, EPHA4, EPHB2, ITGB1, LRP8, NPTN, NRP1, PLXNB2, PRKCI, RAB21, SLC7A5, SPINT1, TSPO, XRCC5]
GO:0070199	establishment of protein localization to chromosome	0.00050875	3.2935	6	[CCT3, CCT4, CCT6A, CCT7, CCT8, TCP1]
GO:0042063	gliogenesis	0.000517433	3.28615	18	[CD9, CDK1, CNP, CTNNB1, EGFR, EPHA4, ERBB2, ILK, ITGB4, LRP8, PRDX6, PRKCI, RHOA, RRAS, RRAS2, SLC7A5, SPINT1, TSPO]
GO:0006753	nucleoside phosphate metabolic process	0.000536915	3.27009	23	[ACAT1, ACLY, ACSL4, ATP1B1, ATP5F1A, ATP5PO, CAD, CNP, DNM1L, ENO1, ENPP1, EPHA2, GARS1, GART, HSPA1A, HSPA8, LDHB, MTHFD1, NAMPT, NT5E, PODXL, SLC25A13, TSPO]
GO:0043297	apical junction assembly	0.000573733	3.24129	9	[EPHA2, ESAM, F11R, MYO1C, OCLN, PDCD6IP, RAB13, RHOA, RHOC]
GO:0120192	tight junction assembly	0.00063221	3.19914	9	[EPHA2, EPHB2, ESAM, F11R, LSR, MYO1C, OCLN, PDCD6IP, RAB13]
GO:1905475	regulation of protein localization to membrane	0.000688748	3.16194	13	[AP2M1, CLTC, EGFR, EPHA2, EPHB2, ERBB2, ITGA3, ITGB1, MYO1C, PRKCI, PRNP, RACK1, RHOG]
GO:0051347	positive regulation of transferase activity	0.000719882	3.14274	18	[CCT4, CD44, DDX3X, EGFR, EPHA4, ERBB2, HNRNPD, HSP90AA1, HSP90AB1, IQGAP1, LRP8, PHB1, PRNP, RHOA, RPS3, TCP1, TSPO, XRCC5]
GO:0010976	positive regulation of neuron projection development	0.000720584	3.14232	12	[AP2A1, DDR1, EHD1, EPHB2, IGF1R, ITGA3, ITGA6, LRP8, NPTN, PLXNB2, PRKCI, PTK7]
GO:0022407	regulation of cell-cell adhesion	0.000870332	3.06032	21	[AP3D1, B2M, CD276, CD44, CD46, CD47, CD55, CD9, CDH1, EPHA7, EPHB3, ERBB2, F11R, HLA-A, LGALS1, MYADM, PODXL, PRNP, RHOA, RPS3, TFRC]
GO:1904356	regulation of telomere maintenance via telomere lengthening	0.000880602	3.05522	8	[CCT3, CCT4, CCT6A, CCT7, CCT8, CTNNB1, TCP1, XRCC5]
GO:0046034	ATP metabolic process	0.000942449	3.02574	11	[ATP1B1, ATP5F1A, ATP5PO, DNM1L, ENO1, ENPP1, HSPA1A, HSPA8, NT5E, SLC25A13, TSPO]
GO:0070371	ERK1 and ERK2 cascade	0.000944791	3.02466	17	[CD44, CDK1, DDR1, EGFR, EPHA2, EPHA4, EPHA7, EPHB2, ERBB2, ERBB4, F3, ICAM1, ITGAV, NRP1, PHB1, RRAS, TPBG]
GO:0007264	small GTPase mediated signal transduction	0.000979643	3.00893	22	[EPHB2, ERBB2, F11R, GNA13, HACD3, ITGA3, ITGAV, ITGB1, KPNB1, MET, NRP1, RAB18, RAB21, RAB35, RAC1, RAC2, RASGRF2, RHOA, RHOC, RHOG, RRAS, RRAS2]
GO:0042255	ribosome assembly	0.000979865	3.00883	8	[DDX3X, RPL11, RPL38, RPL5, RPLP0, RPS14, RPS5, XRCC5]
GO:0120193	tight junction organization	0.0010906	2.96234	9	[EPHA2, EPHB2, ESAM, F11R, LSR, MYO1C, OCLN, PDCD6IP, RAB13]
GO:0051054	positive regulation of DNA metabolic process	0.00112117	2.95033	16	[CCT3, CCT4, CCT6A, CCT7, CCT8, CDK1, CTNNB1, EGFR, HNRNPD, HSP90AA1, HSP90AB1, IGF1R, RPS3, TCP1, TFRC, XRCC5]
GO:0010720	positive regulation of cell development	0.00113077	2.94663	20	[AP3D1, CD46, CTNNB1, EGFR, EPHA4, EPHB2, F11R, ITGB1, LGALS1, LRP8, NPTN, NRP1, PLXNB2, PRKCI, RAB21, RHOA, SLC7A5, SPINT1, TSPO, XRCC5]
GO:0007265	Ras protein signal transduction	0.00113388	2.94543	18	[EPHB2, ERBB2, F11R, GNA13, HACD3, ITGA3, ITGB1, KPNB1, MET, NRP1, RAB21, RAB35, RAC1, RASGRF2, RHOA, RHOG, RRAS, RRAS2]
GO:0048193	Golgi vesicle transport	0.00142111	2.84737	16	[AP2A1, AP3D1, ARF4, COPA, COPB1, HYOU1, PRKCI, RAB10, RAB13, RAB14, RAB1A, RAB1B, RAB8A, RAB8B, RACK1, SURF4]
GO:0009199	ribonucleoside triphosphate metabolic process	0.00151941	2.81833	12	[ATP1B1, ATP5F1A, ATP5PO, CAD, DNM1L, ENO1, ENPP1, HSPA1A, HSPA8, NT5E, SLC25A13, TSPO]
GO:0051960	regulation of nervous system development	0.00179428	2.74611	20	[B2M, CDH1, CTNNB1, EGFR, EPHA4, EPHA7, EPHB2, EPHB3, ITGB1, LRP8, NPTN, NRP1, PLXNB2, PRKCI, RAB21, SLC7A5, SPINT1, TPBG, TSPO, XRCC5]
GO:0010975	regulation of neuron projection development	0.00179428	2.74611	20	[AP2A1, B2M, CDH1, DDR1, EHD1, EPHA4, EPHA7, EPHB2, EPHB3, IGF1R, ITGA3, ITGA6, LRP8, NPTN, NRP1, PLXNB2, PRKCI, PTK7, RAB21, RHOA]
GO:0050767	regulation of neurogenesis	0.00217758	2.66203	18	[B2M, CDH1, CTNNB1, EGFR, EPHA4, EPHA7, EPHB2, ITGB1, LRP8, NPTN, NRP1, PLXNB2, PRKCI, RAB21, SLC7A5, SPINT1, TSPO, XRCC5]
GO:0006417	regulation of translation	0.00234654	2.62957	20	[DDX3X, EEF1G, EIF2S2, EIF2S3, EIF4A1, EIF4A3, ELAVL1, EPHA4, EPRS1, ERBB2, HNRNPD, ITGA2, PLXNB2, RACK1, RPL38, RPL5, RPS14, RPS3, RPS4X, TUFM]
GO:0007266	Rho protein signal transduction	0.00255172	2.59317	11	[ERBB2, F11R, GNA13, HACD3, ITGA3, ITGB1, MET, NRP1, RAC1, RHOA, RHOG]
GO:0006163	purine nucleotide metabolic process	0.00263041	2.57998	20	[ACAT1, ACLY, ACSL4, ATP1B1, ATP5F1A, ATP5PO, DNM1L, ENO1, ENPP1, EPHA2, GART, HSPA1A, HSPA8, LDHB, MTHFD1, NAMPT, NT5E, PODXL, SLC25A13, TSPO]
GO:0061077	chaperone-mediated protein folding	0.0026958	2.56931	8	[CCT3, CCT4, CCT6A, CCT7, CCT8, HSPA1A, HSPA8, TCP1]
GO:0009259	ribonucleotide metabolic process	0.00280691	2.55177	18	[ACAT1, ACLY, ACSL4, ATP1B1, ATP5F1A, ATP5PO, CAD, DNM1L, ENO1, ENPP1, EPHA2, GART, HSPA1A, HSPA8, MTHFD1, NT5E, SLC25A13, TSPO]
GO:0062197	cellular response to chemical stress	0.00300987	2.52145	16	[ATP2A2, CDK1, DDX3X, DNAJA1, EGFR, FASN, HM13, HSPA1A, MET, OXSR1, PTPRK, RACK1, RPS3, SLC2A1, TSPO, XRCC5]
GO:0031116	positive regulation of microtubule polymerization	0.00311727	2.50623	6	[HSPA1A, MET, NUMA1, OCLN, RAC1, RPS3]
GO:0008046	axon guidance receptor activity	0.00311748	2.5062	4	[EPHA7, EPHB2, EPHB3, PTK7]
GO:0001667	ameboidal-type cell migration	0.00317539	2.4982	19	[ATP5F1A, EPHA2, EPHB4, ERBB4, GNA13, ILK, IQGAP1, ITGA2, ITGA3, ITGB1, ITGB4, MET, NRP1, RAB11A, RAB13, RAC1, RHOA, RRAS, TPBG]
GO:0009141	nucleoside triphosphate metabolic process	0.00351049	2.45463	12	[ATP1B1, ATP5F1A, ATP5PO, CAD, DNM1L, ENO1, ENPP1, HSPA1A, HSPA8, NT5E, SLC25A13, TSPO]
GO:0019693	ribose phosphate metabolic process	0.00369963	2.43184	18	[ACAT1, ACLY, ACSL4, ATP1B1, ATP5F1A, ATP5PO, CAD, DNM1L, ENO1, ENPP1, EPHA2, GART, HSPA1A, HSPA8, MTHFD1, NT5E, SLC25A13, TSPO]
GO:0046777	protein autophosphorylation	0.00427978	2.36858	12	[CAD, DDR1, DDX3X, EGFR, ENPP1, EPHA4, EPHA7, EPHB3, EPHB4, ERBB4, IGF1R, OXSR1]
GO:0032204	regulation of telomere maintenance	0.00488676	2.31098	9	[CCT3, CCT4, CCT6A, CCT7, CCT8, CTNNB1, HNRNPD, TCP1, XRCC5]
GO:1902850	microtubule cytoskeleton organization involved in mitosis	0.00494105	2.30618	11	[CDK1, CLTC, DYNC1H1, HSPA1A, ITGB1, KPNB1, NUMA1, PDCD6IP, PTPA, RAB11A, RHOA]
GO:0000723	telomere maintenance	0.00494105	2.30618	11	[CCT3, CCT4, CCT6A, CCT7, CCT8, CTNNB1, HNRNPD, HSP90AA1, HSP90AB1, TCP1, XRCC5]
GO:0009150	purine ribonucleotide metabolic process	0.00496185	2.30436	17	[ACAT1, ACLY, ACSL4, ATP1B1, ATP5F1A, ATP5PO, DNM1L, ENO1, ENPP1, EPHA2, GART, HSPA1A, HSPA8, MTHFD1, NT5E, SLC25A13, TSPO]
GO:0009205	purine ribonucleoside triphosphate metabolic process	0.00519273	2.2846	11	[ATP1B1, ATP5F1A, ATP5PO, DNM1L, ENO1, ENPP1, HSPA1A, HSPA8, NT5E, SLC25A13, TSPO]
GO:0019885	antigen processing and presentation of endogenous peptide antigen via MHC class I	0.00535144	2.27153	5	[B2M, ERAP1, HLA-A, HLA-B, HLA-C]
GO:0031112	positive regulation of microtubule polymerization or depolymerization	0.00552959	2.25731	6	[HSPA1A, MET, NUMA1, OCLN, RAC1, RPS3]
GO:0001916	positive regulation of T cell mediated cytotoxicity	0.00552959	2.25731	6	[B2M, HLA-A, HLA-B, HLA-C, NECTIN2, PVR]
GO:0150115	cell-substrate junction organization	0.00555903	2.255	9	[ITGA2, ITGA5, ITGA6, ITGB4, NRP1, PTPRK, RAB8B, RAC1, RHOA]
GO:0006898	receptor-mediated endocytosis	0.00591032	2.22839	14	[AP2A1, AP2M1, B2M, CANX, CD9, CLTC, DNAJC13, EGFR, F3, ITGAV, ITGB1, RAB21, RAC1, TFRC]
GO:0008347	glial cell migration	0.00640217	2.19367	7	[CD9, CTNNB1, EPHA4, LRP8, RRAS, RRAS2, TSPO]
GO:0002475	antigen processing and presentation via MHC class Ib	0.00645306	2.19023	5	[AP3D1, B2M, HLA-A, HLA-B, HLA-C]
GO:0031396	regulation of protein ubiquitination	0.0064687	2.18918	12	[CTNNB1, DDX3X, DNAJA1, HSP90AA1, HSP90AB1, HSPA1A, HUWE1, MYO1C, RPL11, RPL5, RPS3, TSPO]
GO:0060562	epithelial tube morphogenesis	0.00649977	2.1871	16	[CTNNB1, DDR1, EPHA2, EPHA4, EPHA7, GNA13, ILK, MET, MTHFD1, NRP1, OXSR1, PLXNB2, PODXL, PTK7, RHOA, SPINT1]
GO:0003158	endothelium development	0.00652834	2.1852	10	[CTNNB1, F11R, FASN, ICAM1, MET, MYADM, NRP1, RAB1A, RAB1B, RHOA]
GO:0043254	regulation of protein-containing complex assembly	0.00679929	2.16754	18	[CAND1, DDX3X, ESAM, HSP90AA1, HSPA1A, HSPA8, MET, MYADM, NUMA1, OCLN, PSMC6, RAC1, RACK1, RHOA, RHOC, RPS3, TFRC, WARS1]
GO:0002011	morphogenesis of an epithelial sheet	0.00698402	2.15589	7	[CD151, CD44, DDR1, ITGA5, ITGB1, RHOA, RHOC]
GO:0009144	purine nucleoside triphosphate metabolic process	0.00730747	2.13623	11	[ATP1B1, ATP5F1A, ATP5PO, DNM1L, ENO1, ENPP1, HSPA1A, HSPA8, NT5E, SLC25A13, TSPO]
GO:0007369	gastrulation	0.00731043	2.13606	12	[CTNNB1, EPHA2, GARS1, ITGA2, ITGA3, ITGA5, ITGAV, ITGB1, ITGB4, MYADM, OXSR1, RACK1]
GO:0098639	collagen binding involved in cell-matrix adhesion	0.00741413	2.12994	3	[ITGA1, ITGA2, ITGB1]
GO:0048210	Golgi vesicle fusion to target membrane	0.00741413	2.12994	3	[RAB13, RAB8A, RAB8B]
GO:0034113	heterotypic cell-cell adhesion	0.00762378	2.11783	7	[CD44, CD47, CD58, ITGA5, ITGAV, ITGB1, MYADM]
GO:0002483	antigen processing and presentation of endogenous peptide antigen	0.0076274	2.11762	5	[B2M, ERAP1, HLA-A, HLA-B, HLA-C]
GO:0031290	retinal ganglion cell axon guidance	0.0076274	2.11762	5	[ALCAM, EPHA7, EPHB2, EPHB3, NRP1]
GO:0031341	regulation of cell killing	0.00762749	2.11762	9	[B2M, CD55, CD59, HLA-A, HLA-B, HLA-C, ICAM1, NECTIN2, PVR]
GO:0033674	positive regulation of kinase activity	0.00873347	2.05881	14	[CD44, DDX3X, EGFR, EPHA4, ERBB2, HSP90AA1, HSP90AB1, IQGAP1, LRP8, PHB1, PRNP, RHOA, RPS3, XRCC5]
GO:0042026	protein refolding	0.00913863	2.03912	5	[B2M, DNAJA1, HSP90AA1, HSPA1A, HSPA8]
GO:0071897	DNA biosynthetic process	0.00944076	2.02499	12	[CCT3, CCT4, CCT6A, CCT7, CCT8, CTNNB1, HNRNPD, HSP90AA1, HSP90AB1, PHB1, TCP1, XRCC5]
GO:2001233	regulation of apoptotic signaling pathway	0.00996932	2.00133	17	[CD44, CTNNB1, DDX3X, DNAJA1, DNM1L, ENO1, FASN, HSPA1A, HYOU1, ICAM1, ITGA6, ITGAV, NRP1, RACK1, RPL11, RPS3, SLC25A4]
GO:0071364	cellular response to epidermal growth factor stimulus	0.0101632	1.99297	6	[CAD, EGFR, ERBB2, ERBB4, IQGAP1, MARS1]
GO:0032388	positive regulation of intracellular transport	0.010239	1.98974	12	[CDH1, CDK1, DYNC1H1, EHD1, ERBB2, HSP90AA1, HUWE1, MYO1C, NUMA1, PRNP, RAB21, RAC2]
GO:0045446	endothelial cell differentiation	0.0110504	1.95662	9	[CTNNB1, F11R, FASN, ICAM1, MET, MYADM, NRP1, RAB1A, RAB1B]
GO:1900180	regulation of protein localization to nucleus	0.0111215	1.95384	10	[CCT3, CCT4, CCT6A, CCT7, CCT8, CDH1, CDK1, HSP90AA1, TCP1, TFRC]
GO:0005005	transmembrane-ephrin receptor activity	0.0112714	1.94802	4	[EPHA4, EPHA7, EPHB2, EPHB3]
GO:0051495	positive regulation of cytoskeleton organization	0.0127724	1.89373	11	[CD47, DYNC1H1, HSPA1A, MET, NRP1, NUMA1, OCLN, RAC1, RHOA, RHOC, RPS3]
GO:2001234	negative regulation of apoptotic signaling pathway	0.0130356	1.88487	13	[CD44, CTNNB1, DDX3X, DNAJA1, ENO1, HSPA1A, HYOU1, ICAM1, ITGA6, ITGAV, NRP1, RACK1, SLC25A4]
GO:0001885	endothelial cell development	0.0130686	1.88377	7	[F11R, FASN, ICAM1, MET, MYADM, RAB1A, RAB1B]
GO:0051972	regulation of telomerase activity	0.0142014	1.84767	6	[CCT4, HNRNPD, HSP90AA1, HSP90AB1, TCP1, XRCC5]
GO:0002711	positive regulation of T cell mediated immunity	0.014218	1.84716	7	[B2M, CD55, HLA-A, HLA-B, HLA-C, NECTIN2, PVR]
GO:2001242	regulation of intrinsic apoptotic signaling pathway	0.0145216	1.83799	11	[CD44, CTNNB1, DDX3X, DNAJA1, DNM1L, ENO1, HSPA1A, HYOU1, RACK1, RPL11, RPS3]
GO:0090557	establishment of endothelial intestinal barrier	0.0145838	1.83613	4	[F11R, FASN, RAB1A, RAB1B]
GO:0071526	semaphorin-plexin signaling pathway	0.0157876	1.80168	6	[ERBB2, MET, NRP1, PLXNB2, RAC1, RHOA]
GO:0070849	response to epidermal growth factor	0.0157876	1.80168	6	[CAD, EGFR, ERBB2, ERBB4, IQGAP1, MARS1]
GO:0002064	epithelial cell development	0.0159026	1.79853	12	[EPHA2, F11R, FASN, FLNB, ICAM1, IQGAP1, MET, MYADM, PODXL, RAB13, RAB1A, RAB1B]
GO:0045860	positive regulation of protein kinase activity	0.0167281	1.77655	13	[DDX3X, EGFR, EPHA4, ERBB2, HSP90AA1, HSP90AB1, IQGAP1, LRP8, PHB1, PRNP, RHOA, RPS3, XRCC5]
GO:0099072	regulation of postsynaptic membrane neurotransmitter receptor levels	0.0169646	1.77046	8	[AP2A1, AP2M1, ERBB2, ERBB4, HSP90AA1, PRKCI, RAB11A, RAB8A]
GO:0008045	motor neuron axon guidance	0.0170157	1.76915	5	[ALCAM, EPHA4, ERBB2, NRP1, RAC1]
GO:0001914	regulation of T cell mediated cytotoxicity	0.0174027	1.75938	6	[B2M, HLA-A, HLA-B, HLA-C, NECTIN2, PVR]
GO:0000028	ribosomal small subunit assembly	0.0184994	1.73284	4	[RPL38, RPS14, RPS5, XRCC5]
GO:0048013	ephrin receptor signaling pathway	0.0193027	1.71438	6	[EPHA2, EPHA4, EPHA7, EPHB2, EPHB3, EPHB4]
GO:0032200	telomere organization	0.020358	1.69126	11	[CCT3, CCT4, CCT6A, CCT7, CCT8, CTNNB1, HNRNPD, HSP90AA1, HSP90AB1, TCP1, XRCC5]
GO:0070830	bicellular tight junction assembly	0.0210295	1.67717	7	[EPHA2, ESAM, F11R, MYO1C, OCLN, PDCD6IP, RAB13]
GO:0070372	regulation of ERK1 and ERK2 cascade	0.021234	1.67297	14	[CD44, DDR1, EGFR, EPHA2, EPHA4, EPHA7, EPHB2, ERBB2, ERBB4, ICAM1, NRP1, PHB1, RRAS, TPBG]
GO:0003720	telomerase activity	0.0212956	1.67171	6	[CCT4, HNRNPD, HSP90AA1, HSP90AB1, TCP1, XRCC5]
GO:0007044	cell-substrate junction assembly	0.0217462	1.66262	8	[ITGA2, ITGA5, ITGA6, ITGB4, NRP1, PTPRK, RAC1, RHOA]
GO:0048333	mesodermal cell differentiation	0.0224215	1.64934	5	[GARS1, ITGA2, ITGA3, ITGB1, ITGB4]
GO:0051973	positive regulation of telomerase activity	0.0224215	1.64934	5	[CCT4, HSP90AA1, HSP90AB1, TCP1, XRCC5]
GO:0019883	antigen processing and presentation of endogenous antigen	0.0224215	1.64934	5	[B2M, ERAP1, HLA-A, HLA-B, HLA-C]
GO:0001704	formation of primary germ layer	0.0224762	1.64828	9	[CTNNB1, EPHA2, GARS1, ITGA2, ITGA3, ITGA5, ITGAV, ITGB1, ITGB4]
GO:0007052	mitotic spindle organization	0.0224762	1.64828	9	[CLTC, DYNC1H1, HSPA1A, KPNB1, NUMA1, PDCD6IP, PTPA, RAB11A, RHOA]
GO:0018108	peptidyl-tyrosine phosphorylation	0.0225312	1.64722	13	[CD44, DDR1, EGFR, EPHA4, EPHA7, EPHB2, ERBB2, ERBB4, IGF1R, ITGA5, LRP8, NRP1, PRNP]
GO:0006520	amino acid metabolic process	0.0231283	1.63586	14	[ACAT1, CAD, DARS1, EPRS1, GARS1, GART, IARS1, MARS1, MTHFD1, PRNP, RARS1, SLC25A13, WARS1, YARS1]
GO:0061028	establishment of endothelial barrier	0.0231575	1.63531	6	[F11R, FASN, ICAM1, MYADM, RAB1A, RAB1B]
GO:0098739	import across plasma membrane	0.0235719	1.62761	11	[ATP1A1, ATP1B1, ATP1B3, ITGB1, PRNP, SLC1A5, SLC2A1, SLC39A6, SLC3A2, SLC7A2, SLC7A5]
GO:0018212	peptidyl-tyrosine modification	0.0238518	1.62248	13	[CD44, DDR1, EGFR, EPHA4, EPHA7, EPHB2, ERBB2, ERBB4, IGF1R, ITGA5, LRP8, NRP1, PRNP]
GO:1902743	regulation of lamellipodium organization	0.025428	1.59469	6	[CD44, EPHA2, HSP90AA1, OCLN, RAC1, RAC2]
GO:0035036	sperm-egg recognition	0.025428	1.59469	6	[CCT3, CCT4, CCT7, CCT8, CD9, TCP1]
GO:0034446	substrate adhesion-dependent cell spreading	0.0257967	1.58844	8	[EPHB3, ILK, ITGAV, MYADM, NRP1, RAB1A, RAC1, RHOA]
GO:0001649	osteoblast differentiation	0.0272652	1.56439	12	[CLTC, CTNNB1, DDX5, DNAJC13, EPHA2, FASN, FBL, GARS1, IARS1, ILK, PHB1, RRAS2]
GO:0045197	establishment or maintenance of epithelial cell apical/basal polarity	0.0278601	1.55502	6	[ARF4, ILK, PDCD6IP, PRKCI, PTK7, RHOA]
GO:0002428	antigen processing and presentation of peptide antigen via MHC class Ib	0.0279646	1.55339	4	[B2M, HLA-A, HLA-B, HLA-C]
GO:0002456	T cell mediated immunity	0.0287597	1.54122	9	[B2M, CD46, CD55, HLA-A, HLA-B, HLA-C, ICAM1, NECTIN2, PVR]
GO:0032386	regulation of intracellular transport	0.0290497	1.53686	15	[CDH1, CDK1, DNAJC13, DYNC1H1, EHD1, ERBB2, HSP90AA1, HUWE1, MYO1C, NSUN2, NUMA1, PRNP, RAB11A, RAB21, RAC2]
GO:0120032	regulation of plasma membrane bounded cell projection assembly	0.0301055	1.52135	12	[ARF4, EPHA2, EPHB2, HSP90AA1, ICAM1, NRP1, OCLN, PODXL, RAB11A, RAC1, RAC2, RHOG]
GO:0098742	cell-cell adhesion via plasma-membrane adhesion molecules	0.0307466	1.5122	13	[ALCAM, CDH1, ESAM, ICAM1, ITGA3, ITGA5, ITGB1, MYADM, NECTIN2, NPTN, PLXNB2, PTK7, PVR]
GO:0034504	protein localization to nucleus	0.0307773	1.51177	14	[CCT3, CCT4, CCT6A, CCT7, CCT8, CDH1, CDK1, CSE1L, ELAVL1, HSP90AA1, KPNB1, RPL11, TCP1, TFRC]
GO:0070507	regulation of microtubule cytoskeleton organization	0.0318191	1.49731	10	[CLTC, DYNC1H1, HSPA1A, MET, NUMA1, OCLN, PDCD6IP, RAC1, RHOA, RPS3]
GO:0060491	regulation of cell projection assembly	0.032057	1.49408	12	[ARF4, EPHA2, EPHB2, HSP90AA1, ICAM1, NRP1, OCLN, PODXL, RAB11A, RAC1, RAC2, RHOG]
GO:0034250	positive regulation of amide metabolic process	0.0331197	1.47991	10	[DDX3X, EIF4A3, ELAVL1, EPHA4, ERBB2, HNRNPD, ITGA2, PLXNB2, RPL5, RPS4X]
GO:0022618	protein-RNA complex assembly	0.0343329	1.46429	11	[EIF2S2, EIF2S3, HSP90AA1, HSP90AB1, RPL11, RPL38, RPL5, RPLP0, RPS14, RPS5, XRCC5]
GO:0048227	plasma membrane to endosome transport	0.0343993	1.46345	3	[RAB11A, RAB35, RAB5C]
GO:1903320	regulation of protein modification by small protein conjugation or removal	0.0352753	1.45253	12	[CTNNB1, DDX3X, DNAJA1, HSP90AA1, HSP90AB1, HSPA1A, HUWE1, MYO1C, RPL11, RPL5, RPS3, TSPO]
GO:0031032	actomyosin structure organization	0.0353088	1.45212	11	[CD47, F11R, IQGAP1, ITGB1, KRT19, MET, NRP1, PDCD6IP, RAC1, RHOA, RHOC]
GO:0060249	anatomical structure homeostasis	0.035329	1.45187	13	[CTNNB1, EGFR, ESAM, F11R, F3, FH, ITGB1, LSR, NT5E, OCLN, RAC2, SLC2A1, TFRC]
GO:0001894	tissue homeostasis	0.035329	1.45187	13	[CTNNB1, EGFR, ESAM, F11R, F3, FH, ITGB1, LSR, NT5E, OCLN, RAC2, SLC2A1, TFRC]
GO:0022409	positive regulation of cell-cell adhesion	0.0353605	1.45148	14	[AP3D1, B2M, CD276, CD44, CD46, CD47, CD55, F11R, HLA-A, LGALS1, PODXL, RHOA, RPS3, TFRC]
GO:0045727	positive regulation of translation	0.0358652	1.44533	9	[DDX3X, EIF4A3, ELAVL1, ERBB2, HNRNPD, ITGA2, PLXNB2, RPL5, RPS4X]
GO:1902905	positive regulation of supramolecular fiber organization	0.037025	1.4315	10	[CD47, HSPA1A, MET, NRP1, NUMA1, OCLN, RAC1, RHOA, RHOC, RPS3]
GO:0097061	dendritic spine organization	0.0381977	1.41796	7	[EPHA4, EPHB2, EPHB3, IGF1R, ITGA3, LRP8, PRNP]
GO:0061245	establishment or maintenance of bipolar cell polarity	0.0384516	1.41509	6	[ARF4, ILK, PDCD6IP, PRKCI, PTK7, RHOA]
GO:0035088	establishment or maintenance of apical/basal cell polarity	0.0384516	1.41509	6	[ARF4, ILK, PDCD6IP, PRKCI, PTK7, RHOA]
GO:0001822	kidney development	0.0389998	1.40894	14	[ACAT1, CTNNB1, EPHA4, EPHA7, ERBB4, GARS1, ILK, IQGAP1, ITGA3, NRP1, OXSR1, PODXL, PTK7, RHOA]
GO:0030038	contractile actin filament bundle assembly	0.0394292	1.40418	8	[CD47, F11R, ITGB1, MET, NRP1, RAC1, RHOA, RHOC]
GO:0043149	stress fiber assembly	0.0394292	1.40418	8	[CD47, F11R, ITGB1, MET, NRP1, RAC1, RHOA, RHOC]
GO:0033044	regulation of chromosome organization	0.0396434	1.40183	12	[CCT3, CCT4, CCT6A, CCT7, CCT8, CDK1, CTNNB1, HNRNPD, NUMA1, SMC2, TCP1, XRCC5]
GO:0006970	response to osmotic stress	0.0433572	1.36294	7	[DDX3X, HSP90AA1, ITGA2, OXSR1, SLC2A1, TSPO, XRCC5]

## Sheet: Homo - Molecular Functions
ID	Term	Term p-value corrected with Bonferroni step down	-Log10 (Corrected p-value)	Nr. Genes	Associated Genes Found
GO:0035639	purine ribonucleoside triphosphate binding	9.2228e-23	22.0351	79	[AARS1, ABCG2, ACLY, ACSL4, ARF4, ARF5, ATAD3B, ATP1A1, ATP2A2, ATP2B1, ATP2B4, ATP5F1A, CAD, CCT3, CCT4, CCT8, CDK1, CDK4, DARS1, DDR1, DDX3X, DNAJA1, DYNC1H1, EGFR, EHD1, EHD4, EIF4A3, ENPP1, EPHA2, EPHA4, EPHA7, EPHB2, EPHB3, EPHB4, EPRS1, ERBB2, ERBB4, FGFR2, FGFR4, GAK, GARS1, HSP90AA1, HSP90AB1, HSPA8, HYOU1, IARS1, IGF1R, INSR, MARS1, MYO1B, MYO1C, NSF, OXSR1, PFKL, PFKM, PFKP, PODXL, PRNP…
GO:0050839	cell adhesion molecule binding	6.95961e-21	20.1574	44	[ADAM10, BCAM, CCT8, CD151, CD46, CD47, CD81, CD9, CDH1, CEMIP2, CTNNB1, DDX3X, EGFR, EHD1, EHD4, EPHA2, ESYT2, F11R, GAPVD1, GFRA1, HSP90AB1, HSPA8, IQGAP1, ITGA2, ITGA3, ITGA5, ITGA6, ITGAV, ITGB1, ITGB4, ITGB5, JUP, MYO1B, NECTIN2, NPTN, NRCAM, PCBP1, PFKP, PRDX6, PTPRF, PVR, RAB10, RARS1, SLC3A2]
GO:0005524	ATP binding	4.60336e-19	18.3369	66	[AARS1, ABCG2, ACLY, ACSL4, ATAD3B, ATP1A1, ATP2A2, ATP2B1, ATP2B4, ATP5F1A, CAD, CCT3, CCT4, CCT8, CDK1, CDK4, DARS1, DDR1, DDX3X, DNAJA1, DYNC1H1, EGFR, EHD1, EHD4, EIF4A3, ENPP1, EPHA2, EPHA4, EPHA7, EPHB2, EPHB3, EPHB4, EPRS1, ERBB2, ERBB4, FGFR2, FGFR4, GAK, GARS1, HSP90AA1, HSP90AB1, HSPA8, HYOU1, IARS1, IGF1R, INSR, MARS1, MYO1B, MYO1C, NSF, OXSR1, PFKL, PFKM, PFKP, PODXL, PRNP, PSMC6, PTK…
GO:0032559	adenyl ribonucleotide binding	3.93377e-18	17.4052	66	[AARS1, ABCG2, ACLY, ACSL4, ATAD3B, ATP1A1, ATP2A2, ATP2B1, ATP2B4, ATP5F1A, CAD, CCT3, CCT4, CCT8, CDK1, CDK4, DARS1, DDR1, DDX3X, DNAJA1, DYNC1H1, EGFR, EHD1, EHD4, EIF4A3, ENPP1, EPHA2, EPHA4, EPHA7, EPHB2, EPHB3, EPHB4, EPRS1, ERBB2, ERBB4, FGFR2, FGFR4, GAK, GARS1, HSP90AA1, HSP90AB1, HSPA8, HYOU1, IARS1, IGF1R, INSR, MARS1, MYO1B, MYO1C, NSF, OXSR1, PFKL, PFKM, PFKP, PODXL, PRNP, PSMC6, PTK…
GO:0001618	virus receptor activity	5.58951e-16	15.2526	18	[CD46, CD55, CD81, CDK1, EGFR, EPHA2, F11R, ITGA2, ITGA5, ITGAV, ITGB1, ITGB5, NECTIN2, PVR, SCARB1, SLC1A5, SLC3A2, TFRC]
GO:0140272	exogenous protein binding	6.93802e-16	15.1588	18	[CD46, CD55, CD81, CDK1, EGFR, EPHA2, F11R, ITGA2, ITGA5, ITGAV, ITGB1, ITGB5, NECTIN2, PVR, SCARB1, SLC1A5, SLC3A2, TFRC]
GO:0016462	pyrophosphatase activity	5.20418e-12	11.2836	44	[ABCG2, ARF4, ARF5, ATAD3B, ATP1A1, ATP2A2, ATP2B1, ATP2B4, ATP5F1A, CCT3, CCT4, CCT8, DDX3X, DYNC1H1, EIF4A3, ENPP1, EPHA2, EPHA4, EPHB3, GARS1, HSP90AA1, HSP90AB1, HSPA8, ITGA6, ITGB1, NSF, PLXNB2, PSMC6, RAB10, RAB13, RAB14, RAB18, RAB1B, RAB8A, RAB8B, RHEB, RHOA, RRAS2, SLC27A4, SMC2, SRPRA, TCP1, VAV2, XRCC5]
GO:0004714	transmembrane receptor protein tyrosine kinase activity	5.22074e-12	11.2823	15	[DDR1, EGFR, EPHA2, EPHA4, EPHA7, EPHB2, EPHB3, EPHB4, ERBB2, ERBB4, FGFR2, FGFR4, IGF1R, INSR, NRP1]
GO:0016817	hydrolase activity, acting on acid anhydrides	5.33728e-12	11.2727	44	[ABCG2, ARF4, ARF5, ATAD3B, ATP1A1, ATP2A2, ATP2B1, ATP2B4, ATP5F1A, CCT3, CCT4, CCT8, DDX3X, DYNC1H1, EIF4A3, ENPP1, EPHA2, EPHA4, EPHB3, GARS1, HSP90AA1, HSP90AB1, HSPA8, ITGA6, ITGB1, NSF, PLXNB2, PSMC6, RAB10, RAB13, RAB14, RAB18, RAB1B, RAB8A, RAB8B, RHEB, RHOA, RRAS2, SLC27A4, SMC2, SRPRA, TCP1, VAV2, XRCC5]
GO:0016818	hydrolase activity, acting on acid anhydrides, in phosphorus-containing anhydrides	5.33728e-12	11.2727	44	[ABCG2, ARF4, ARF5, ATAD3B, ATP1A1, ATP2A2, ATP2B1, ATP2B4, ATP5F1A, CCT3, CCT4, CCT8, DDX3X, DYNC1H1, EIF4A3, ENPP1, EPHA2, EPHA4, EPHB3, GARS1, HSP90AA1, HSP90AB1, HSPA8, ITGA6, ITGB1, NSF, PLXNB2, PSMC6, RAB10, RAB13, RAB14, RAB18, RAB1B, RAB8A, RAB8B, RHEB, RHOA, RRAS2, SLC27A4, SMC2, SRPRA, TCP1, VAV2, XRCC5]
GO:0017111	ribonucleoside triphosphate phosphatase activity	1.11313e-11	10.9535	42	[ABCG2, ARF4, ARF5, ATAD3B, ATP1A1, ATP2A2, ATP2B1, ATP2B4, ATP5F1A, CCT3, CCT4, CCT8, DDX3X, DYNC1H1, EIF4A3, EPHA2, EPHA4, EPHB3, HSP90AA1, HSP90AB1, HSPA8, ITGA6, ITGB1, NSF, PLXNB2, PSMC6, RAB10, RAB13, RAB14, RAB18, RAB1B, RAB8A, RAB8B, RHEB, RHOA, RRAS2, SLC27A4, SMC2, SRPRA, TCP1, VAV2, XRCC5]
GO:0045296	cadherin binding	1.2324e-11	10.9092	26	[CCT8, CD46, CDH1, CEMIP2, CTNNB1, DDX3X, EGFR, EHD1, EHD4, EPHA2, ESYT2, F11R, GAPVD1, HSP90AB1, HSPA8, IQGAP1, ITGA6, ITGB1, JUP, MYO1B, PCBP1, PFKP, PRDX6, RAB10, RARS1, SLC3A2]
GO:0019199	transmembrane receptor protein kinase activity	1.31119e-10	9.88234	15	[DDR1, EGFR, EPHA2, EPHA4, EPHA7, EPHB2, EPHB3, EPHB4, ERBB2, ERBB4, FGFR2, FGFR4, IGF1R, INSR, NRP1]
GO:0004713	protein tyrosine kinase activity	4.79901e-08	7.31885	17	[DDR1, EGFR, EPHA2, EPHA4, EPHA7, EPHB2, EPHB3, EPHB4, ERBB2, ERBB4, FGFR2, FGFR4, IGF1R, INSR, LRP8, NRP1, PRNP]
GO:0016875	ligase activity, forming carbon-oxygen bonds	1.46213e-07	6.83501	9	[AARS1, DARS1, EPRS1, GARS1, IARS1, MARS1, RARS1, WARS1, YARS1]
GO:0004812	aminoacyl-tRNA ligase activity	1.46213e-07	6.83501	9	[AARS1, DARS1, EPRS1, GARS1, IARS1, MARS1, RARS1, WARS1, YARS1]
GO:0005178	integrin binding	1.46519e-07	6.83411	15	[ADAM10, CD151, CD81, CD9, EGFR, F11R, GFRA1, ITGA2, ITGA3, ITGA5, ITGA6, ITGAV, ITGB1, ITGB4, ITGB5]
GO:0008514	organic anion transmembrane transporter activity	5.93428e-07	6.22663	17	[ABCG2, OXSR1, SLC16A3, SLC1A5, SLC25A11, SLC25A13, SLC26A2, SLC27A4, SLC2A1, SLC39A10, SLC39A6, SLC3A2, SLC6A14, SLC6A6, SLC7A2, SLC7A5, SLC7A6]
GO:0016887	ATP hydrolysis activity	9.96698e-07	6.00144	22	[ABCG2, ATAD3B, ATP1A1, ATP2A2, ATP2B1, ATP2B4, ATP5F1A, CCT3, CCT4, CCT8, DDX3X, DYNC1H1, EIF4A3, HSP90AA1, HSP90AB1, HSPA8, NSF, PSMC6, SMC2, SRPRA, TCP1, XRCC5]
GO:0046943	carboxylic acid transmembrane transporter activity	1.23866e-06	5.90705	14	[ABCG2, OXSR1, SLC16A3, SLC1A5, SLC25A11, SLC25A13, SLC26A2, SLC27A4, SLC3A2, SLC6A14, SLC6A6, SLC7A2, SLC7A5, SLC7A6]
GO:0005342	organic acid transmembrane transporter activity	1.32334e-06	5.87833	14	[ABCG2, OXSR1, SLC16A3, SLC1A5, SLC25A11, SLC25A13, SLC26A2, SLC27A4, SLC3A2, SLC6A14, SLC6A6, SLC7A2, SLC7A5, SLC7A6]
GO:0042277	peptide binding	3.80764e-06	5.41934	19	[AP2M1, B2M, ECE1, EPHA4, EPHB2, HLA-A, HLA-B, HLA-C, HLA-E, HSP90AB1, IGF1R, INSR, ITGA2, KPNB1, LRP8, PIK3R1, PRNP, SCARB1, SLC7A5]
GO:0005003	ephrin receptor activity	3.961e-06	5.4022	6	[EPHA2, EPHA4, EPHA7, EPHB2, EPHB3, EPHB4]
GO:0008046	axon guidance receptor activity	9.09255e-06	5.04131	5	[EPHA7, EPHB2, EPHB3, L1CAM, PTK7]
GO:0019838	growth factor binding	1.1626e-05	4.93457	12	[EGFR, EPHA2, EPHA7, ERBB2, FGFR2, FGFR4, IGF1R, INSR, ITGA6, ITGAV, ITGB4, NRP1]
GO:0031994	insulin-like growth factor I binding	2.43589e-05	4.61334	5	[IGF1R, INSR, ITGA6, ITGAV, ITGB4]
GO:0003924	GTPase activity	3.10868e-05	4.50742	22	[ARF4, ARF5, DDX3X, EPHA2, EPHA4, EPHB3, ITGA6, ITGB1, PLXNB2, RAB10, RAB13, RAB14, RAB18, RAB1B, RAB8A, RAB8B, RHEB, RHOA, RRAS2, SLC27A4, SRPRA, VAV2]
GO:0051347	positive regulation of transferase activity	4.52294e-05	4.34458	18	[ATP2B4, CCT4, CD44, DDX3X, EGFR, EPHA4, ERBB2, HNRNPD, HSP90AA1, HSP90AB1, INSR, IQGAP1, LRP8, PHB1, PRNP, RHOA, TCP1, XRCC5]
GO:0030235	nitric-oxide synthase regulator activity	5.88917e-05	4.22995	4	[ATP2B4, EGFR, HSP90AA1, HSP90AB1]
GO:0023026	MHC class II protein complex binding	6.79163e-05	4.16803	6	[ATP1B1, B2M, CD81, HSP90AA1, HSP90AB1, HSPA8]
GO:0043236	laminin binding	0.000103873	3.9835	6	[BCAM, ITGA2, ITGA3, ITGA6, ITGB1, LGALS1]
GO:0003872	6-phosphofructokinase activity	0.00014564	3.83672	3	[PFKL, PFKM, PFKP]
GO:0033674	positive regulation of kinase activity	0.000161461	3.79193	15	[ATP2B4, CD44, DDX3X, EGFR, EPHA4, ERBB2, HSP90AA1, HSP90AB1, INSR, IQGAP1, LRP8, PHB1, PRNP, RHOA, XRCC5]
GO:0005525	GTP binding	0.000174846	3.75734	18	[ARF4, ARF5, EHD1, EHD4, EPHA4, HSP90AA1, INSR, RAB10, RAB13, RAB14, RAB18, RAB1B, RAB8A, RAB8B, RHEB, RHOA, RRAS2, SRPRA]
GO:0097718	disordered domain specific binding	0.000216662	3.66422	6	[AP2M1, CLTC, CTNNB1, GAPDH, HSP90AA1, HSP90AB1]
GO:0051082	unfolded protein binding	0.000244978	3.61087	10	[CANX, CCT3, CCT4, CCT8, DNAJA1, HSP90AA1, HSP90AB1, HSPA8, HYOU1, TCP1]
GO:0005520	insulin-like growth factor binding	0.000246796	3.60766	5	[IGF1R, INSR, ITGA6, ITGAV, ITGB4]
GO:0045860	positive regulation of protein kinase activity	0.000331947	3.47893	14	[ATP2B4, DDX3X, EGFR, EPHA4, ERBB2, HSP90AA1, HSP90AB1, INSR, IQGAP1, LRP8, PHB1, PRNP, RHOA, XRCC5]
GO:0023023	MHC protein complex binding	0.000408762	3.38853	6	[ATP1B1, B2M, CD81, HSP90AA1, HSP90AB1, HSPA8]
GO:0015171	amino acid transmembrane transporter activity	0.000678748	3.16829	8	[SLC1A5, SLC25A13, SLC3A2, SLC6A14, SLC6A6, SLC7A2, SLC7A5, SLC7A6]
GO:0015291	secondary active transmembrane transporter activity	0.000846105	3.07258	14	[ATP1B1, SLC16A3, SLC1A5, SLC25A11, SLC25A13, SLC26A2, SLC30A1, SLC39A10, SLC39A6, SLC3A2, SLC6A14, SLC6A6, SLC7A5, SLC7A6]
GO:0015179	L-amino acid transmembrane transporter activity	0.00106364	2.9732	7	[SLC1A5, SLC25A13, SLC3A2, SLC6A14, SLC7A2, SLC7A5, SLC7A6]
GO:0022853	active monoatomic ion transmembrane transporter activity	0.0012134	2.916	13	[ATP1A1, ATP1B1, ATP2A2, ATP2B1, ATP2B4, SLC16A3, SLC25A13, SLC30A1, SLC39A10, SLC39A6, SLC3A2, SLC6A14, SLC6A6]
GO:0038132	neuregulin binding	0.00124668	2.90424	3	[ITGA6, ITGAV, ITGB4]
GO:0043559	insulin binding	0.00124668	2.90424	3	[IGF1R, INSR, PIK3R1]
GO:0098631	cell adhesion mediator activity	0.00135487	2.8681	7	[BCAM, CD47, ITGA2, ITGB1, JUP, NRCAM, RAB10]
GO:0015175	neutral L-amino acid transmembrane transporter activity	0.00135515	2.86801	6	[SLC1A5, SLC25A13, SLC3A2, SLC6A14, SLC6A6, SLC7A5]
GO:0016208	AMP binding	0.00173395	2.76096	4	[PFKL, PFKM, PFKP, PYGL]
GO:0005005	transmembrane-ephrin receptor activity	0.00173395	2.76096	4	[EPHA4, EPHA7, EPHB2, EPHB3]
GO:0051972	regulation of telomerase activity	0.00187492	2.72702	6	[CCT4, HNRNPD, HSP90AA1, HSP90AB1, TCP1, XRCC5]
GO:0140358	P-type transmembrane transporter activity	0.00208046	2.68184	5	[ATP1A1, ATP1B1, ATP2A2, ATP2B1, ATP2B4]
GO:0015662	P-type ion transporter activity	0.00208046	2.68184	5	[ATP1A1, ATP1B1, ATP2A2, ATP2B1, ATP2B4]
GO:0042605	peptide antigen binding	0.00226413	2.6451	6	[B2M, HLA-A, HLA-B, HLA-C, HLA-E, SLC7A5]
GO:0070095	fructose-6-phosphate binding	0.00228877	2.6404	3	[PFKL, PFKM, PFKP]
GO:0140101	catalytic activity, acting on a tRNA	0.00243735	2.61308	9	[AARS1, DARS1, EPRS1, GARS1, IARS1, MARS1, RARS1, WARS1, YARS1]
GO:0003720	telomerase activity	0.00270295	2.56816	6	[CCT4, HNRNPD, HSP90AA1, HSP90AB1, TCP1, XRCC5]
GO:1900120	regulation of receptor binding	0.00274004	2.56224	4	[ATP2A2, B2M, NRP1, PTPRF]
GO:0051973	positive regulation of telomerase activity	0.00305009	2.51569	5	[CCT4, HSP90AA1, HSP90AB1, TCP1, XRCC5]
GO:0015297	antiporter activity	0.00359743	2.44401	9	[ATP1B1, SLC1A5, SLC25A11, SLC25A13, SLC26A2, SLC30A1, SLC3A2, SLC7A5, SLC7A6]
GO:0008443	phosphofructokinase activity	0.00360024	2.44367	3	[PFKL, PFKM, PFKP]
GO:0030911	TPR domain binding	0.00360024	2.44367	3	[HSP90AA1, HSP90AB1, RAB8B]
GO:0015026	coreceptor activity	0.00561848	2.25038	6	[ERBB2, ITGAV, ITGB1, NECTIN2, NRP1, PTK7]
GO:0072349	modified amino acid transmembrane transporter activity	0.00702861	2.15313	5	[OXSR1, SLC25A13, SLC6A14, SLC7A2, SLC7A6]
GO:0003964	RNA-directed DNA polymerase activity	0.00711424	2.14787	6	[CCT4, HNRNPD, HSP90AA1, HSP90AB1, TCP1, XRCC5]
GO:0001540	amyloid-beta binding	0.00713376	2.14668	7	[EPHA4, EPHB2, INSR, ITGA2, LRP8, PRNP, SCARB1]
GO:0031625	ubiquitin protein ligase binding	0.00759332	2.11957	13	[CTNNB1, DNAJA1, EGFR, GARS1, HM13, HSP90AA1, HSP90AB1, HSPA8, PCBP2, PRDX6, TCP1, UBA52, XRCC5]
GO:0046977	TAP binding	0.00774312	2.11108	3	[HLA-A, HLA-B, HLA-C]
GO:0019003	GDP binding	0.00805452	2.09396	7	[RAB10, RAB14, RAB18, RAB8A, RAB8B, RHEB, RRAS2]
GO:1900121	negative regulation of receptor binding	0.0106127	1.97417	3	[ATP2A2, B2M, PTPRF]
GO:0015173	aromatic amino acid transmembrane transporter activity	0.0106127	1.97417	3	[SLC3A2, SLC6A14, SLC7A5]
GO:0015658	branched-chain amino acid transmembrane transporter activity	0.0106127	1.97417	3	[SLC3A2, SLC6A14, SLC7A5]
GO:0051087	protein-folding chaperone binding	0.012882	1.89002	8	[ATP1A1, CDK1, DNAJA1, GAK, HLA-B, HSPA8, PRNP, TFRC]
GO:0050750	low-density lipoprotein particle receptor binding	0.0148534	1.82817	4	[AP2A1, AP2M1, CLTC, DNAJA1]
GO:0019903	protein phosphatase binding	0.022893	1.6403	8	[ATP2B4, CTNNB1, EGFR, HSP90AA1, IQGAP1, JUP, PIK3R1, PTPA]
GO:0005310	dicarboxylic acid transmembrane transporter activity	0.0247905	1.60571	4	[SLC1A5, SLC25A11, SLC25A13, SLC26A2]
GO:0086080	protein binding involved in heterotypic cell-cell adhesion	0.0285083	1.54503	3	[CD47, JUP, NRCAM]
GO:0043560	insulin receptor substrate binding	0.0285083	1.54503	3	[IGF1R, INSR, PIK3R1]
GO:0060193	positive regulation of lipase activity	0.0308833	1.51028	5	[ARF4, EGFR, FGFR2, PHB1, RHOA]
GO:0005388	P-type calcium transporter activity	0.0327603	1.48465	3	[ATP2A2, ATP2B1, ATP2B4]
GO:0015556	C4-dicarboxylate transmembrane transporter activity	0.0327603	1.48465	3	[SLC1A5, SLC25A11, SLC25A13]
GO:1901682	sulfur compound transmembrane transporter activity	0.0328075	1.48403	5	[ABCG2, SLC25A11, SLC25A13, SLC26A2, SLC6A6]
GO:0070325	lipoprotein particle receptor binding	0.0330136	1.48131	4	[AP2A1, AP2M1, CLTC, DNAJA1]
GO:0005154	epidermal growth factor receptor binding	0.0380086	1.42012	4	[ARF4, ERBB4, ITGA5, VAV2]
GO:0022858	alanine transmembrane transporter activity	0.0384071	1.41559	3	[SLC3A2, SLC6A14, SLC6A6]
GO:0019829	ATPase-coupled monoatomic cation transmembrane transporter activity	0.0388909	1.41015	5	[ATP1A1, ATP1B1, ATP2A2, ATP2B1, ATP2B4]
GO:1990782	protein tyrosine kinase binding	0.0431307	1.36521	7	[CDH1, EPHA4, ERBB2, HSP90AA1, ITGB1, PIK3R1, RAB8A]

## Sheet: Hetero - Molecular Functions
ID	Term	Term p-value corrected with Bonferroni step down	-Log10 (Corrected p-value)	Nr. Genes	Associated Genes Found
GO:0032555	purine ribonucleotide binding	4.67083e-27	26.3306	90	[ACAT1, ACLY, ACSL4, ARF4, ATAD3B, ATP1A1, ATP2A2, ATP5F1A, CAD, CCT3, CCT4, CCT6A, CCT7, CCT8, CDK1, DARS1, DDR1, DDX3X, DDX5, DNAJA1, DNM1L, DYNC1H1, EGFR, EHD1, EIF2S3, EIF4A1, EIF4A3, ENPP1, EPHA2, EPHA4, EPHA7, EPHB2, EPHB3, EPHB4, EPRS1, ERBB2, ERBB4, GARS1, GART, GNA13, HSP90AA1, HSP90AB1, HSP90B1, HSPA1B, HSPA8, HYOU1, IARS1, IGF1R, ILK, MARS1, MET, MTHFD1, MYO1C, MYO5C, OXSR1, PFKL, PFKP…
GO:0035639	purine ribonucleoside triphosphate binding	5.68772e-27	26.2451	88	[ACLY, ACSL4, ARF4, ATAD3B, ATP1A1, ATP2A2, ATP5F1A, CAD, CCT3, CCT4, CCT6A, CCT7, CCT8, CDK1, DARS1, DDR1, DDX3X, DDX5, DNAJA1, DNM1L, DYNC1H1, EGFR, EHD1, EIF2S3, EIF4A1, EIF4A3, ENPP1, EPHA2, EPHA4, EPHA7, EPHB2, EPHB3, EPHB4, EPRS1, ERBB2, ERBB4, GARS1, GART, GNA13, HSP90AA1, HSP90AB1, HSP90B1, HSPA1B, HSPA8, HYOU1, IARS1, IGF1R, ILK, MARS1, MET, MTHFD1, MYO1C, MYO5C, OXSR1, PFKL, PFKP, PODXL…
GO:0032553	ribonucleotide binding	9.99087e-27	26.0004	90	[ACAT1, ACLY, ACSL4, ARF4, ATAD3B, ATP1A1, ATP2A2, ATP5F1A, CAD, CCT3, CCT4, CCT6A, CCT7, CCT8, CDK1, DARS1, DDR1, DDX3X, DDX5, DNAJA1, DNM1L, DYNC1H1, EGFR, EHD1, EIF2S3, EIF4A1, EIF4A3, ENPP1, EPHA2, EPHA4, EPHA7, EPHB2, EPHB3, EPHB4, EPRS1, ERBB2, ERBB4, GARS1, GART, GNA13, HSP90AA1, HSP90AB1, HSP90B1, HSPA1B, HSPA8, HYOU1, IARS1, IGF1R, ILK, MARS1, MET, MTHFD1, MYO1C, MYO5C, OXSR1, PFKL, PFKP…
GO:0017076	purine nucleotide binding	6.10801e-26	25.2141	91	[ACAT1, ACLY, ACSL4, ARF4, ATAD3B, ATP1A1, ATP2A2, ATP5F1A, CAD, CCT3, CCT4, CCT6A, CCT7, CCT8, CDK1, DARS1, DDR1, DDX3X, DDX5, DNAJA1, DNM1L, DYNC1H1, EGFR, EHD1, EIF2S3, EIF4A1, EIF4A3, ENPP1, EPHA2, EPHA4, EPHA7, EPHB2, EPHB3, EPHB4, EPRS1, ERBB2, ERBB4, GARS1, GART, GNA13, HSP90AA1, HSP90AB1, HSP90B1, HSPA1B, HSPA8, HYOU1, IARS1, IGF1R, ILK, LDHB, MARS1, MET, MTHFD1, MYO1C, MYO5C, OXSR1, PFKL…
GO:0000166	nucleotide binding	1.67708e-25	24.7754	94	[ACAT1, ACLY, ACSL4, ARF4, ATAD3B, ATP1A1, ATP2A2, ATP5F1A, CAD, CCT3, CCT4, CCT6A, CCT7, CCT8, CDK1, CNP, DARS1, DDR1, DDX3X, DDX5, DNAJA1, DNM1L, DYNC1H1, EGFR, EHD1, EIF2S3, EIF4A1, EIF4A3, ENPP1, EPHA2, EPHA4, EPHA7, EPHB2, EPHB3, EPHB4, EPRS1, ERBB2, ERBB4, GARS1, GART, GNA13, HSP90AA1, HSP90AB1, HSP90B1, HSPA1B, HSPA8, HYOU1, IARS1, IGF1R, ILK, LDHB, MARS1, MET, MTHFD1, MYO1C, MYO5C, NT5E, …
GO:1901265	nucleoside phosphate binding	1.71861e-25	24.7648	94	[ACAT1, ACLY, ACSL4, ARF4, ATAD3B, ATP1A1, ATP2A2, ATP5F1A, CAD, CCT3, CCT4, CCT6A, CCT7, CCT8, CDK1, CNP, DARS1, DDR1, DDX3X, DDX5, DNAJA1, DNM1L, DYNC1H1, EGFR, EHD1, EIF2S3, EIF4A1, EIF4A3, ENPP1, EPHA2, EPHA4, EPHA7, EPHB2, EPHB3, EPHB4, EPRS1, ERBB2, ERBB4, GARS1, GART, GNA13, HSP90AA1, HSP90AB1, HSP90B1, HSPA1B, HSPA8, HYOU1, IARS1, IGF1R, ILK, LDHB, MARS1, MET, MTHFD1, MYO1C, MYO5C, NT5E, …
GO:0016462	pyrophosphatase activity	5.08253e-20	19.2939	57	[ARF4, ATAD3B, ATP1A1, ATP2A2, ATP5F1A, CCT3, CCT4, CCT6A, CCT7, CCT8, DDX3X, DDX5, DNM1L, DYNC1H1, EIF2S3, EIF4A1, EIF4A3, ENPP1, EPHA2, EPHA4, EPHB3, GARS1, GNA13, HSP90AA1, HSP90AB1, HSP90B1, HSPA1B, HSPA8, ITGA6, ITGB1, MET, PLXNB2, PSMC6, RAB10, RAB11A, RAB13, RAB14, RAB18, RAB1A, RAB1B, RAB21, RAB35, RAB5C, RAB8A, RAB8B, RAC1, RAC2, RACK1, RHOA, RHOC, RHOG, RRAS, RRAS2, SMC2, TCP1, TUFM, XR…
GO:0016817	hydrolase activity, acting on acid anhydrides	5.27976e-20	19.2774	57	[ARF4, ATAD3B, ATP1A1, ATP2A2, ATP5F1A, CCT3, CCT4, CCT6A, CCT7, CCT8, DDX3X, DDX5, DNM1L, DYNC1H1, EIF2S3, EIF4A1, EIF4A3, ENPP1, EPHA2, EPHA4, EPHB3, GARS1, GNA13, HSP90AA1, HSP90AB1, HSP90B1, HSPA1B, HSPA8, ITGA6, ITGB1, MET, PLXNB2, PSMC6, RAB10, RAB11A, RAB13, RAB14, RAB18, RAB1A, RAB1B, RAB21, RAB35, RAB5C, RAB8A, RAB8B, RAC1, RAC2, RACK1, RHOA, RHOC, RHOG, RRAS, RRAS2, SMC2, TCP1, TUFM, XR…
GO:0016818	hydrolase activity, acting on acid anhydrides, in phosphorus-containing anhydrides	5.27976e-20	19.2774	57	[ARF4, ATAD3B, ATP1A1, ATP2A2, ATP5F1A, CCT3, CCT4, CCT6A, CCT7, CCT8, DDX3X, DDX5, DNM1L, DYNC1H1, EIF2S3, EIF4A1, EIF4A3, ENPP1, EPHA2, EPHA4, EPHB3, GARS1, GNA13, HSP90AA1, HSP90AB1, HSP90B1, HSPA1B, HSPA8, ITGA6, ITGB1, MET, PLXNB2, PSMC6, RAB10, RAB11A, RAB13, RAB14, RAB18, RAB1A, RAB1B, RAB21, RAB35, RAB5C, RAB8A, RAB8B, RAC1, RAC2, RACK1, RHOA, RHOC, RHOG, RRAS, RRAS2, SMC2, TCP1, TUFM, XR…
GO:0017111	ribonucleoside triphosphate phosphatase activity	7.49873e-20	19.125	55	[ARF4, ATAD3B, ATP1A1, ATP2A2, ATP5F1A, CCT3, CCT4, CCT6A, CCT7, CCT8, DDX3X, DDX5, DNM1L, DYNC1H1, EIF2S3, EIF4A1, EIF4A3, EPHA2, EPHA4, EPHB3, GNA13, HSP90AA1, HSP90AB1, HSP90B1, HSPA1B, HSPA8, ITGA6, ITGB1, MET, PLXNB2, PSMC6, RAB10, RAB11A, RAB13, RAB14, RAB18, RAB1A, RAB1B, RAB21, RAB35, RAB5C, RAB8A, RAB8B, RAC1, RAC2, RACK1, RHOA, RHOC, RHOG, RRAS, RRAS2, SMC2, TCP1, TUFM, XRCC5]
GO:0050839	cell adhesion molecule binding	1.07949e-19	18.9668	44	[BSG, CCT8, CD151, CD46, CD47, CD9, CDH1, CTNNB1, DDX3X, EEF1G, EGFR, EHD1, EIF2S3, ENO1, EPHA2, ESAM, ESYT2, F11R, FASN, FLNB, HSP90AB1, HSPA8, ICAM1, IQGAP1, ITGA1, ITGA2, ITGA3, ITGA5, ITGA6, ITGAV, ITGB1, ITGB4, LDHA, NECTIN2, NPTN, PFKP, PRDX6, PVR, RAB10, RAB1A, RACK1, RARS1, RPL34, SLC3A2]
GO:0003723	RNA binding	1.42388e-18	17.8465	72	[ATP2A2, ATP5F1A, CANX, CCT3, CCT4, CCT6A, CLTC, CNP, DARS1, DDX3X, DDX5, DYNC1H1, EIF2S2, EIF2S3, EIF4A1, EIF4A3, ELAVL1, ENO1, EPRS1, FAM120A, FASN, FBL, FLNB, GARS1, HLA-A, HNRNPD, HNRNPF, HNRNPUL2, HSP90AA1, HSP90AB1, HSP90B1, HSPA1B, HSPA8, HUWE1, IARS1, KPNB1, LGALS1, MARS1, NSUN2, PCBP2, PSMD2, RACK1, RARS1, RPL11, RPL22, RPL27, RPL34, RPL35A, RPL38, RPL5, RPL9, RPLP0, RPS13, RPS14, RPS15A…
GO:0032559	adenyl ribonucleotide binding	1.8416e-16	15.7348	66	[ACAT1, ACLY, ACSL4, ATAD3B, ATP1A1, ATP2A2, ATP5F1A, CAD, CCT3, CCT4, CCT6A, CCT7, CCT8, CDK1, DARS1, DDR1, DDX3X, DDX5, DNAJA1, DYNC1H1, EGFR, EHD1, EIF4A1, EIF4A3, ENPP1, EPHA2, EPHA4, EPHA7, EPHB2, EPHB3, EPHB4, EPRS1, ERBB2, ERBB4, GARS1, GART, HSP90AA1, HSP90AB1, HSP90B1, HSPA1B, HSPA8, HYOU1, IARS1, IGF1R, ILK, MARS1, MET, MTHFD1, MYO1C, MYO5C, OXSR1, PFKL, PFKP, PODXL, PRKCI, PRNP, PSMC6,…
GO:0005524	ATP binding	4.43689e-16	15.3529	64	[ACLY, ACSL4, ATAD3B, ATP1A1, ATP2A2, ATP5F1A, CAD, CCT3, CCT4, CCT6A, CCT7, CCT8, CDK1, DARS1, DDR1, DDX3X, DDX5, DNAJA1, DYNC1H1, EGFR, EHD1, EIF4A1, EIF4A3, ENPP1, EPHA2, EPHA4, EPHA7, EPHB2, EPHB3, EPHB4, EPRS1, ERBB2, ERBB4, GARS1, GART, HSP90AA1, HSP90AB1, HSP90B1, HSPA1B, HSPA8, HYOU1, IARS1, IGF1R, ILK, MARS1, MET, MTHFD1, MYO1C, MYO5C, OXSR1, PFKL, PFKP, PODXL, PRKCI, PRNP, PSMC6, PTK7, …
GO:0001618	virus receptor activity	1.66909e-15	14.7775	18	[BSG, CD46, CD55, CDK1, EGFR, EPHA2, F11R, HSPA1B, ICAM1, ITGA2, ITGA5, ITGAV, ITGB1, NECTIN2, PVR, SLC1A5, SLC3A2, TFRC]
GO:0140272	exogenous protein binding	2.06796e-15	14.6845	18	[BSG, CD46, CD55, CDK1, EGFR, EPHA2, F11R, HSPA1B, ICAM1, ITGA2, ITGA5, ITGAV, ITGB1, NECTIN2, PVR, SLC1A5, SLC3A2, TFRC]
GO:0045296	cadherin binding	1.65051e-14	13.7824	30	[BSG, CCT8, CD46, CDH1, CTNNB1, DDX3X, EEF1G, EGFR, EHD1, EIF2S3, ENO1, EPHA2, ESYT2, F11R, FASN, FLNB, HSP90AB1, HSPA8, IQGAP1, ITGA6, ITGB1, LDHA, PFKP, PRDX6, RAB10, RAB1A, RACK1, RARS1, RPL34, SLC3A2]
GO:0003924	GTPase activity	3.03888e-12	11.5173	33	[ARF4, DDX3X, DNM1L, EIF2S3, EPHA2, EPHA4, EPHB3, GNA13, ITGA6, ITGB1, MET, PLXNB2, RAB10, RAB11A, RAB13, RAB14, RAB18, RAB1A, RAB1B, RAB21, RAB35, RAB5C, RAB8A, RAB8B, RAC1, RAC2, RACK1, RHOA, RHOC, RHOG, RRAS, RRAS2, TUFM]
GO:0005525	GTP binding	3.76489e-11	10.4242	28	[ARF4, DNM1L, EHD1, EIF2S3, EPHA4, GNA13, HSP90AA1, MET, RAB10, RAB11A, RAB13, RAB14, RAB18, RAB1A, RAB1B, RAB21, RAB35, RAB5C, RAB8A, RAB8B, RAC1, RAC2, RHOA, RHOC, RHOG, RRAS, RRAS2, TUFM]
GO:0019001	guanyl nucleotide binding	2.79796e-10	9.55316	28	[ARF4, DNM1L, EHD1, EIF2S3, EPHA4, GNA13, HSP90AA1, MET, RAB10, RAB11A, RAB13, RAB14, RAB18, RAB1A, RAB1B, RAB21, RAB35, RAB5C, RAB8A, RAB8B, RAC1, RAC2, RHOA, RHOC, RHOG, RRAS, RRAS2, TUFM]
GO:0032561	guanyl ribonucleotide binding	2.79796e-10	9.55316	28	[ARF4, DNM1L, EHD1, EIF2S3, EPHA4, GNA13, HSP90AA1, MET, RAB10, RAB11A, RAB13, RAB14, RAB18, RAB1A, RAB1B, RAB21, RAB35, RAB5C, RAB8A, RAB8B, RAC1, RAC2, RHOA, RHOC, RHOG, RRAS, RRAS2, TUFM]
GO:0004714	transmembrane receptor protein tyrosine kinase activity	3.59486e-09	8.44432	13	[DDR1, EGFR, EPHA2, EPHA4, EPHA7, EPHB2, EPHB3, EPHB4, ERBB2, ERBB4, IGF1R, MET, NRP1]
GO:0051082	unfolded protein binding	7.31539e-09	8.13576	15	[CANX, CCT3, CCT4, CCT6A, CCT7, CCT8, DNAJA1, HSP90AA1, HSP90AB1, HSP90B1, HSPA1B, HSPA8, HYOU1, SERPINH1, TCP1]
GO:0019199	transmembrane receptor protein kinase activity	5.52624e-08	7.25757	13	[DDR1, EGFR, EPHA2, EPHA4, EPHA7, EPHB2, EPHB3, EPHB4, ERBB2, ERBB4, IGF1R, MET, NRP1]
GO:0016887	ATP hydrolysis activity	6.44636e-07	6.19069	23	[ATAD3B, ATP1A1, ATP2A2, ATP5F1A, CCT3, CCT4, CCT6A, CCT7, CCT8, DDX3X, DDX5, DYNC1H1, EIF4A1, EIF4A3, HSP90AA1, HSP90AB1, HSP90B1, HSPA1B, HSPA8, PSMC6, SMC2, TCP1, XRCC5]
GO:0016875	ligase activity, forming carbon-oxygen bonds	4.928e-06	5.30733	8	[DARS1, EPRS1, GARS1, IARS1, MARS1, RARS1, WARS1, YARS1]
GO:0004812	aminoacyl-tRNA ligase activity	4.928e-06	5.30733	8	[DARS1, EPRS1, GARS1, IARS1, MARS1, RARS1, WARS1, YARS1]
GO:0005003	ephrin receptor activity	5.45019e-06	5.26359	6	[EPHA2, EPHA4, EPHA7, EPHB2, EPHB3, EPHB4]
GO:0004713	protein tyrosine kinase activity	5.94021e-06	5.2262	15	[DDR1, EGFR, EPHA2, EPHA4, EPHA7, EPHB2, EPHB3, EPHB4, ERBB2, ERBB4, IGF1R, LRP8, MET, NRP1, PRNP]
GO:0005178	integrin binding	1.90419e-05	4.72029	13	[CD151, CD9, EGFR, F11R, ICAM1, ITGA1, ITGA2, ITGA3, ITGA5, ITGA6, ITGAV, ITGB1, ITGB4]
GO:0003925	G protein activity	1.92324e-05	4.71597	8	[RAB10, RAB11A, RAB1A, RAB1B, RAB35, RAB5C, RAC1, RHOA]
GO:0019003	GDP binding	2.99739e-05	4.52326	10	[RAB10, RAB14, RAB18, RAB21, RAB35, RAB5C, RAB8A, RAB8B, RRAS, RRAS2]
GO:0031625	ubiquitin protein ligase binding	6.59143e-05	4.18102	17	[CTNNB1, DNAJA1, DNM1L, EGFR, GARS1, HM13, HSP90AA1, HSP90AB1, HSPA1B, HSPA8, PCBP2, PRDX6, RPL11, RPL5, TCP1, UBA52, XRCC5]
GO:0051347	positive regulation of transferase activity	0.000109852	3.95919	18	[CCT4, CD44, DDX3X, EGFR, EPHA4, ERBB2, HNRNPD, HSP90AA1, HSP90AB1, IQGAP1, LRP8, PHB1, PRNP, RHOA, RPS3, TCP1, TSPO, XRCC5]
GO:0044389	ubiquitin-like protein ligase binding	0.000140618	3.85196	17	[CTNNB1, DNAJA1, DNM1L, EGFR, GARS1, HM13, HSP90AA1, HSP90AB1, HSPA1B, HSPA8, PCBP2, PRDX6, RPL11, RPL5, TCP1, UBA52, XRCC5]
GO:0051345	positive regulation of hydrolase activity	0.000193841	3.71255	18	[ARF4, DDX3X, EGFR, EPHA2, EPHA4, F3, FASN, HSP90AB1, ITGA1, ITGA6, ITGB1, PHB1, PTPA, RACK1, RHOA, RHOC, RHOG, RPS3]
GO:0097718	disordered domain specific binding	0.000302118	3.51982	6	[AP2M1, CLTC, CTNNB1, HSP90AA1, HSP90AB1, NUMA1]
GO:0019843	rRNA binding	0.000397801	3.40033	8	[RPL11, RPL5, RPL9, RPLP0, RPS13, RPS3, RPS4X, RPS5]
GO:0008046	axon guidance receptor activity	0.000604373	3.21869	4	[EPHA7, EPHB2, EPHB3, PTK7]
GO:0031994	insulin-like growth factor I binding	0.0012685	2.89671	4	[IGF1R, ITGA6, ITGAV, ITGB4]
GO:0098639	collagen binding involved in cell-matrix adhesion	0.00148809	2.82737	3	[ITGA1, ITGA2, ITGB1]
GO:0038132	neuregulin binding	0.00148809	2.82737	3	[ITGA6, ITGAV, ITGB4]
GO:0050750	low-density lipoprotein particle receptor binding	0.00149627	2.82499	5	[AP2A1, AP2M1, CLTC, DNAJA1, HSP90B1]
GO:0033674	positive regulation of kinase activity	0.00149775	2.82456	14	[CD44, DDX3X, EGFR, EPHA4, ERBB2, HSP90AA1, HSP90AB1, IQGAP1, LRP8, PHB1, PRNP, RHOA, RPS3, XRCC5]
GO:0048027	mRNA 5'-UTR binding	0.00175804	2.75497	5	[DDX3X, RPL5, RPS13, RPS14, RPS3A]
GO:0023026	MHC class II protein complex binding	0.00175804	2.75497	5	[ATP1B1, B2M, HSP90AA1, HSP90AB1, HSPA8]
GO:0003729	mRNA binding	0.0021146	2.67477	15	[DDX3X, DDX5, EIF2S2, EIF4A1, EIF4A3, ELAVL1, HNRNPD, HSP90AA1, PCBP2, RPL5, RPS13, RPS14, RPS3, RPS3A, RPS5]
GO:0005518	collagen binding	0.00217852	2.66184	7	[CD44, DDR1, ITGA1, ITGA2, ITGA3, ITGB1, SERPINH1]
GO:0005005	transmembrane-ephrin receptor activity	0.00220081	2.65742	4	[EPHA4, EPHA7, EPHB2, EPHB3]
GO:0043236	laminin binding	0.00236974	2.6253	5	[ITGA2, ITGA3, ITGA6, ITGB1, LGALS1]
GO:0051972	regulation of telomerase activity	0.0025954	2.5858	6	[CCT4, HNRNPD, HSP90AA1, HSP90AB1, TCP1, XRCC5]
GO:0055131	C3HC4-type RING finger domain binding	0.00268744	2.57066	3	[DNAJA1, HSPA1B, HSPA8]
GO:0045860	positive regulation of protein kinase activity	0.00269703	2.56911	13	[DDX3X, EGFR, EPHA4, ERBB2, HSP90AA1, HSP90AB1, IQGAP1, LRP8, PHB1, PRNP, RHOA, RPS3, XRCC5]
GO:0042277	peptide binding	0.00285666	2.54414	15	[AP2M1, B2M, EPHA4, EPHB2, ERAP1, HLA-A, HLA-B, HLA-C, HSP90AB1, IGF1R, ITGA2, KPNB1, LRP8, PRNP, SLC7A5]
GO:0003720	telomerase activity	0.00382487	2.41738	6	[CCT4, HNRNPD, HSP90AA1, HSP90AB1, TCP1, XRCC5]
GO:0140101	catalytic activity, acting on a tRNA	0.00383622	2.4161	9	[DARS1, EPRS1, GARS1, IARS1, MARS1, NSUN2, RARS1, WARS1, YARS1]
GO:0070325	lipoprotein particle receptor binding	0.00402261	2.39549	5	[AP2A1, AP2M1, CLTC, DNAJA1, HSP90B1]
GO:0051973	positive regulation of telomerase activity	0.00402261	2.39549	5	[CCT4, HSP90AA1, HSP90AB1, TCP1, XRCC5]
GO:0031489	myosin V binding	0.00416018	2.38089	4	[RAB10, RAB11A, RAB14, RAB8A]
GO:0030235	nitric-oxide synthase regulator activity	0.00420662	2.37607	3	[EGFR, HSP90AA1, HSP90AB1]
GO:0030911	TPR domain binding	0.00420662	2.37607	3	[HSP90AA1, HSP90AB1, RAB8B]
GO:0000049	tRNA binding	0.004374	2.35912	7	[EIF2S3, IARS1, MARS1, NSUN2, RARS1, RPL35A, YARS1]
GO:0019838	growth factor binding	0.00495742	2.30474	9	[EGFR, EPHA2, EPHA7, ERBB2, IGF1R, ITGA6, ITGAV, ITGB4, NRP1]
GO:0005520	insulin-like growth factor binding	0.00606755	2.21699	4	[IGF1R, ITGA6, ITGAV, ITGB4]
GO:0023023	MHC protein complex binding	0.00634369	2.19766	5	[ATP1B1, B2M, HSP90AA1, HSP90AB1, HSPA8]
GO:0016835	carbon-oxygen lyase activity	0.00646878	2.18918	7	[CA12, ENO1, FASN, FH, HACD3, RPS3, XRCC5]
GO:0015026	coreceptor activity	0.00704308	2.15224	6	[ERBB2, ITGAV, ITGB1, NECTIN2, NRP1, PTK7]
GO:0019903	protein phosphatase binding	0.00705081	2.15176	9	[CTNNB1, EGFR, HSP90AA1, HSP90B1, IQGAP1, ITGA1, MET, PTPA, RACK1]
GO:0046977	TAP binding	0.0086909	2.06094	3	[HLA-A, HLA-B, HLA-C]
GO:0098634	cell-matrix adhesion mediator activity	0.0086909	2.06094	3	[ITGA1, ITGA2, ITGB1]
GO:0003964	RNA-directed DNA polymerase activity	0.00885722	2.0527	6	[CCT4, HNRNPD, HSP90AA1, HSP90AB1, TCP1, XRCC5]
GO:0098631	cell adhesion mediator activity	0.0131119	1.88233	6	[CD47, ESAM, ITGA1, ITGA2, ITGB1, RAB10]
GO:0031072	heat shock protein binding	0.0154184	1.81196	8	[CDK1, DNAJA1, HSP90AB1, HSPA1B, HSPA8, KPNB1, RPS3, TFRC]
GO:0008514	organic anion transmembrane transporter activity	0.0156955	1.80423	11	[OXSR1, SLC16A3, SLC1A5, SLC25A11, SLC25A13, SLC25A4, SLC2A1, SLC39A6, SLC3A2, SLC7A2, SLC7A5]
GO:1990948	ubiquitin ligase inhibitor activity	0.0158765	1.79924	3	[RPL11, RPL5, RPS20]
GO:0051087	protein-folding chaperone binding	0.0175453	1.75584	8	[ATP1A1, CDK1, DNAJA1, HLA-B, HSPA8, PRNP, RPS3, TFRC]
GO:0003725	double-stranded RNA binding	0.0186788	1.72865	6	[CLTC, EIF4A1, ELAVL1, HSP90AB1, SLC3A2, TFRC]
GO:0042605	peptide antigen binding	0.0228983	1.6402	5	[B2M, HLA-A, HLA-B, HLA-C, SLC7A5]
GO:0055105	ubiquitin-protein transferase inhibitor activity	0.0302824	1.51881	3	[RPL11, RPL5, RPS20]
GO:0015556	C4-dicarboxylate transmembrane transporter activity	0.0359428	1.44439	3	[SLC1A5, SLC25A11, SLC25A13]
GO:0060193	positive regulation of lipase activity	0.0364475	1.43833	5	[ARF4, EGFR, PHB1, RHOA, RHOC]
GO:0043087	regulation of GTPase activity	0.0381051	1.41902	9	[EPHA2, EPHA4, EPHB3, ITGA6, ITGB1, MET, PLXNB2, RACK1, RHOG]
GO:0019902	phosphatase binding	0.040017	1.39776	9	[CTNNB1, EGFR, HSP90AA1, HSP90B1, IQGAP1, ITGA1, MET, PTPA, RACK1]
GO:0017154	semaphorin receptor activity	0.0409729	1.3875	3	[MET, NRP1, PLXNB2]

## Sheet: Homo - Cellular Component
ID	Term	Term p-value corrected with Bonferroni step down	-Log10 (Corrected p-value)	Nr. Genes	Associated Genes Found
GO:0070062	extracellular exosome	4.02012e-63	62.3958	131	[AARS1, ACLY, ACSL4, ADAM10, ADGRE5, ALCAM, AP2M1, ARF4, ARF5, ATP1A1, ATP1B1, ATP1B3, ATP2B1, ATP2B4, ATP5F1A, B2M, BCAM, CAD, CAND1, CANX, CCT3, CCT4, CCT8, CD44, CD46, CD47, CD55, CD59, CD81, CD9, CDH1, CDK1, CEMIP2, CLIC4, CLTC, COPA, CSE1L, CTNNB1, DARS1, DDR1, DDX3X, DNAJA1, DNAJC13, DOP1B, DYNC1H1, ECE1, EHD1, EHD4, EPHB4, F11R, FH, GAPDH, GARS1, GFRA1, HLA-A, HLA-B, HLA-C, HLA-E, HNRNPM, …
GO:1903561	extracellular vesicle	1.45112e-62	61.8383	131	[AARS1, ACLY, ACSL4, ADAM10, ADGRE5, ALCAM, AP2M1, ARF4, ARF5, ATP1A1, ATP1B1, ATP1B3, ATP2B1, ATP2B4, ATP5F1A, B2M, BCAM, CAD, CAND1, CANX, CCT3, CCT4, CCT8, CD44, CD46, CD47, CD55, CD59, CD81, CD9, CDH1, CDK1, CEMIP2, CLIC4, CLTC, COPA, CSE1L, CTNNB1, DARS1, DDR1, DDX3X, DNAJA1, DNAJC13, DOP1B, DYNC1H1, ECE1, EHD1, EHD4, EPHB4, F11R, FH, GAPDH, GARS1, GFRA1, HLA-A, HLA-B, HLA-C, HLA-E, HNRNPM, …
GO:0043230	extracellular organelle	1.51985e-62	61.8182	131	[AARS1, ACLY, ACSL4, ADAM10, ADGRE5, ALCAM, AP2M1, ARF4, ARF5, ATP1A1, ATP1B1, ATP1B3, ATP2B1, ATP2B4, ATP5F1A, B2M, BCAM, CAD, CAND1, CANX, CCT3, CCT4, CCT8, CD44, CD46, CD47, CD55, CD59, CD81, CD9, CDH1, CDK1, CEMIP2, CLIC4, CLTC, COPA, CSE1L, CTNNB1, DARS1, DDR1, DDX3X, DNAJA1, DNAJC13, DOP1B, DYNC1H1, ECE1, EHD1, EHD4, EPHB4, F11R, FH, GAPDH, GARS1, GFRA1, HLA-A, HLA-B, HLA-C, HLA-E, HNRNPM, …
GO:0065010	extracellular membrane-bounded organelle	1.51985e-62	61.8182	131	[AARS1, ACLY, ACSL4, ADAM10, ADGRE5, ALCAM, AP2M1, ARF4, ARF5, ATP1A1, ATP1B1, ATP1B3, ATP2B1, ATP2B4, ATP5F1A, B2M, BCAM, CAD, CAND1, CANX, CCT3, CCT4, CCT8, CD44, CD46, CD47, CD55, CD59, CD81, CD9, CDH1, CDK1, CEMIP2, CLIC4, CLTC, COPA, CSE1L, CTNNB1, DARS1, DDR1, DDX3X, DNAJA1, DNAJC13, DOP1B, DYNC1H1, ECE1, EHD1, EHD4, EPHB4, F11R, FH, GAPDH, GARS1, GFRA1, HLA-A, HLA-B, HLA-C, HLA-E, HNRNPM, …
GO:0070161	anchoring junction	3.42202e-24	23.4657	58	[ADAM10, ADGRE5, ALCAM, ATP1B1, B2M, CD151, CD44, CD46, CD59, CD81, CD9, CDH1, CDK4, CLIC4, CLTC, CTNNB1, EGFR, EPHA2, EPHA4, F11R, FGFR4, FLNC, FRMPD2, GAK, HACD3, HSPA8, HYOU1, IQGAP1, ITGA2, ITGA3, ITGA5, ITGA6, ITGAV, ITGB1, ITGB4, ITGB5, JUP, L1CAM, LSR, NECTIN2, NRP1, OCLN, PCBP2, PIK3R1, PODXL, PRDX6, PTK7, PTPRK, PVR, RAB10, RAB13, RHOA, RPL22, RPL9, RRAS2, SLC2A1, SLC3A2, TNS2]
GO:0005925	focal adhesion	5.27394e-23	22.2779	41	[ADAM10, ADGRE5, ALCAM, B2M, CD151, CD44, CD46, CD59, CD81, CD9, CLTC, CTNNB1, EGFR, EPHA2, FLNC, GAK, HACD3, HSPA8, HYOU1, IQGAP1, ITGA2, ITGA3, ITGA5, ITGA6, ITGAV, ITGB1, ITGB4, ITGB5, JUP, L1CAM, NECTIN2, NRP1, PCBP2, PTK7, PVR, RAB10, RHOA, RPL22, RPL9, RRAS2, TNS2]
GO:0030055	cell-substrate junction	1.43406e-22	21.8434	41	[ADAM10, ADGRE5, ALCAM, B2M, CD151, CD44, CD46, CD59, CD81, CD9, CLTC, CTNNB1, EGFR, EPHA2, FLNC, GAK, HACD3, HSPA8, HYOU1, IQGAP1, ITGA2, ITGA3, ITGA5, ITGA6, ITGAV, ITGB1, ITGB4, ITGB5, JUP, L1CAM, NECTIN2, NRP1, PCBP2, PTK7, PVR, RAB10, RHOA, RPL22, RPL9, RRAS2, TNS2]
GO:0098590	plasma membrane region	6.98651e-20	19.1557	63	[ABCG2, ADAM10, AP2A1, AP2M1, ARF4, ATP1A1, ATP1B1, ATP1B3, ATP2B1, ATP2B4, CA12, CD44, CD81, CDH1, CLTC, CNNM4, CTNNB1, EGFR, EHD1, ENPP1, EPHA2, EPHA4, EPHB2, ERBB2, ERBB4, FRMPD2, HSP90AA1, IGF1R, INSR, IQGAP1, ITGA3, ITGA5, ITGAV, ITGB1, ITGB4, LRP8, MYO1C, NPTN, NRCAM, NRP1, OCLN, PFKM, PODXL, RAB18, RAB8A, RHOA, SCARB1, SEMA4C, SLC16A3, SLC1A5, SLC26A2, SLC27A4, SLC2A1, SLC30A1, SLC39A10, S…
GO:0009925	basal plasma membrane	1.52672e-17	16.8162	30	[AP2A1, ATP1A1, ATP1B1, ATP1B3, ATP2B1, ATP2B4, CA12, CD44, CD81, CNNM4, CTNNB1, EGFR, ENPP1, ERBB2, ERBB4, FRMPD2, HSP90AA1, IQGAP1, ITGA3, ITGB4, MYO1C, SLC16A3, SLC1A5, SLC2A1, SLC30A1, SLC3A2, SLC6A6, SLC7A5, ST14, TFRC]
GO:0016323	basolateral plasma membrane	6.68997e-16	15.1746	27	[AP2A1, ATP1A1, ATP1B1, ATP1B3, ATP2B1, ATP2B4, CA12, CD44, CD81, CNNM4, CTNNB1, EGFR, ENPP1, ERBB2, ERBB4, FRMPD2, HSP90AA1, IQGAP1, ITGA3, SLC16A3, SLC2A1, SLC30A1, SLC3A2, SLC6A6, SLC7A5, ST14, TFRC]
GO:0030659	cytoplasmic vesicle membrane	8.31978e-16	15.0799	55	[ADAM10, ADGRE5, AP2A1, AP2M1, AP3D1, ATAD3B, ATP2B1, B2M, CD44, CD46, CD47, CD55, CD59, CD9, CLIC4, CLTC, COPA, COPB1, DDOST, DNAJC13, DOP1B, ECE1, EGFR, EHD1, EHD4, EPHA4, ERBB2, HLA-A, HLA-B, HLA-C, HLA-E, HSPA8, INSR, IQGAP1, ITGAV, ITGB1, LPCAT1, MYO1B, MYO1C, PDCD6, RAB10, RAB13, RAB14, RAB18, RAB8A, RAB8B, RHOA, SCARB1, SEMA4C, SLC30A1, SURF4, TFRC, TMED10, UBA52, UBR4]
GO:0012506	vesicle membrane	1.37942e-15	14.8603	55	[ADAM10, ADGRE5, AP2A1, AP2M1, AP3D1, ATAD3B, ATP2B1, B2M, CD44, CD46, CD47, CD55, CD59, CD9, CLIC4, CLTC, COPA, COPB1, DDOST, DNAJC13, DOP1B, ECE1, EGFR, EHD1, EHD4, EPHA4, ERBB2, HLA-A, HLA-B, HLA-C, HLA-E, HSPA8, INSR, IQGAP1, ITGAV, ITGB1, LPCAT1, MYO1B, MYO1C, PDCD6, RAB10, RAB13, RAB14, RAB18, RAB8A, RAB8B, RHOA, SCARB1, SEMA4C, SLC30A1, SURF4, TFRC, TMED10, UBA52, UBR4]
GO:0030141	secretory granule	3.35867e-15	14.4738	47	[ACLY, ADAM10, ADGRE5, ATAD3B, B2M, CAND1, CCT8, CD44, CD46, CD47, CD55, CD59, CD9, COPB1, DDOST, DDX3X, DNAJC13, DYNC1H1, ECE1, GARS1, HLA-B, HLA-C, HSP90AA1, HSP90AB1, HSPA8, HUWE1, IQGAP1, ITGAV, JUP, KPNB1, LPCAT1, PFKL, PRDX4, PRDX6, PSMD2, PSMD3, PYGL, RAB10, RAB13, RAB14, RAB18, RHOA, SURF4, TCP1, TMED10, UBR4, XRCC5]
GO:0099503	secretory vesicle	4.4183e-15	14.3547	51	[ACLY, ADAM10, ADGRE5, ATAD3B, ATP2B1, B2M, CAND1, CCT8, CD44, CD46, CD47, CD55, CD59, CD9, COPB1, DDOST, DDX3X, DNAJC13, DYNC1H1, ECE1, GARS1, HLA-B, HLA-C, HSP90AA1, HSP90AB1, HSPA8, HUWE1, IQGAP1, ITGAV, JUP, KPNB1, LPCAT1, PFKL, PRDX4, PRDX6, PSMD2, PSMD3, PYGL, RAB10, RAB13, RAB14, RAB18, RAB8A, RAB8B, RHOA, SEMA4C, SURF4, TCP1, TMED10, UBR4, XRCC5]
GO:0098552	side of membrane	1.24515e-14	13.9048	41	[ABCG2, ALCAM, AP2A1, AP2M1, B2M, BCAM, CANX, CD276, CD55, CD59, CD9, CDH1, DNAJA1, ECE1, ESYT1, ESYT2, GFRA1, HLA-A, HLA-B, HLA-C, HLA-E, HM13, HSPA8, INSR, IQGAP1, ITGA2, ITGA3, ITGA5, ITGA6, ITGAV, ITGB1, JUP, MUC16, NRCAM, NT5E, PRNP, RHOA, SLC7A5, ST14, TFRC, THBD]
GO:0030139	endocytic vesicle	3.39446e-12	11.4692	27	[AP2A1, AP2M1, B2M, CD9, CLTC, EGFR, EHD1, EHD4, GAPVD1, HLA-A, HLA-B, HLA-C, HLA-E, HSP90AA1, HYOU1, ITGAV, ITGB5, MYO1C, OCLN, RAB10, RAB13, RAB14, RAB8A, RAB8B, SCARB1, TFRC, UBA52]
GO:0009897	external side of plasma membrane	4.03455e-12	11.3942	28	[ABCG2, ALCAM, B2M, BCAM, CD276, CD59, CD9, ECE1, GFRA1, HLA-A, HLA-B, HLA-C, HLA-E, INSR, ITGA2, ITGA3, ITGA5, ITGA6, ITGAV, ITGB1, MUC16, NRCAM, NT5E, PRNP, SLC7A5, ST14, TFRC, THBD]
GO:0101002	ficolin-1-rich granule	3.41111e-11	10.4671	20	[ACLY, ATAD3B, CAND1, CCT8, CD55, COPB1, DDX3X, HSP90AA1, HSP90AB1, HSPA8, HUWE1, JUP, KPNB1, PFKL, PRDX4, PSMD2, PSMD3, PYGL, RHOA, UBR4]
GO:0048770	pigment granule	6.45331e-11	10.1902	16	[ATP1A1, ATP1B3, CANX, CCT4, CLTC, HSP90AA1, HSP90AB1, HSPA8, ITGB1, PDIA6, PSMD2, SLC1A5, SLC2A1, SLC3A2, TFRC, TMED10]
GO:0042470	melanosome	6.45331e-11	10.1902	16	[ATP1A1, ATP1B3, CANX, CCT4, CLTC, HSP90AA1, HSP90AB1, HSPA8, ITGB1, PDIA6, PSMD2, SLC1A5, SLC2A1, SLC3A2, TFRC, TMED10]
GO:0030667	secretory granule membrane	1.9425e-10	9.71164	24	[ADAM10, ADGRE5, ATAD3B, CD44, CD46, CD47, CD55, CD59, CD9, COPB1, DDOST, DNAJC13, HLA-B, HLA-C, IQGAP1, ITGAV, LPCAT1, RAB10, RAB14, RAB18, RHOA, SURF4, TMED10, UBR4]
GO:0030135	coated vesicle	8.53732e-10	9.06868	23	[ADAM10, AP2A1, AP2M1, B2M, CD59, CD9, CLTC, COPA, COPB1, ECE1, EGFR, HLA-A, HLA-B, HLA-C, HLA-E, HSPA8, PDCD6, RAB13, RAB14, RAB8A, RAB8B, TFRC, TMED10]
GO:0098797	plasma membrane protein complex	1.395e-09	8.85543	34	[ALCAM, AP2A1, AP2M1, ATP1A1, ATP1B1, ATP1B3, B2M, CDH1, CLTC, CTNNB1, EGFR, ERBB2, GFRA1, HLA-A, HLA-B, HLA-C, HLA-E, IGF1R, INSR, ITGA2, ITGA3, ITGA5, ITGA6, ITGAV, ITGB1, ITGB4, ITGB5, JUP, KCNH4, SLC3A2, SLC6A6, SLC7A5, TFRC, TMED10]
GO:0031253	cell projection membrane	2.27464e-09	8.64309	24	[ABCG2, ARF4, ATP2B4, CD44, CTNNB1, EGFR, EHD1, EPHA2, ERBB2, HSP90AA1, INSR, ITGA3, ITGA5, ITGAV, ITGB1, MYO1C, PODXL, RAB8A, RHOA, SLC26A2, SLC27A4, SLC39A6, SLC6A6, SLC7A5]
GO:0016324	apical plasma membrane	2.87803e-09	8.54091	25	[ABCG2, AP2A1, ATP1A1, ATP1B1, ATP1B3, ATP2B4, CA12, CD44, EGFR, ERBB2, HSP90AA1, IQGAP1, OCLN, PFKM, PODXL, RAB18, SLC16A3, SLC26A2, SLC2A1, SLC39A10, SLC39A6, SLC3A2, SLC6A14, SLC6A6, SLC7A5]
GO:0098794	postsynapse	2.99815e-09	8.52315	32	[ADAM10, AP2A1, AP2M1, AP3D1, ARF4, ATP1A1, ATP2B4, CDH1, CTNNB1, EIF4A3, EPHA4, EPHB2, ERBB4, HNRNPD, HSPA8, ITGA3, ITGA5, ITGB1, NPTN, NRCAM, NRP1, NSF, PCBP1, PCBP2, PRNP, RAB8A, RHEB, RHOA, RTN3, SEMA4C, SLC30A1, SLC6A6]
GO:0005911	cell-cell junction	4.06828e-09	8.39059	28	[ADAM10, ATP1B1, CDH1, CDK4, CLIC4, CTNNB1, EPHA2, EPHA4, F11R, FGFR4, FRMPD2, IQGAP1, ITGA5, ITGA6, ITGB1, JUP, LSR, NECTIN2, OCLN, PIK3R1, PODXL, PTK7, PTPRK, PVR, RAB10, RAB13, RHOA, SLC2A1]
GO:0098858	actin-based cell projection	4.37198e-09	8.35932	19	[AP2A1, CD44, CLIC4, CTNNB1, DYNC1H1, EPHA4, EXOC4, ITGA3, ITGA6, ITGAV, ITGB1, MYO1B, MYO1C, PLS1, PODXL, SLC26A2, SLC27A4, SLC6A6, SLC7A5]
GO:1904813	ficolin-1-rich granule lumen	8.02204e-09	8.09572	15	[ACLY, CAND1, CCT8, DDX3X, HSP90AA1, HSP90AB1, HSPA8, HUWE1, JUP, KPNB1, PFKL, PRDX4, PSMD2, PSMD3, PYGL]
GO:0030662	coated vesicle membrane	6.91422e-08	7.16026	17	[AP2A1, AP2M1, B2M, CD59, CD9, CLTC, COPA, COPB1, EGFR, HLA-A, HLA-B, HLA-C, HLA-E, HSPA8, PDCD6, TFRC, TMED10]
GO:0055038	recycling endosome membrane	6.92587e-08	7.15953	13	[B2M, EHD1, EHD4, HLA-A, HLA-B, HLA-C, HLA-E, RAB10, RAB13, RAB14, RAB8A, RAB8B, TFRC]
GO:0010008	endosome membrane	1.37433e-07	6.86191	27	[AP2A1, AP2M1, AP3D1, B2M, CLTC, DNAJC13, DOP1B, ECE1, EGFR, EHD1, EHD4, EPHA4, ERBB2, HLA-A, HLA-B, HLA-C, HLA-E, INSR, ITGB1, MYO1B, RAB10, RAB13, RAB14, RAB8A, RAB8B, TFRC, UBA52]
GO:0008305	integrin complex	1.77026e-07	6.75196	8	[ITGA2, ITGA3, ITGA5, ITGA6, ITGAV, ITGB1, ITGB4, ITGB5]
GO:0005902	microvillus	1.94051e-07	6.71209	12	[CD44, CLIC4, CTNNB1, EXOC4, ITGAV, MYO1B, MYO1C, PODXL, SLC26A2, SLC27A4, SLC6A6, SLC7A5]
GO:0030424	axon	2.94833e-07	6.53042	29	[ADAM10, ALCAM, AP3D1, ATP1A1, CAD, COPA, DYNC1H1, EPHA4, EPHB2, EXOC4, GARS1, GFRA1, HSP90AA1, HSP90AB1, HSPA8, IGF1R, INSR, IQGAP1, ITGA2, ITGA3, KCNH4, L1CAM, LRP8, NCAM2, NRCAM, NRP1, PRNP, PTK7, TPBG]
GO:0030133	transport vesicle	3.65641e-07	6.43694	23	[AP2A1, ATP2B1, B2M, CD55, CD59, CLTC, COPA, COPB1, FGFR4, HLA-A, HLA-B, HLA-C, HLA-E, PDCD6, RAB10, RAB13, RAB14, RAB1B, RAB8A, RAB8B, SEMA4C, SURF4, TMED10]
GO:0098793	presynapse	4.8489e-07	6.31436	26	[AP2M1, AP3D1, ARL6IP5, ATP2B1, ATP2B4, CAD, CANX, CTNNB1, EPHA4, EPHB2, ERBB2, ERBB4, GAK, HSPA8, ITGA2, ITGA3, KCNH4, NPTN, PRNP, RAB13, RAB8A, RAB8B, RPL22, SEMA4C, SLC2A1, TPBG]
GO:0030666	endocytic vesicle membrane	5.72625e-07	6.24213	16	[AP2A1, AP2M1, B2M, CD9, CLTC, EGFR, HLA-A, HLA-B, HLA-C, HLA-E, RAB10, RAB8A, RAB8B, SCARB1, TFRC, UBA52]
GO:0031983	vesicle lumen	9.10045e-07	6.04094	20	[ACLY, B2M, CAND1, CCT8, DDX3X, DYNC1H1, EGFR, HSP90AA1, HSP90AB1, HSPA8, HUWE1, JUP, KPNB1, PFKL, PRDX4, PRDX6, PSMD2, PSMD3, PYGL, XRCC5]
GO:0098978	glutamatergic synapse	1.38863e-06	5.85742	22	[ADAM10, AP2M1, AP3D1, ARF4, ATP2B1, ATP2B4, CDH1, CTNNB1, EIF4A3, EPHA4, EPHA7, EPHB2, ERBB4, HNRNPD, ITGA3, ITGA5, ITGB1, NRCAM, NRP1, RAB8A, RHOA, RPL22]
GO:0005798	Golgi-associated vesicle	1.79376e-06	5.74623	11	[ADAM10, AP2A1, CLTC, COPA, COPB1, RAB13, RAB14, RAB8A, RAB8B, SCFD1, TMED10]
GO:0045121	membrane raft	3.60498e-06	5.4431	18	[ABCG2, ATP1A1, ATP2B4, ATP5F1A, CD55, CDH1, CTNNB1, EGFR, IGF1R, INSR, ITGB1, LRP8, MYO1C, PODXL, PRNP, SCARB1, SLC2A1, SLC39A6]
GO:0098857	membrane microdomain	3.74189e-06	5.42691	18	[ABCG2, ATP1A1, ATP2B4, ATP5F1A, CD55, CDH1, CTNNB1, EGFR, IGF1R, INSR, ITGB1, LRP8, MYO1C, PODXL, PRNP, SCARB1, SLC2A1, SLC39A6]
GO:0098984	neuron to neuron synapse	3.91499e-06	5.40727	20	[ADAM10, ATP1A1, ATP2B4, CTNNB1, EPHA4, EPHB2, ERBB4, HNRNPD, ITGB1, NPTN, NRCAM, NSF, PCBP1, PCBP2, PRNP, RAB8A, RHEB, RTN3, SEMA4C, SLC30A1]
GO:0034774	secretory granule lumen	3.94821e-06	5.4036	19	[ACLY, B2M, CAND1, CCT8, DDX3X, DYNC1H1, HSP90AA1, HSP90AB1, HSPA8, HUWE1, JUP, KPNB1, PFKL, PRDX4, PRDX6, PSMD2, PSMD3, PYGL, XRCC5]
GO:0060205	cytoplasmic vesicle lumen	4.40772e-06	5.35579	19	[ACLY, B2M, CAND1, CCT8, DDX3X, DYNC1H1, HSP90AA1, HSP90AB1, HSPA8, HUWE1, JUP, KPNB1, PFKL, PRDX4, PRDX6, PSMD2, PSMD3, PYGL, XRCC5]
GO:0032279	asymmetric synapse	5.63889e-06	5.24881	19	[ADAM10, ATP1A1, ATP2B4, CTNNB1, EPHA4, ERBB4, HNRNPD, ITGB1, NPTN, NRCAM, NSF, PCBP1, PCBP2, PRNP, RAB8A, RHEB, RTN3, SEMA4C, SLC30A1]
GO:0042612	MHC class I protein complex	7.76223e-06	5.11001	5	[B2M, HLA-A, HLA-B, HLA-C, HLA-E]
GO:0031256	leading edge membrane	8.73497e-06	5.05874	14	[ARF4, ATP2B4, CD44, EGFR, EPHA2, ERBB2, INSR, ITGA5, ITGAV, ITGB1, MYO1C, PTPRK, RHOA, SLC39A6]
GO:0017101	aminoacyl-tRNA synthetase multienzyme complex	1.29085e-05	4.88912	5	[DARS1, EPRS1, IARS1, MARS1, RARS1]
GO:0014069	postsynaptic density	1.42301e-05	4.84679	18	[ADAM10, ATP1A1, ATP2B4, CTNNB1, EPHA4, ERBB4, HNRNPD, NPTN, NRCAM, NSF, PCBP1, PCBP2, PRNP, RAB8A, RHEB, RTN3, SEMA4C, SLC30A1]
GO:0045335	phagocytic vesicle	1.54724e-05	4.81044	12	[B2M, HLA-A, HLA-B, HLA-C, HLA-E, ITGAV, ITGB5, MYO1C, RAB10, RAB14, RAB8A, RAB8B]
GO:0055037	recycling endosome	1.70176e-05	4.7691	14	[B2M, EHD1, EHD4, HLA-A, HLA-B, HLA-C, HLA-E, ITGB1, RAB10, RAB13, RAB14, RAB8A, RAB8B, TFRC]
GO:0030140	trans-Golgi network transport vesicle	3.33577e-05	4.4768	7	[AP2A1, CLTC, RAB13, RAB14, RAB8A, RAB8B, TMED10]
GO:0005774	vacuolar membrane	3.4192e-05	4.46608	21	[AP2A1, AP2M1, AP3D1, B2M, CLTC, DDOST, DNAJC13, ECE1, ENPP1, HSPA8, LPCAT1, NSF, OCLN, RAB14, RHEB, SCARB1, SLC3A2, SLC7A5, SURF4, THBD, UBA52]
GO:0098852	lytic vacuole membrane	3.435e-05	4.46407	20	[AP2A1, AP2M1, AP3D1, B2M, CLTC, DDOST, DNAJC13, ECE1, ENPP1, HSPA8, LPCAT1, NSF, OCLN, RAB14, RHEB, SCARB1, SLC3A2, SLC7A5, SURF4, UBA52]
GO:0005765	lysosomal membrane	3.435e-05	4.46407	20	[AP2A1, AP2M1, AP3D1, B2M, CLTC, DDOST, DNAJC13, ECE1, ENPP1, HSPA8, LPCAT1, NSF, OCLN, RAB14, RHEB, SCARB1, SLC3A2, SLC7A5, SURF4, UBA52]
GO:0099572	postsynaptic specialization	4.2127e-05	4.37544	18	[ADAM10, ATP1A1, ATP2B4, CTNNB1, EPHA4, ERBB4, HNRNPD, NPTN, NRCAM, NSF, PCBP1, PCBP2, PRNP, RAB8A, RHEB, RTN3, SEMA4C, SLC30A1]
GO:0098576	lumenal side of membrane	4.48118e-05	4.34861	7	[CANX, HLA-A, HLA-B, HLA-C, HLA-E, HM13, HSPA8]
GO:0030136	clathrin-coated vesicle	4.69191e-05	4.32865	14	[ADAM10, AP2A1, AP2M1, CD9, CLTC, ECE1, EGFR, HSPA8, RAB13, RAB14, RAB8A, RAB8B, TFRC, TMED10]
GO:0012507	ER to Golgi transport vesicle membrane	9.78726e-05	4.00934	8	[B2M, CD59, HLA-A, HLA-B, HLA-C, HLA-E, PDCD6, TMED10]
GO:0005945	6-phosphofructokinase complex	0.000120287	3.91978	3	[PFKL, PFKM, PFKP]
GO:0098553	lumenal side of endoplasmic reticulum membrane	0.000121174	3.91659	6	[CANX, HLA-A, HLA-B, HLA-C, HLA-E, HM13]
GO:0097060	synaptic membrane	0.000161651	3.79142	18	[ADAM10, AP2M1, ATP2B1, ATP2B4, CTNNB1, EPHA4, EPHB2, ERBB2, ERBB4, ITGA3, ITGA5, ITGB1, NPTN, NRCAM, NRP1, SEMA4C, SLC30A1, SLC6A6]
GO:0150034	distal axon	0.000171105	3.76674	15	[AP3D1, CAD, COPA, EPHA4, EXOC4, HSP90AA1, HSP90AB1, HSPA8, IQGAP1, ITGA2, ITGA3, KCNH4, L1CAM, PRNP, TPBG]
GO:0043296	apical junction complex	0.000195955	3.70784	11	[CDH1, CDK4, CTNNB1, F11R, FRMPD2, JUP, LSR, NECTIN2, OCLN, RAB13, RHOA]
GO:0031528	microvillus membrane	0.000198227	3.70284	6	[CTNNB1, ITGAV, PODXL, SLC26A2, SLC6A6, SLC7A5]
GO:0005832	chaperonin-containing T-complex	0.000394054	3.40444	4	[CCT3, CCT4, CCT8, TCP1]
GO:0016328	lateral plasma membrane	0.000435912	3.3606	8	[ATP1A1, ATP1B1, CDH1, CTNNB1, IQGAP1, MYO1C, RAB13, SLC16A3]
GO:0031901	early endosome membrane	0.00048165	3.31727	12	[B2M, DNAJC13, DOP1B, EGFR, EHD1, EHD4, EPHA4, HLA-A, HLA-B, HLA-C, HLA-E, RAB14]
GO:0030175	filopodium	0.000502509	3.29886	9	[AP2A1, DYNC1H1, EPHA4, ITGA3, ITGA6, ITGAV, ITGB1, MYO1B, PODXL]
GO:0030670	phagocytic vesicle membrane	0.0005054	3.29637	8	[B2M, HLA-A, HLA-B, HLA-C, HLA-E, RAB10, RAB8A, RAB8B]
GO:0101031	protein folding chaperone complex	0.000553259	3.25707	6	[CCT3, CCT4, CCT8, HSP90AB1, HSPA8, TCP1]
GO:0032587	ruffle membrane	0.000562824	3.24963	9	[ARF4, EGFR, EPHA2, ERBB2, ITGA5, ITGAV, ITGB1, MYO1C, RHOA]
GO:0005901	caveola	0.00056666	3.24668	8	[ATP2B4, CDH1, CTNNB1, IGF1R, INSR, LRP8, SCARB1, SLC2A1]
GO:0042611	MHC protein complex	0.0010131	2.99435	5	[B2M, HLA-A, HLA-B, HLA-C, HLA-E]
GO:0030134	COPII-coated ER to Golgi transport vesicle	0.00112347	2.94944	8	[B2M, CD59, HLA-A, HLA-B, HLA-C, HLA-E, PDCD6, TMED10]
GO:0001726	ruffle	0.001509	2.82131	11	[ARF4, EGFR, EPHA2, ERBB2, IQGAP1, ITGA5, ITGAV, ITGB1, MYO1C, PODXL, RHOA]
GO:0030658	transport vesicle membrane	0.00194209	2.71173	12	[AP2A1, ATP2B1, B2M, CD59, CLTC, HLA-A, HLA-B, HLA-C, HLA-E, PDCD6, SEMA4C, TMED10]
GO:0140534	endoplasmic reticulum protein-containing complex	0.00194506	2.71107	9	[B2M, DDOST, HLA-A, HM13, HYOU1, PDIA6, PSMD2, SRPRA, SSR4]
GO:0042734	presynaptic membrane	0.00206753	2.68455	10	[AP2M1, ATP2B1, ATP2B4, CTNNB1, EPHA4, EPHB2, ERBB2, ERBB4, ITGA3, NPTN]
GO:0098802	plasma membrane signaling receptor complex	0.00212885	2.67186	14	[ALCAM, B2M, ERBB2, IGF1R, INSR, ITGA2, ITGA3, ITGA5, ITGA6, ITGAV, ITGB1, ITGB4, ITGB5, TFRC]
GO:0070820	tertiary granule	0.00243127	2.61417	10	[ADAM10, ATAD3B, B2M, CD47, CD55, CD59, COPB1, RAB14, RHOA, UBR4]
GO:0030027	lamellipodium	0.00396642	2.4016	11	[CD44, CDH1, CTNNB1, DDX3X, EPHA2, ITGAV, ITGB1, PODXL, RAB13, RHOA, SLC39A6]
GO:0044853	plasma membrane raft	0.0050858	2.29364	8	[ATP2B4, CDH1, CTNNB1, IGF1R, INSR, LRP8, SCARB1, SLC2A1]
GO:0030120	vesicle coat	0.00525874	2.27912	6	[AP2A1, AP2M1, CLTC, COPA, COPB1, PDCD6]
GO:0043679	axon terminus	0.00582298	2.23485	8	[AP3D1, CAD, EPHA4, HSPA8, ITGA2, KCNH4, PRNP, TPBG]
GO:0005912	adherens junction	0.00671328	2.17307	10	[ADAM10, CDH1, CTNNB1, EPHA4, ITGA6, JUP, NECTIN2, PTPRK, PVR, RAB10]
GO:0048475	coated membrane	0.00836593	2.07749	7	[AP2A1, AP2M1, AP3D1, CLTC, COPA, COPB1, PDCD6]
GO:0030117	membrane coat	0.00836593	2.07749	7	[AP2A1, AP2M1, AP3D1, CLTC, COPA, COPB1, PDCD6]
GO:0070160	tight junction	0.0118112	1.92771	8	[CDK4, CTNNB1, EPHA2, F11R, FRMPD2, LSR, OCLN, RAB13]
GO:0070821	tertiary granule membrane	0.0118645	1.92575	6	[ADAM10, CD47, CD59, COPB1, RAB14, UBR4]
GO:0031258	lamellipodium membrane	0.0124978	1.90317	4	[CD44, EPHA2, ITGAV, SLC39A6]
GO:0044306	neuron projection terminus	0.0131301	1.88173	8	[AP3D1, CAD, EPHA4, HSPA8, ITGA2, KCNH4, PRNP, TPBG]
GO:0044295	axonal growth cone	0.0139057	1.85681	4	[EPHA4, HSP90AA1, HSP90AB1, L1CAM]
GO:0098562	cytoplasmic side of membrane	0.0140556	1.85215	10	[AP2A1, AP2M1, CDH1, DNAJA1, ESYT1, ESYT2, HM13, IQGAP1, JUP, RHOA]
GO:0042383	sarcolemma	0.0142314	1.84675	8	[ATP1A1, ATP1B1, ATP2B4, FLNC, IGF1R, ITGB1, SLC2A1, SLC30A1]
GO:0005890	sodium:potassium-exchanging ATPase complex	0.0143547	1.843	3	[ATP1A1, ATP1B1, ATP1B3]
GO:0044291	cell-cell contact zone	0.0154407	1.81133	6	[ATP1B1, CTNNB1, ITGB1, JUP, NECTIN2, SLC2A1]
GO:0030669	clathrin-coated endocytic vesicle membrane	0.016152	1.79177	6	[AP2A1, AP2M1, CD9, CLTC, EGFR, TFRC]
GO:0030315	T-tubule	0.016711	1.777	5	[ATP1A1, ATP1B1, ATP2B4, IGF1R, SLC30A1]
GO:0014704	intercalated disc	0.0228165	1.64175	5	[ATP1B1, CTNNB1, ITGB1, JUP, SLC2A1]
GO:0002116	semaphorin receptor complex	0.0259311	1.58618	3	[ERBB2, NRP1, PLXNB2]
GO:0005791	rough endoplasmic reticulum	0.0342909	1.46482	5	[HM13, PSMD2, RAB14, SRPRA, SSR4]
GO:0042582	azurophil granule	0.0346479	1.46032	8	[ACLY, CCT8, DDOST, DNAJC13, DYNC1H1, LPCAT1, PRDX6, SURF4]
GO:0005766	primary lysosome	0.0346479	1.46032	8	[ACLY, CCT8, DDOST, DNAJC13, DYNC1H1, LPCAT1, PRDX6, SURF4]
GO:0042581	specific granule	0.0350876	1.45485	8	[ADAM10, B2M, CD47, CD59, ITGAV, JUP, KPNB1, UBR4]
GO:0005923	bicellular tight junction	0.0353732	1.45133	7	[CDK4, CTNNB1, F11R, FRMPD2, LSR, OCLN, RAB13]
GO:0101003	ficolin-1-rich granule membrane	0.0357021	1.44731	5	[ATAD3B, CD55, COPB1, RHOA, UBR4]
GO:0019898	extrinsic component of membrane	0.037684	1.42384	9	[AP2M1, CDH1, CTNNB1, ESYT1, ESYT2, GFRA1, JUP, PIK3R1, PRNP]
GO:0045334	clathrin-coated endocytic vesicle	0.0382514	1.41735	6	[AP2A1, AP2M1, CD9, CLTC, EGFR, TFRC]
GO:0090533	cation-transporting ATPase complex	0.0422201	1.37448	3	[ATP1A1, ATP1B1, ATP1B3]
GO:0030132	clathrin coat of coated pit	0.0422201	1.37448	3	[AP2A1, AP2M1, CLTC]
GO:0009898	cytoplasmic side of plasma membrane	0.0430194	1.36634	8	[AP2A1, AP2M1, CDH1, ESYT1, ESYT2, IQGAP1, JUP, RHOA]
GO:0030426	growth cone	0.0430194	1.36634	8	[COPA, EPHA4, EXOC4, HSP90AA1, HSP90AB1, IQGAP1, ITGA3, L1CAM]

## Sheet: Hetero - Cellular Component
ID	Term	Term p-value corrected with Bonferroni step down	-Log10 (Corrected p-value)	Nr. Genes	Associated Genes Found
GO:0070062	extracellular exosome	1.29239e-90	89.8886	160	[ACAT1, ACLY, ACSL4, ADGRE5, ALCAM, AP2M1, ARF4, ATP1A1, ATP1B1, ATP1B3, ATP5F1A, B2M, BSG, CAD, CAND1, CANX, CCT3, CCT4, CCT6A, CCT7, CCT8, CD44, CD46, CD47, CD55, CD58, CD59, CD9, CDH1, CDK1, CLTC, CNP, COPA, CSE1L, CTNNB1, DARS1, DDR1, DDX3X, DDX5, DNAJA1, DNAJC13, DYNC1H1, EEF1G, EHD1, EIF2S3, EIF4A1, ENO1, EPHB4, ERAP1, F11R, F3, FASN, FBL, FH, FLNB, GARS1, GART, GNA13, HLA-A, HLA-B, HLA-C, …
GO:1903561	extracellular vesicle	6.58451e-90	89.1815	160	[ACAT1, ACLY, ACSL4, ADGRE5, ALCAM, AP2M1, ARF4, ATP1A1, ATP1B1, ATP1B3, ATP5F1A, B2M, BSG, CAD, CAND1, CANX, CCT3, CCT4, CCT6A, CCT7, CCT8, CD44, CD46, CD47, CD55, CD58, CD59, CD9, CDH1, CDK1, CLTC, CNP, COPA, CSE1L, CTNNB1, DARS1, DDR1, DDX3X, DDX5, DNAJA1, DNAJC13, DYNC1H1, EEF1G, EHD1, EIF2S3, EIF4A1, ENO1, EPHB4, ERAP1, F11R, F3, FASN, FBL, FH, FLNB, GARS1, GART, GNA13, HLA-A, HLA-B, HLA-C, …
GO:0065010	extracellular membrane-bounded organelle	6.99757e-90	89.1551	160	[ACAT1, ACLY, ACSL4, ADGRE5, ALCAM, AP2M1, ARF4, ATP1A1, ATP1B1, ATP1B3, ATP5F1A, B2M, BSG, CAD, CAND1, CANX, CCT3, CCT4, CCT6A, CCT7, CCT8, CD44, CD46, CD47, CD55, CD58, CD59, CD9, CDH1, CDK1, CLTC, CNP, COPA, CSE1L, CTNNB1, DARS1, DDR1, DDX3X, DDX5, DNAJA1, DNAJC13, DYNC1H1, EEF1G, EHD1, EIF2S3, EIF4A1, ENO1, EPHB4, ERAP1, F11R, F3, FASN, FBL, FH, FLNB, GARS1, GART, GNA13, HLA-A, HLA-B, HLA-C, …
GO:0043230	extracellular organelle	6.99757e-90	89.1551	160	[ACAT1, ACLY, ACSL4, ADGRE5, ALCAM, AP2M1, ARF4, ATP1A1, ATP1B1, ATP1B3, ATP5F1A, B2M, BSG, CAD, CAND1, CANX, CCT3, CCT4, CCT6A, CCT7, CCT8, CD44, CD46, CD47, CD55, CD58, CD59, CD9, CDH1, CDK1, CLTC, CNP, COPA, CSE1L, CTNNB1, DARS1, DDR1, DDX3X, DDX5, DNAJA1, DNAJC13, DYNC1H1, EEF1G, EHD1, EIF2S3, EIF4A1, ENO1, EPHB4, ERAP1, F11R, F3, FASN, FBL, FH, FLNB, GARS1, GART, GNA13, HLA-A, HLA-B, HLA-C, …
GO:0005615	extracellular space	6.11936e-69	68.2133	167	[ACAT1, ACLY, ACSL4, ADGRE5, ALCAM, AP2M1, ARF4, ATP1A1, ATP1B1, ATP1B3, ATP5F1A, B2M, BSG, CAD, CAND1, CANX, CCT3, CCT4, CCT6A, CCT7, CCT8, CD44, CD46, CD47, CD55, CD58, CD59, CD9, CDH1, CDK1, CLTC, CNP, COPA, CSE1L, CTNNB1, DARS1, DDR1, DDX3X, DDX5, DNAJA1, DNAJC13, DYNC1H1, EEF1G, EGFR, EHD1, EIF2S3, EIF4A1, ENO1, ENPP1, EPHB4, ERAP1, F11R, F3, FASN, FBL, FH, FLNB, GARS1, GART, GNA13, HLA-A, H…
GO:0031982	vesicle	1.38185e-66	65.8595	177	[ACAT1, ACLY, ACSL4, ADGRE5, ALCAM, AP2A1, AP2M1, AP3D1, ARF4, ATAD3B, ATP1A1, ATP1B1, ATP1B3, ATP5F1A, B2M, BSG, CAD, CAND1, CANX, CCT3, CCT4, CCT6A, CCT7, CCT8, CD44, CD46, CD47, CD55, CD58, CD59, CD9, CDH1, CDK1, CLTC, CNP, COPA, COPB1, CSE1L, CTNNB1, DARS1, DDOST, DDR1, DDX3X, DDX5, DNAJA1, DNAJC13, DNM1L, DYNC1H1, EEF1G, EGFR, EHD1, EIF2S3, EIF4A1, ELAVL1, ENO1, EPHA4, EPHB4, ERAP1, ERBB2, F…
GO:0005925	focal adhesion	8.51989e-43	42.0696	60	[ADGRE5, ALCAM, B2M, BSG, CD151, CD44, CD46, CD59, CD9, CLTC, CTNNB1, EGFR, EPHA2, FLNB, GNA13, HACD3, HSP90B1, HSPA1B, HSPA8, HYOU1, ICAM1, ILK, IQGAP1, ITGA1, ITGA2, ITGA3, ITGA5, ITGA6, ITGAV, ITGB1, ITGB4, MPZL1, NECTIN2, NRP1, PCBP2, PDCD6IP, PTK7, PVR, RAB10, RAB21, RAC1, RAC2, RHOA, RHOG, RPL22, RPL27, RPL38, RPL5, RPL9, RPLP0, RPS13, RPS14, RPS17, RPS29, RPS3, RPS3A, RPS4X, RPS5, RRAS, RR…
GO:0030055	cell-substrate junction	4.04695e-42	41.3929	60	[ADGRE5, ALCAM, B2M, BSG, CD151, CD44, CD46, CD59, CD9, CLTC, CTNNB1, EGFR, EPHA2, FLNB, GNA13, HACD3, HSP90B1, HSPA1B, HSPA8, HYOU1, ICAM1, ILK, IQGAP1, ITGA1, ITGA2, ITGA3, ITGA5, ITGA6, ITGAV, ITGB1, ITGB4, MPZL1, NECTIN2, NRP1, PCBP2, PDCD6IP, PTK7, PVR, RAB10, RAB21, RAC1, RAC2, RHOA, RHOG, RPL22, RPL27, RPL38, RPL5, RPL9, RPLP0, RPS13, RPS14, RPS17, RPS29, RPS3, RPS3A, RPS4X, RPS5, RRAS, RR…
GO:0070161	anchoring junction	6.35606e-39	38.1968	76	[ADGRE5, ALCAM, ASH1L, ATP1B1, B2M, BSG, CD151, CD44, CD46, CD59, CD9, CDH1, CLTC, CTNNB1, EGFR, EPHA2, EPHA4, ESAM, F11R, FLNB, GNA13, HACD3, HSP90B1, HSPA1B, HSPA8, HYOU1, ICAM1, ILK, IQGAP1, ITGA1, ITGA2, ITGA3, ITGA5, ITGA6, ITGAV, ITGB1, ITGB4, LSR, MPZL1, MYADM, NECTIN2, NRP1, OCLN, PCBP2, PDCD6IP, PODXL, PRDX6, PRKCI, PTK7, PTPRK, PVR, RAB10, RAB13, RAB21, RAC1, RAC2, RHOA, RHOG, RPL22, RP…
GO:0048770	pigment granule	8.19678e-22	21.0864	25	[ATP1A1, ATP1B3, BSG, CANX, CCT4, CLTC, CNP, FASN, GNA13, HSP90AA1, HSP90AB1, HSP90B1, HSPA8, ITGB1, PDCD6IP, PDIA6, PSMD2, RAB1A, RAB35, RAB5C, RAC1, SLC1A5, SLC2A1, SLC3A2, TFRC]
GO:0042470	melanosome	8.19678e-22	21.0864	25	[ATP1A1, ATP1B3, BSG, CANX, CCT4, CLTC, CNP, FASN, GNA13, HSP90AA1, HSP90AB1, HSP90B1, HSPA8, ITGB1, PDCD6IP, PDIA6, PSMD2, RAB1A, RAB35, RAB5C, RAC1, SLC1A5, SLC2A1, SLC3A2, TFRC]
GO:0022626	cytosolic ribosome	4.14619e-18	17.3824	23	[DDX3X, RACK1, RPL11, RPL22, RPL27, RPL34, RPL35A, RPL38, RPL5, RPL9, RPLP0, RPS13, RPS14, RPS15A, RPS17, RPS20, RPS25, RPS29, RPS3, RPS3A, RPS4X, RPS5, UBA52]
GO:0045202	synapse	1.26845e-17	16.8967	66	[AP2A1, AP2M1, AP3D1, ARF4, ATP1A1, ATP2A2, CAD, CANX, CDH1, CNP, CTNNB1, DARS1, DNM1L, EIF2S2, EIF4A3, ELAVL1, EPHA4, EPHA7, EPHB2, ERBB2, ERBB4, HNRNPD, HNRNPF, HNRNPUL2, HSPA8, ITGA2, ITGA3, ITGA5, ITGB1, KCNH4, LRP8, NPTN, NRP1, PCBP2, PLEKHA5, PRKCI, PRNP, RAB11A, RAB13, RAB21, RAB8A, RAB8B, RAC1, RHOA, RPL22, RPL27, RPL34, RPL35A, RPL38, RPLP0, RPS13, RPS14, RPS15A, RPS17, RPS20, RPS25, RPS…
GO:0030141	secretory granule	2.16117e-15	14.6653	49	[ACLY, ADGRE5, ATAD3B, B2M, BSG, CAND1, CCT8, CD44, CD46, CD47, CD55, CD58, CD59, CD9, COPB1, DDOST, DDX3X, DNAJC13, DYNC1H1, F3, GARS1, HLA-B, HLA-C, HSP90AA1, HSP90AB1, HSPA1B, HSPA8, HUWE1, IQGAP1, ITGA1, ITGAV, KPNB1, PFKL, PRDX6, PSMD2, PSMD3, PYGB, RAB10, RAB13, RAB14, RAB18, RAB5C, RAC1, RHOA, RHOG, SURF4, TCP1, UBR4, XRCC5]
GO:0099503	secretory vesicle	1.92233e-14	13.7162	52	[ACLY, ADGRE5, ATAD3B, B2M, BSG, CAND1, CCT8, CD44, CD46, CD47, CD55, CD58, CD59, CD9, COPB1, DDOST, DDX3X, DNAJC13, DNM1L, DYNC1H1, F3, GARS1, HLA-B, HLA-C, HSP90AA1, HSP90AB1, HSPA1B, HSPA8, HUWE1, IQGAP1, ITGA1, ITGAV, KPNB1, PFKL, PRDX6, PSMD2, PSMD3, PYGB, RAB10, RAB13, RAB14, RAB18, RAB5C, RAB8A, RAB8B, RAC1, RHOA, RHOG, SURF4, TCP1, UBR4, XRCC5]
GO:0044391	ribosomal subunit	7.07535e-14	13.1503	23	[DDX3X, RACK1, RPL11, RPL22, RPL27, RPL34, RPL35A, RPL38, RPL5, RPL9, RPLP0, RPS13, RPS14, RPS15A, RPS17, RPS20, RPS25, RPS29, RPS3, RPS3A, RPS4X, RPS5, UBA52]
GO:0022627	cytosolic small ribosomal subunit	9.23732e-14	13.0345	14	[DDX3X, RACK1, RPS13, RPS14, RPS15A, RPS17, RPS20, RPS25, RPS29, RPS3, RPS3A, RPS4X, RPS5, UBA52]
GO:0098590	plasma membrane region	1.2714e-13	12.8957	56	[AP2A1, AP2M1, ARF4, ATP1A1, ATP1B1, ATP1B3, BSG, CA12, CD44, CDH1, CLTC, CTNNB1, DNM1L, EGFR, EHD1, ENPP1, EPHA2, EPHA4, EPHB2, ERBB2, ERBB4, F3, GNA13, HSP90AA1, IGF1R, IQGAP1, ITGA3, ITGA5, ITGAV, ITGB1, ITGB4, KRT19, LRP8, MET, MYO1C, NPTN, NRP1, OCLN, PODXL, PRKCI, RAB11A, RAB18, RAB21, RAB35, RAB8A, RAC1, RHOA, RHOC, RPS3, SLC16A3, SLC1A5, SLC2A1, SLC39A6, SLC3A2, SLC7A5, TFRC]
GO:0030659	cytoplasmic vesicle membrane	1.59144e-12	11.7982	52	[ADGRE5, AP2A1, AP2M1, AP3D1, ATAD3B, B2M, BSG, CD44, CD46, CD47, CD55, CD58, CD59, CD9, CLTC, COPA, COPB1, DDOST, DNAJC13, DNM1L, EGFR, EHD1, EPHA4, ERBB2, F3, HLA-A, HLA-B, HLA-C, HSPA8, IQGAP1, ITGAV, ITGB1, MYO1C, RAB10, RAB11A, RAB13, RAB14, RAB18, RAB1A, RAB21, RAB35, RAB5C, RAB8A, RAB8B, RAC1, RAC2, RHOA, RHOG, SURF4, TFRC, UBA52, UBR4]
GO:0030139	endocytic vesicle	2.46952e-12	11.6074	28	[AP2A1, AP2M1, B2M, CD9, CLTC, EGFR, EHD1, F3, FLNB, HLA-A, HLA-B, HLA-C, HSP90AA1, HSP90B1, HYOU1, ITGAV, MYO1C, OCLN, RAB10, RAB11A, RAB13, RAB14, RAB35, RAB8A, RAB8B, RAC2, TFRC, UBA52]
GO:0098552	side of membrane	3.94839e-12	11.4036	39	[ALCAM, AP2A1, AP2M1, B2M, CANX, CCRL2, CD276, CD55, CD59, CD9, CDH1, DNAJA1, ESYT1, ESYT2, F3, FASN, GNA13, HLA-A, HLA-B, HLA-C, HM13, HSPA8, ICAM1, IQGAP1, ITGA1, ITGA2, ITGA3, ITGA5, ITGA6, ITGAV, ITGB1, NT5E, PRNP, RAB21, RHOA, RPL27, RPS29, SLC7A5, TFRC]
GO:0009925	basal plasma membrane	6.56958e-12	11.1825	25	[AP2A1, ATP1A1, ATP1B1, ATP1B3, BSG, CA12, CD44, CTNNB1, EGFR, ENPP1, ERBB2, ERBB4, F3, HSP90AA1, IQGAP1, ITGA3, ITGB4, MET, MYO1C, SLC16A3, SLC1A5, SLC2A1, SLC3A2, SLC7A5, TFRC]
GO:0005840	ribosome	1.06991e-11	10.9707	23	[DDX3X, RACK1, RPL11, RPL22, RPL27, RPL34, RPL35A, RPL38, RPL5, RPL9, RPLP0, RPS13, RPS14, RPS15A, RPS17, RPS20, RPS25, RPS29, RPS3, RPS3A, RPS4X, RPS5, UBA52]
GO:0030667	secretory granule membrane	1.65209e-11	10.782	26	[ADGRE5, ATAD3B, BSG, CD44, CD46, CD47, CD55, CD58, CD59, CD9, COPB1, DDOST, DNAJC13, HLA-B, HLA-C, IQGAP1, ITGAV, RAB10, RAB14, RAB18, RAB5C, RAC1, RHOA, RHOG, SURF4, UBR4]
GO:0101002	ficolin-1-rich granule	1.1903e-10	9.92434	20	[ACLY, ATAD3B, CAND1, CCT8, CD55, CD58, COPB1, DDX3X, HSP90AA1, HSP90AB1, HSPA1B, HSPA8, HUWE1, KPNB1, PFKL, PSMD2, PSMD3, RAC1, RHOA, UBR4]
GO:0015935	small ribosomal subunit	2.82841e-10	9.54846	14	[DDX3X, RACK1, RPS13, RPS14, RPS15A, RPS17, RPS20, RPS25, RPS29, RPS3, RPS3A, RPS4X, RPS5, UBA52]
GO:0016323	basolateral plasma membrane	1.36123e-08	7.86607	20	[AP2A1, ATP1A1, ATP1B1, ATP1B3, BSG, CA12, CD44, CTNNB1, EGFR, ENPP1, ERBB2, ERBB4, HSP90AA1, IQGAP1, ITGA3, SLC16A3, SLC2A1, SLC3A2, SLC7A5, TFRC]
GO:0055038	recycling endosome membrane	1.41808e-08	7.8483	14	[B2M, EHD1, HLA-A, HLA-B, HLA-C, RAB10, RAB11A, RAB13, RAB14, RAB35, RAB8A, RAB8B, RAC1, TFRC]
GO:0098794	postsynapse	1.80077e-08	7.74454	32	[AP2A1, AP2M1, AP3D1, ARF4, ATP1A1, CDH1, CTNNB1, EIF4A3, ELAVL1, EPHA4, EPHB2, ERBB4, HNRNPD, HSPA8, ITGA3, ITGA5, ITGB1, NPTN, NRP1, PCBP2, PLEKHA5, PRNP, RAB11A, RAB8A, RAC1, RHOA, RPL38, RPLP0, RPS13, RPS14, RPS25, RPS3]
GO:0030666	endocytic vesicle membrane	3.02157e-08	7.51977	18	[AP2A1, AP2M1, B2M, CD9, CLTC, EGFR, F3, HLA-A, HLA-B, HLA-C, RAB10, RAB11A, RAB35, RAB8A, RAB8B, RAC2, TFRC, UBA52]
GO:0098797	plasma membrane protein complex	3.77812e-08	7.42272	33	[ALCAM, AP2A1, AP2M1, ATP1A1, ATP1B1, ATP1B3, B2M, CDH1, CLTC, CTNNB1, EGFR, ERBB2, F3, FASN, GNA13, HLA-A, HLA-B, HLA-C, IGF1R, ITGA1, ITGA2, ITGA3, ITGA5, ITGA6, ITGAV, ITGB1, ITGB4, KCNH4, RAC1, RAC2, SLC3A2, SLC7A5, TFRC]
GO:0005832	chaperonin-containing T-complex	1.60148e-07	6.79548	6	[CCT3, CCT4, CCT6A, CCT7, CCT8, TCP1]
GO:0009897	external side of plasma membrane	1.61599e-07	6.79156	23	[ALCAM, B2M, CCRL2, CD276, CD59, CD9, F3, FASN, HLA-A, HLA-B, HLA-C, ICAM1, ITGA1, ITGA2, ITGA3, ITGA5, ITGA6, ITGAV, ITGB1, NT5E, PRNP, SLC7A5, TFRC]
GO:0031253	cell projection membrane	2.92269e-07	6.53422	22	[ARF4, CD44, CTNNB1, EGFR, EHD1, EPHA2, ERBB2, GNA13, HSP90AA1, ITGA3, ITGA5, ITGAV, ITGB1, MYO1C, PODXL, RAB35, RAB8A, RAC1, RHOA, RPS3, SLC39A6, SLC7A5]
GO:0008305	integrin complex	3.0992e-07	6.50875	8	[ITGA1, ITGA2, ITGA3, ITGA5, ITGA6, ITGAV, ITGB1, ITGB4]
GO:0005911	cell-cell junction	4.31133e-07	6.36539	26	[ASH1L, ATP1B1, CDH1, CTNNB1, EPHA2, EPHA4, ESAM, F11R, IQGAP1, ITGA5, ITGA6, ITGB1, LSR, MYADM, NECTIN2, OCLN, PDCD6IP, PODXL, PRKCI, PTK7, PTPRK, PVR, RAB10, RAB13, RHOA, SLC2A1]
GO:0022625	cytosolic large ribosomal subunit	5.79097e-07	6.23725	10	[RPL11, RPL22, RPL27, RPL34, RPL35A, RPL38, RPL5, RPL9, RPLP0, UBA52]
GO:0010008	endosome membrane	5.97004e-07	6.22402	27	[AP2A1, AP2M1, AP3D1, B2M, CLTC, DNAJC13, EGFR, EHD1, EPHA4, ERBB2, F3, HLA-A, HLA-B, HLA-C, ITGB1, RAB10, RAB11A, RAB13, RAB14, RAB21, RAB35, RAB5C, RAB8A, RAB8B, RAC1, TFRC, UBA52]
GO:0030135	coated vesicle	7.11059e-07	6.14809	20	[AP2A1, AP2M1, B2M, CD59, CD9, CLTC, COPA, COPB1, EGFR, F3, HLA-A, HLA-B, HLA-C, HSPA8, RAB13, RAB14, RAB35, RAB8A, RAB8B, TFRC]
GO:0098978	glutamatergic synapse	1.03603e-06	5.98463	23	[AP2M1, AP3D1, ARF4, CDH1, CTNNB1, EIF4A3, ELAVL1, EPHA4, EPHA7, EPHB2, ERBB4, HNRNPD, ITGA3, ITGA5, ITGB1, NRP1, PLEKHA5, PRKCI, RAB11A, RAB8A, RAC1, RHOA, RPL22]
GO:0055037	recycling endosome	1.03767e-06	5.98394	16	[B2M, EHD1, F3, HLA-A, HLA-B, HLA-C, ITGB1, RAB10, RAB11A, RAB13, RAB14, RAB35, RAB8A, RAB8B, RAC1, TFRC]
GO:0030662	coated vesicle membrane	1.32469e-06	5.87789	16	[AP2A1, AP2M1, B2M, CD59, CD9, CLTC, COPA, COPB1, EGFR, F3, HLA-A, HLA-B, HLA-C, HSPA8, RAB35, TFRC]
GO:1904813	ficolin-1-rich granule lumen	1.85488e-06	5.73168	13	[ACLY, CAND1, CCT8, DDX3X, HSP90AA1, HSP90AB1, HSPA1B, HSPA8, HUWE1, KPNB1, PFKL, PSMD2, PSMD3]
GO:0045121	membrane raft	1.90111e-06	5.72099	19	[ATP1A1, ATP5F1A, CD55, CDH1, CTNNB1, EGFR, FASN, ICAM1, IGF1R, ITGB1, LDHB, LRP8, MYADM, MYO1C, PODXL, PRNP, SERPINH1, SLC2A1, SLC39A6]
GO:0098857	membrane microdomain	1.97906e-06	5.70354	19	[ATP1A1, ATP5F1A, CD55, CDH1, CTNNB1, EGFR, FASN, ICAM1, IGF1R, ITGB1, LDHB, LRP8, MYADM, MYO1C, PODXL, PRNP, SERPINH1, SLC2A1, SLC39A6]
GO:0101031	protein folding chaperone complex	3.73583e-06	5.42761	8	[CCT3, CCT4, CCT6A, CCT7, CCT8, HSP90AB1, HSPA8, TCP1]
GO:0045335	phagocytic vesicle	4.4278e-06	5.35381	13	[B2M, FLNB, HLA-A, HLA-B, HLA-C, ITGAV, MYO1C, RAB10, RAB11A, RAB14, RAB8A, RAB8B, RAC2]
GO:0031983	vesicle lumen	1.37669e-05	4.86116	19	[ACLY, B2M, CAND1, CCT8, DDX3X, DYNC1H1, EGFR, F3, HSP90AA1, HSP90AB1, HSPA8, HUWE1, KPNB1, PFKL, PRDX6, PSMD2, PSMD3, PYGB, XRCC5]
GO:0017101	aminoacyl-tRNA synthetase multienzyme complex	1.93135e-05	4.71414	5	[DARS1, EPRS1, IARS1, MARS1, RARS1]
GO:0032587	ruffle membrane	1.96196e-05	4.70731	11	[ARF4, EGFR, EPHA2, ERBB2, ITGA5, ITGAV, ITGB1, MYO1C, RAC1, RHOA, RPS3]
GO:0031256	leading edge membrane	2.06734e-05	4.68459	14	[ARF4, CD44, EGFR, EPHA2, ERBB2, ITGA5, ITGAV, ITGB1, MYO1C, PTPRK, RAC1, RHOA, RPS3, SLC39A6]
GO:0001726	ruffle	2.06734e-05	4.68459	14	[ARF4, EGFR, EPHA2, ERBB2, IQGAP1, ITGA5, ITGAV, ITGB1, MYADM, MYO1C, PODXL, RAC1, RHOA, RPS3]
GO:0098858	actin-based cell projection	2.54607e-05	4.59413	15	[AP2A1, CD44, CNP, CTNNB1, DYNC1H1, EPHA4, ITGA3, ITGA6, ITGAV, ITGB1, MYO1C, OSBPL3, PODXL, RHOC, SLC7A5]
GO:0016324	apical plasma membrane	3.14768e-05	4.50201	20	[AP2A1, ATP1A1, ATP1B1, ATP1B3, CA12, CD44, EGFR, ERBB2, F3, HSP90AA1, IQGAP1, OCLN, PODXL, PRKCI, RAB18, SLC16A3, SLC2A1, SLC39A6, SLC3A2, SLC7A5]
GO:0032040	small-subunit processome	3.86466e-05	4.41289	9	[FBL, RPS13, RPS14, RPS15A, RPS17, RPS3A, RPS4X, RPS5, XRCC5]
GO:0034774	secretory granule lumen	5.20514e-05	4.28357	18	[ACLY, B2M, CAND1, CCT8, DDX3X, DYNC1H1, F3, HSP90AA1, HSP90AB1, HSPA8, HUWE1, KPNB1, PFKL, PRDX6, PSMD2, PSMD3, PYGB, XRCC5]
GO:0060205	cytoplasmic vesicle lumen	5.80339e-05	4.23632	18	[ACLY, B2M, CAND1, CCT8, DDX3X, DYNC1H1, F3, HSP90AA1, HSP90AB1, HSPA8, HUWE1, KPNB1, PFKL, PRDX6, PSMD2, PSMD3, PYGB, XRCC5]
GO:0043296	apical junction complex	6.39616e-05	4.19408	12	[ASH1L, CDH1, CTNNB1, ESAM, F11R, LSR, NECTIN2, OCLN, PDCD6IP, PRKCI, RAB13, RHOA]
GO:0030027	lamellipodium	7.85674e-05	4.10476	14	[CD44, CDH1, CTNNB1, DDX3X, EPHA2, ILK, ITGAV, ITGB1, PODXL, RAB13, RAC1, RAC2, RHOA, SLC39A6]
GO:0016328	lateral plasma membrane	8.59199e-05	4.06591	9	[ATP1A1, ATP1B1, CDH1, CTNNB1, IQGAP1, MYO1C, NUMA1, RAB13, SLC16A3]
GO:0030133	transport vesicle	9.3406e-05	4.02963	20	[AP2A1, B2M, CD55, CD59, CLTC, COPA, COPB1, DNM1L, HLA-A, HLA-B, HLA-C, RAB10, RAB11A, RAB13, RAB14, RAB1A, RAB1B, RAB8A, RAB8B, SURF4]
GO:0015934	large ribosomal subunit	0.000192663	3.7152	10	[RPL11, RPL22, RPL27, RPL34, RPL35A, RPL38, RPL5, RPL9, RPLP0, UBA52]
GO:0098984	neuron to neuron synapse	0.00020733	3.68334	18	[ATP1A1, CTNNB1, EPHA4, EPHB2, ERBB4, HNRNPD, ITGB1, NPTN, PCBP2, PLEKHA5, PRNP, RAB8A, RPL38, RPLP0, RPS13, RPS14, RPS25, RPS3]
GO:0032279	asymmetric synapse	0.000300239	3.52253	17	[ATP1A1, CTNNB1, EPHA4, ERBB4, HNRNPD, ITGB1, NPTN, PCBP2, PLEKHA5, PRNP, RAB8A, RPL38, RPLP0, RPS13, RPS14, RPS25, RPS3]
GO:0098562	cytoplasmic side of membrane	0.000374117	3.42699	13	[AP2A1, AP2M1, CDH1, DNAJA1, ESYT1, ESYT2, GNA13, HM13, IQGAP1, RAB21, RHOA, RPL27, RPS29]
GO:0042612	MHC class I protein complex	0.000559494	3.2522	4	[B2M, HLA-A, HLA-B, HLA-C]
GO:0030136	clathrin-coated vesicle	0.000565519	3.24755	13	[AP2A1, AP2M1, CD9, CLTC, EGFR, F3, HSPA8, RAB13, RAB14, RAB35, RAB8A, RAB8B, TFRC]
GO:0030669	clathrin-coated endocytic vesicle membrane	0.000592045	3.22765	8	[AP2A1, AP2M1, CD9, CLTC, EGFR, F3, RAB35, TFRC]
GO:0014069	postsynaptic density	0.000680529	3.16715	16	[ATP1A1, CTNNB1, EPHA4, ERBB4, HNRNPD, NPTN, PCBP2, PLEKHA5, PRNP, RAB8A, RPL38, RPLP0, RPS13, RPS14, RPS25, RPS3]
GO:0070160	tight junction	0.000746466	3.12699	10	[ASH1L, CTNNB1, EPHA2, ESAM, F11R, LSR, OCLN, PDCD6IP, PRKCI, RAB13]
GO:0030140	trans-Golgi network transport vesicle	0.000777949	3.10905	6	[AP2A1, CLTC, RAB13, RAB14, RAB8A, RAB8B]
GO:0030670	phagocytic vesicle membrane	0.000876815	3.05709	8	[B2M, HLA-A, HLA-B, HLA-C, RAB10, RAB8A, RAB8B, RAC2]
GO:0030684	preribosome	0.000916582	3.03783	9	[FBL, RPS13, RPS14, RPS15A, RPS17, RPS3A, RPS4X, RPS5, XRCC5]
GO:0030175	filopodium	0.000916582	3.03783	9	[AP2A1, DYNC1H1, EPHA4, ITGA3, ITGA6, ITGAV, ITGB1, OSBPL3, PODXL]
GO:0070820	tertiary granule	0.000943737	3.02515	11	[ATAD3B, B2M, CD47, CD55, CD58, CD59, COPB1, RAB14, RAC1, RHOA, UBR4]
GO:0098576	lumenal side of membrane	0.000981855	3.00795	6	[CANX, HLA-A, HLA-B, HLA-C, HM13, HSPA8]
GO:0005938	cell cortex	0.00104875	2.97933	15	[CDH1, CTNNB1, DYNC1H1, ENO1, FLNB, IQGAP1, KRT19, MYADM, MYO1C, NUMA1, OXSR1, RAB10, RAC1, RHOA, SLC2A1]
GO:0101003	ficolin-1-rich granule membrane	0.00114877	2.93977	7	[ATAD3B, CD55, CD58, COPB1, RAC1, RHOA, UBR4]
GO:0099572	postsynaptic specialization	0.00159318	2.79774	16	[ATP1A1, CTNNB1, EPHA4, ERBB4, HNRNPD, NPTN, PCBP2, PLEKHA5, PRNP, RAB8A, RPL38, RPLP0, RPS13, RPS14, RPS25, RPS3]
GO:0005798	Golgi-associated vesicle	0.00206548	2.68498	8	[AP2A1, CLTC, COPA, COPB1, RAB13, RAB14, RAB8A, RAB8B]
GO:0045334	clathrin-coated endocytic vesicle	0.00235469	2.62807	8	[AP2A1, AP2M1, CD9, CLTC, EGFR, F3, RAB35, TFRC]
GO:0005923	bicellular tight junction	0.00275374	2.56008	9	[ASH1L, CTNNB1, ESAM, F11R, LSR, OCLN, PDCD6IP, PRKCI, RAB13]
GO:0098553	lumenal side of endoplasmic reticulum membrane	0.00278877	2.55459	5	[CANX, HLA-A, HLA-B, HLA-C, HM13]
GO:0140534	endoplasmic reticulum protein-containing complex	0.00341831	2.46619	9	[B2M, DDOST, HLA-A, HM13, HSP90B1, HYOU1, PDIA6, PSMD2, SSR4]
GO:0005905	clathrin-coated pit	0.00424028	2.37261	7	[AP2A1, AP2M1, CLTC, DNM1L, F3, RAB35, TFRC]
GO:0031901	early endosome membrane	0.00429677	2.36686	11	[B2M, DNAJC13, EGFR, EHD1, EPHA4, HLA-A, HLA-B, HLA-C, RAB14, RAB21, RAB5C]
GO:0098802	plasma membrane signaling receptor complex	0.00452844	2.34405	14	[ALCAM, B2M, ERBB2, F3, IGF1R, ITGA1, ITGA2, ITGA3, ITGA5, ITGA6, ITGAV, ITGB1, ITGB4, TFRC]
GO:0030665	clathrin-coated vesicle membrane	0.00525493	2.27943	9	[AP2A1, AP2M1, CD9, CLTC, EGFR, F3, HSPA8, RAB35, TFRC]
GO:0150034	distal axon	0.00575408	2.24002	13	[AP3D1, CAD, COPA, EPHA4, HSP90AA1, HSP90AB1, HSPA8, IQGAP1, ITGA2, ITGA3, KCNH4, PRNP, TPBG]
GO:0098554	cytoplasmic side of endoplasmic reticulum membrane	0.00680404	2.16723	4	[DNAJA1, HM13, RPL27, RPS29]
GO:0005791	rough endoplasmic reticulum	0.00783022	2.10623	6	[HM13, PSMD2, RAB14, RPL27, RPS29, SSR4]
GO:1990712	HFE-transferrin receptor complex	0.00855679	2.06769	3	[B2M, F3, TFRC]
GO:0043679	axon terminus	0.00937103	2.02821	8	[AP3D1, CAD, EPHA4, HSPA8, ITGA2, KCNH4, PRNP, TPBG]
GO:0005902	microvillus	0.0138636	1.85813	7	[CD44, CNP, CTNNB1, ITGAV, MYO1C, PODXL, SLC7A5]
GO:0042582	azurophil granule	0.016727	1.77658	9	[ACLY, CCT8, DDOST, DNAJC13, DYNC1H1, PRDX6, PYGB, RAB5C, SURF4]
GO:0005766	primary lysosome	0.016727	1.77658	9	[ACLY, CCT8, DDOST, DNAJC13, DYNC1H1, PRDX6, PYGB, RAB5C, SURF4]
GO:0031258	lamellipodium membrane	0.0170152	1.76916	4	[CD44, EPHA2, ITGAV, SLC39A6]
GO:0042611	MHC protein complex	0.0193111	1.71419	4	[B2M, HLA-A, HLA-B, HLA-C]
GO:0005890	sodium:potassium-exchanging ATPase complex	0.01963	1.70708	3	[ATP1A1, ATP1B1, ATP1B3]
GO:0044306	neuron projection terminus	0.0209134	1.67957	8	[AP3D1, CAD, EPHA4, HSPA8, ITGA2, KCNH4, PRNP, TPBG]
GO:0009898	cytoplasmic side of plasma membrane	0.0220946	1.65571	9	[AP2A1, AP2M1, CDH1, ESYT1, ESYT2, GNA13, IQGAP1, RAB21, RHOA]
GO:0031968	organelle outer membrane	0.0289981	1.53763	11	[ACSL4, CNP, DNM1L, ENO1, EPHA4, PRNP, RAC2, TSPO, TUFM, UBA52, VDAC3]
GO:0032154	cleavage furrow	0.0323368	1.4903	5	[ITGB1, RAB11A, RAB21, RHOA, RHOC]
GO:0002116	semaphorin receptor complex	0.0358556	1.44544	3	[ERBB2, NRP1, PLXNB2]
GO:0005912	adherens junction	0.0402462	1.39527	9	[CDH1, CTNNB1, EPHA4, ESAM, ITGA6, NECTIN2, PTPRK, PVR, RAB10]
GO:0031528	microvillus membrane	0.0403134	1.39455	4	[CTNNB1, ITGAV, PODXL, SLC7A5]
GO:0005741	mitochondrial outer membrane	0.0404047	1.39357	10	[ACSL4, CNP, DNM1L, EPHA4, PRNP, RAC2, TSPO, TUFM, UBA52, VDAC3]
GO:0034663	endoplasmic reticulum chaperone complex	0.0410565	1.38662	3	[HSP90B1, HYOU1, PDIA6]
